# Supplementary material for: Crystal structure and Hirshfeld surface analysis of (Z)-4-({[2-(benzo[b]thio­phen-3-yl)cyclo­pent-1-en-1-yl]meth­yl}(phen­yl)amino)-4-oxobut-2-enoic acid
Source: Acta Crystallogr E Crystallogr Commun. 2024 Apr 26;80(Pt 5):537–42. doi: 10.1107/S2056989024003232 (PMC11074570; doi:10.1107/S2056989024003232)
Supplement: Supplementary file 1 [file e-80-00537-sup1.cif]

##############################################################################
#                                                                            #
# This CIF contains the data in a paper accepted for publication in          #
# Acta Crystallographica Section E. It conforms to the requirements of       #
# Notes for Authors for Acta Crystallographica Section E, and has been       #
# peer reviewed under the auspices of the IUCr Commission on Journals.       #
#                                                                            #
# Full details of the Crystallographic Information File format               #
# are given in the paper "The Crystallographic Information File (CIF):       #
# a New Standard Archive File for Crystallography" by S. R. Hall, F. H.      #
# Allen and I. D. Brown [Acta Cryst. (1991), A47, 655-685].                  #
#                                                                            #
# The current version of the core CIF dictionary is obtainable from          #
# ftp://ftp.iucr.org/pub/cif_core.dic.                                       #
#                                                                            #
# Software is freely available for graphical display of the structure(s)     #
# in this CIF. For information consult the CIF software page                 #
# http://www.iucr.org/resources/cif/software.                                #
#                                                                            #
# This file may be used for bona fide research purposes within the           #
# scientific community so long as proper attribution is given to the journal # 
# article from which it was obtained.                                        #
#                                                                            #
##############################################################################
data_I
_audit_creation_method     'SHELXL-2018/3'
_chemical_name_systematic
;\
(<i>Z</i>)-4-({[2-(Benzo[<i>b</i>]thiophen-3-yl)cyclopent-1-en-1-yl]methyl}\
(phenyl)amino)-4-oxobut-2-enoic acid
;
_chemical_name_common     ?
_chemical_formula_moiety     'C24 H21 N O3 S'
_chemical_formula_sum     'C24 H21 N O3 S'
_chemical_formula_iupac     'C24 H21 N O3 S'
_chemical_formula_weight     403.48
_chemical_melting_point     ?
_space_group_crystal_system     triclinic
_space_group_name_H-M_alt     'P -1'
_space_group_name_Hall     '-P 1'
loop_
    _space_group_symop_operation_xyz
    'x, y, z'
    '-x, -y, -z'
_cell_length_a     9.4270(5)
_cell_length_b     9.4386(4)
_cell_length_c     12.3849(7)
_cell_angle_alpha     95.392(3)
_cell_angle_beta     96.849(3)
_cell_angle_gamma     106.512(3)
_cell_volume     1039.49(9)
_cell_formula_units_Z     2
_cell_measurement_reflns_used     2139
_cell_measurement_theta_min     2.70
_cell_measurement_theta_max     21.12
_cell_measurement_temperature     296(2)
_exptl_crystal_description     'fragment'
_exptl_crystal_colour     'colourless'
_exptl_crystal_size_max     0.320
_exptl_crystal_size_mid     0.260
_exptl_crystal_size_min     0.220
_exptl_crystal_density_diffrn     1.289
_exptl_crystal_density_meas     ?
_exptl_crystal_density_method     ?
_exptl_crystal_F_000     424
_exptl_absorpt_coefficient_mu     0.181
_exptl_absorpt_correction_type     multi-scan
_exptl_absorpt_process_details
;
(SADABS; Bruker, 2008)
;
_exptl_absorpt_correction_T_min     0.882
_exptl_absorpt_correction_T_max     0.961
_diffrn_ambient_temperature     296(2)
_diffrn_source     ?
_diffrn_radiation_type     MoK\a
_diffrn_radiation_wavelength     0.71073
_diffrn_measurement_device_type     'Bruker Kappa APEXII area-detector'
_diffrn_measurement_method     '\f and \w scans'
_diffrn_detector_area_resol_mean     ?
_diffrn_reflns_number     13624
_diffrn_reflns_av_R_equivalents     0.0457
_diffrn_reflns_av_unetI/netI     0.0654
_diffrn_reflns_theta_min     4.262
_diffrn_reflns_theta_max     27.498
_diffrn_reflns_theta_full     25.242
_diffrn_measured_fraction_theta_max     0.997
_diffrn_measured_fraction_theta_full     0.996
_diffrn_reflns_limit_h_min     -12
_diffrn_reflns_limit_h_max     12
_diffrn_reflns_limit_k_min     -12
_diffrn_reflns_limit_k_max     12
_diffrn_reflns_limit_l_min     -16
_diffrn_reflns_limit_l_max     16
_refine_special_details     ?
_reflns_number_total     4758
_reflns_number_gt     2579
_reflns_threshold_expression     'I > 2\s(I)'
_refine_ls_structure_factor_coef     Fsqd
_refine_ls_matrix_type     full
_refine_ls_R_factor_all     0.1126
_refine_ls_R_factor_gt     0.0488
_refine_ls_wR_factor_gt     0.0932
_refine_ls_wR_factor_ref     0.1147
_refine_ls_goodness_of_fit_ref     0.991
_refine_ls_restrained_S_all     0.991
_refine_ls_number_reflns     4758
_refine_ls_number_parameters     266
_refine_ls_number_restraints     0
_refine_ls_hydrogen_treatment     mixed
_refine_ls_weighting_scheme     calc
_refine_ls_weighting_details
              'w=1/[\s^2^(Fo^2^)+(0.0397P)^2^+0.1315P] where P=(Fo^2^+2Fc^2^)/3'
_atom_sites_solution_hydrogens     mixed
_atom_sites_solution_primary     ?
_atom_sites_solution_secondary     ?
_refine_ls_shift/su_max     0.000
_refine_ls_shift/su_mean     0.000
_refine_diff_density_max     0.208
_refine_diff_density_min     -0.238
_refine_ls_extinction_method     none
_refine_ls_extinction_coef     .
loop_
    _atom_type_symbol
    _atom_type_description
    _atom_type_scat_dispersion_real
    _atom_type_scat_dispersion_imag
    _atom_type_scat_source
    'C' 'C' 0.0033 0.0016
                         'International Tables Vol C Tables 4.2.6.8 and 6.1.1.4'
    'H' 'H' 0.0000 0.0000
                         'International Tables Vol C Tables 4.2.6.8 and 6.1.1.4'
    'N' 'N' 0.0061 0.0033
                         'International Tables Vol C Tables 4.2.6.8 and 6.1.1.4'
    'O' 'O' 0.0106 0.0060
                         'International Tables Vol C Tables 4.2.6.8 and 6.1.1.4'
    'S' 'S' 0.1246 0.1234
                         'International Tables Vol C Tables 4.2.6.8 and 6.1.1.4'
_computing_data_collection
;
<i>APEX4</i> (Bruker, 2018)
;
_computing_cell_refinement
;
SAINT (Bruker, 2018)
;
_computing_data_reduction
;
SAINT (Bruker, 2018)
;
_computing_structure_solution
;
SHELXT (Sheldrick, 2015a)
;
_computing_structure_refinement
;
SHELXL2018 (Sheldrick, 2015b)
;
_computing_molecular_graphics
;
ORTEP-3 for Windows (Farrugia, 2012)
;
_computing_publication_material
;
PLATON (Spek, 2020)
;
loop_
    _atom_site_type_symbol
    _atom_site_label
    _atom_site_fract_x
    _atom_site_fract_y
    _atom_site_fract_z
    _atom_site_U_iso_or_equiv
    _atom_site_adp_type
    _atom_site_calc_flag
    _atom_site_occupancy
    _atom_site_disorder_assembly
    _atom_site_disorder_group
    S S1 0.87037(7) 0.68170(6) 0.61573(5) 0.0594(2) Uani d 1 . .
    O O21 0.1824(3) -0.0483(2) -0.14619(18) 0.1267(9) Uani d 1 . .
    O O28 0.3378(2) 0.04844(18) 0.20444(14) 0.0791(6) Uani d 1 . .
    O O29 0.1793(3) -0.0840(2) 0.0262(2) 0.1150(9) Uani d 1 . .
    H H29 0.224(5) -0.045(4) 0.098(3) 0.158(16) Uiso d 1 . .
    N N5 0.51977(19) 0.26204(18) 0.26864(14) 0.0485(5) Uani d 1 . .
    C C1 0.5116(2) 0.2342(2) 0.38357(17) 0.0521(6) Uani d 1 . .
    H H1A 0.415584 0.163072 0.386915 0.063 Uiso calc 1 . .
    H H1B 0.517549 0.326562 0.428083 0.063 Uiso calc 1 . .
    C C2 0.8233(2) 0.5180(2) 0.52668(18) 0.0512(6) Uani d 1 . .
    H H2A 0.830032 0.515746 0.452274 0.061 Uiso calc 1 . .
    C C3A 0.7750(2) 0.4286(2) 0.68961(17) 0.0406(5) Uani d 1 . .
    C C3 0.7756(2) 0.3932(2) 0.57416(17) 0.0424(5) Uani d 1 . .
    C C4 0.7341(2) 0.3332(2) 0.76803(19) 0.0500(6) Uani d 1 . .
    H H4A 0.699452 0.230472 0.747835 0.060 Uiso calc 1 . .
    C C5 0.7460(3) 0.3934(3) 0.8750(2) 0.0671(7) Uani d 1 . .
    H H5A 0.718992 0.330231 0.927272 0.080 Uiso calc 1 . .
    C C6 0.7974(3) 0.5468(3) 0.9073(2) 0.0763(8) Uani d 1 . .
    H H6A 0.805046 0.584341 0.980612 0.092 Uiso calc 1 . .
    C C7A 0.8246(2) 0.5832(2) 0.72381(18) 0.0466(5) Uani d 1 . .
    C C7 0.8367(3) 0.6423(3) 0.8327(2) 0.0630(7) Uani d 1 . .
    H H7A 0.870953 0.744824 0.854184 0.076 Uiso calc 1 . .
    C C11 0.6337(2) 0.1755(2) 0.43046(17) 0.0436(5) Uani d 1 . .
    C C12 0.7407(2) 0.2407(2) 0.51466(16) 0.0426(5) Uani d 1 . .
    C C13 0.8318(3) 0.1381(2) 0.54573(19) 0.0552(6) Uani d 1 . .
    H H13A 0.806912 0.098031 0.612696 0.066 Uiso calc 1 . .
    H H13B 0.938174 0.189892 0.555652 0.066 Uiso calc 1 . .
    C C14 0.7866(3) 0.0148(2) 0.4478(2) 0.0598(6) Uani d 1 . .
    H H14A 0.861755 0.031363 0.399435 0.072 Uiso calc 1 . .
    H H14B 0.775219 -0.081812 0.472422 0.072 Uiso calc 1 . .
    C C15 0.6382(3) 0.0221(2) 0.38884(19) 0.0554(6) Uani d 1 . .
    H H15A 0.635418 0.009946 0.309899 0.066 Uiso calc 1 . .
    H H15B 0.554836 -0.054219 0.407358 0.066 Uiso calc 1 . .
    C C21 0.2336(4) -0.0081(3) -0.0502(3) 0.0835(9) Uani d 1 . .
    C C22 0.3591(3) 0.1295(3) -0.0208(2) 0.0683(7) Uani d 1 . .
    H H22A 0.388556 0.174848 -0.081361 0.082 Uiso calc 1 . .
    C C23 0.4395(3) 0.2030(3) 0.07372(19) 0.0645(7) Uani d 1 . .
    H H23A 0.513533 0.290349 0.068407 0.077 Uiso calc 1 . .
    C C24 0.4279(3) 0.1656(2) 0.18604(19) 0.0556(6) Uani d 1 . .
    C C31 0.6267(2) 0.3994(2) 0.25315(16) 0.0423(5) Uani d 1 . .
    C C32 0.7609(3) 0.3991(2) 0.22026(18) 0.0520(6) Uani d 1 . .
    H H32A 0.784507 0.310332 0.207993 0.062 Uiso calc 1 . .
    C C33 0.8601(3) 0.5327(3) 0.2057(2) 0.0636(7) Uani d 1 . .
    H H33A 0.949957 0.533354 0.181491 0.076 Uiso calc 1 . .
    C C34 0.8276(3) 0.6634(3) 0.2264(2) 0.0708(8) Uani d 1 . .
    H H34A 0.895368 0.752805 0.216795 0.085 Uiso calc 1 . .
    C C35 0.6957(4) 0.6629(3) 0.2613(2) 0.0696(8) Uani d 1 . .
    H H35A 0.674317 0.752324 0.276532 0.083 Uiso calc 1 . .
    C C36 0.5938(3) 0.5303(2) 0.2740(2) 0.0593(6) Uani d 1 . .
    H H36A 0.503131 0.530002 0.296694 0.071 Uiso calc 1 . .
loop_
    _atom_site_aniso_label
    _atom_site_aniso_U_11
    _atom_site_aniso_U_22
    _atom_site_aniso_U_33
    _atom_site_aniso_U_12
    _atom_site_aniso_U_13
    _atom_site_aniso_U_23
    S1 0.0715(4) 0.0433(3) 0.0593(4) 0.0106(3) 0.0078(3) 0.0104(3)
    O21 0.177(2) 0.0925(15) 0.0651(15) -0.0041(15) -0.0275(15) -0.0161(12)
    O28 0.0936(13) 0.0594(10) 0.0586(12) -0.0113(10) -0.0108(10) 0.0158(9)
    O29 0.155(2) 0.0688(13) 0.0749(16) -0.0215(13) -0.0289(15) 0.0109(12)
    N5 0.0521(11) 0.0506(10) 0.0382(11) 0.0113(9) -0.0011(9) 0.0063(8)
    C1 0.0502(14) 0.0593(13) 0.0408(14) 0.0087(11) 0.0033(11) 0.0057(11)
    C2 0.0588(14) 0.0500(12) 0.0416(13) 0.0111(11) 0.0064(11) 0.0088(10)
    C3A 0.0347(11) 0.0445(11) 0.0423(13) 0.0121(9) 0.0037(9) 0.0067(9)
    C3 0.0408(12) 0.0462(11) 0.0382(13) 0.0111(10) 0.0022(10) 0.0069(9)
    C4 0.0525(14) 0.0518(12) 0.0486(15) 0.0157(11) 0.0138(11) 0.0124(11)
    C5 0.0861(19) 0.0754(17) 0.0500(17) 0.0312(15) 0.0246(14) 0.0196(13)
    C6 0.106(2) 0.0870(19) 0.0440(16) 0.0427(18) 0.0152(15) -0.0004(14)
    C7A 0.0470(13) 0.0486(12) 0.0440(14) 0.0162(10) 0.0031(10) 0.0043(10)
    C7 0.0771(18) 0.0578(14) 0.0537(17) 0.0250(13) 0.0048(14) -0.0032(13)
    C11 0.0491(13) 0.0439(11) 0.0344(12) 0.0075(10) 0.0067(10) 0.0075(9)
    C12 0.0490(13) 0.0414(10) 0.0356(12) 0.0090(10) 0.0088(10) 0.0082(9)
    C13 0.0633(15) 0.0535(12) 0.0488(15) 0.0192(12) 0.0022(12) 0.0097(11)
    C14 0.0716(17) 0.0466(12) 0.0604(16) 0.0185(12) 0.0070(13) 0.0048(11)
    C15 0.0676(16) 0.0461(12) 0.0449(14) 0.0082(11) 0.0034(12) 0.0025(10)
    C21 0.119(3) 0.0541(15) 0.060(2) 0.0158(16) -0.0188(19) -0.0045(15)
    C22 0.091(2) 0.0615(15) 0.0466(16) 0.0204(14) -0.0031(14) 0.0054(12)
    C23 0.0765(18) 0.0586(14) 0.0455(16) 0.0042(13) -0.0044(13) 0.0097(12)
    C24 0.0632(15) 0.0500(13) 0.0474(15) 0.0120(12) -0.0043(12) 0.0070(11)
    C31 0.0476(13) 0.0441(11) 0.0350(12) 0.0171(10) -0.0016(10) 0.0041(9)
    C32 0.0549(15) 0.0567(13) 0.0479(14) 0.0254(12) 0.0006(12) 0.0062(11)
    C33 0.0462(14) 0.0824(18) 0.0582(17) 0.0130(13) 0.0005(12) 0.0180(14)
    C34 0.075(2) 0.0585(16) 0.0597(18) -0.0027(14) -0.0144(15) 0.0168(13)
    C35 0.095(2) 0.0478(14) 0.0624(18) 0.0272(15) -0.0095(16) 0.0012(12)
    C36 0.0627(15) 0.0587(14) 0.0608(16) 0.0286(13) 0.0033(13) 0.0051(12)
_geom_special_details
;
 All esds (except the esd in the dihedral angle between two l.s. planes)
 are estimated using the full covariance matrix.  The cell esds are taken
 into account individually in the estimation of esds in distances, angles
 and torsion angles; correlations between esds in cell parameters are only
 used when they are defined by crystal symmetry.  An approximate (isotropic)
 treatment of cell esds is used for estimating esds involving l.s. planes.
;
loop_
    _geom_bond_atom_site_label_1
    _geom_bond_atom_site_label_2
    _geom_bond_site_symmetry_2
    _geom_bond_distance
    _geom_bond_publ_flag
    S1 C2 . 1.725(2) ?
    S1 C7A . 1.728(2) ?
    O21 C21 . 1.210(3) ?
    O28 C24 . 1.247(3) ?
    O29 C21 . 1.305(4) ?
    O29 H29 . 0.93(4) ?
    N5 C24 . 1.338(3) ?
    N5 C31 . 1.443(3) ?
    N5 C1 . 1.478(3) ?
    C1 C11 . 1.495(3) ?
    C1 H1A . 0.9700 ?
    C1 H1B . 0.9700 ?
    C2 C3 . 1.352(3) ?
    C2 H2A . 0.9300 ?
    C3A C4 . 1.399(3) ?
    C3A C7A . 1.406(3) ?
    C3A C3 . 1.439(3) ?
    C3 C12 . 1.482(3) ?
    C4 C5 . 1.370(3) ?
    C4 H4A . 0.9300 ?
    C5 C6 . 1.391(3) ?
    C5 H5A . 0.9300 ?
    C6 C7 . 1.361(4) ?
    C6 H6A . 0.9300 ?
    C7A C7 . 1.389(3) ?
    C7 H7A . 0.9300 ?
    C11 C12 . 1.326(3) ?
    C11 C15 . 1.505(3) ?
    C12 C13 . 1.512(3) ?
    C13 C14 . 1.529(3) ?
    C13 H13A . 0.9700 ?
    C13 H13B . 0.9700 ?
    C14 C15 . 1.522(3) ?
    C14 H14A . 0.9700 ?
    C14 H14B . 0.9700 ?
    C15 H15A . 0.9700 ?
    C15 H15B . 0.9700 ?
    C21 C22 . 1.468(4) ?
    C22 C23 . 1.329(3) ?
    C22 H22A . 0.9300 ?
    C23 C24 . 1.476(3) ?
    C23 H23A . 0.9300 ?
    C31 C36 . 1.367(3) ?
    C31 C32 . 1.375(3) ?
    C32 C33 . 1.382(3) ?
    C32 H32A . 0.9300 ?
    C33 C34 . 1.362(3) ?
    C33 H33A . 0.9300 ?
    C34 C35 . 1.363(4) ?
    C34 H34A . 0.9300 ?
    C35 C36 . 1.380(4) ?
    C35 H35A . 0.9300 ?
    C36 H36A . 0.9300 ?
loop_
    _geom_angle_atom_site_label_1
    _geom_angle_atom_site_label_2
    _geom_angle_atom_site_label_3
    _geom_angle_site_symmetry_1
    _geom_angle_site_symmetry_3
    _geom_angle
    _geom_angle_publ_flag
    C2 S1 C7A . . 90.81(10) ?
    C21 O29 H29 . . 116(2) ?
    C24 N5 C31 . . 123.48(18) ?
    C24 N5 C1 . . 120.39(19) ?
    C31 N5 C1 . . 116.08(16) ?
    N5 C1 C11 . . 112.78(18) ?
    N5 C1 H1A . . 109.0 ?
    C11 C1 H1A . . 109.0 ?
    N5 C1 H1B . . 109.0 ?
    C11 C1 H1B . . 109.0 ?
    H1A C1 H1B . . 107.8 ?
    C3 C2 S1 . . 114.34(17) ?
    C3 C2 H2A . . 122.8 ?
    S1 C2 H2A . . 122.8 ?
    C4 C3A C7A . . 118.37(19) ?
    C4 C3A C3 . . 129.57(19) ?
    C7A C3A C3 . . 112.06(18) ?
    C2 C3 C3A . . 111.32(18) ?
    C2 C3 C12 . . 123.2(2) ?
    C3A C3 C12 . . 125.29(18) ?
    C5 C4 C3A . . 119.1(2) ?
    C5 C4 H4A . . 120.5 ?
    C3A C4 H4A . . 120.5 ?
    C4 C5 C6 . . 121.6(2) ?
    C4 C5 H5A . . 119.2 ?
    C6 C5 H5A . . 119.2 ?
    C7 C6 C5 . . 120.7(2) ?
    C7 C6 H6A . . 119.7 ?
    C5 C6 H6A . . 119.7 ?
    C7 C7A C3A . . 121.8(2) ?
    C7 C7A S1 . . 126.71(17) ?
    C3A C7A S1 . . 111.46(16) ?
    C6 C7 C7A . . 118.5(2) ?
    C6 C7 H7A . . 120.8 ?
    C7A C7 H7A . . 120.8 ?
    C12 C11 C1 . . 126.95(18) ?
    C12 C11 C15 . . 112.06(18) ?
    C1 C11 C15 . . 120.81(18) ?
    C11 C12 C3 . . 127.71(18) ?
    C11 C12 C13 . . 111.02(17) ?
    C3 C12 C13 . . 121.27(17) ?
    C12 C13 C14 . . 103.43(17) ?
    C12 C13 H13A . . 111.1 ?
    C14 C13 H13A . . 111.1 ?
    C12 C13 H13B . . 111.1 ?
    C14 C13 H13B . . 111.1 ?
    H13A C13 H13B . . 109.0 ?
    C15 C14 C13 . . 105.85(18) ?
    C15 C14 H14A . . 110.6 ?
    C13 C14 H14A . . 110.6 ?
    C15 C14 H14B . . 110.6 ?
    C13 C14 H14B . . 110.6 ?
    H14A C14 H14B . . 108.7 ?
    C11 C15 C14 . . 103.55(17) ?
    C11 C15 H15A . . 111.1 ?
    C14 C15 H15A . . 111.1 ?
    C11 C15 H15B . . 111.1 ?
    C14 C15 H15B . . 111.1 ?
    H15A C15 H15B . . 109.0 ?
    O21 C21 O29 . . 121.5(3) ?
    O21 C21 C22 . . 118.3(3) ?
    O29 C21 C22 . . 120.2(2) ?
    C23 C22 C21 . . 133.7(3) ?
    C23 C22 H22A . . 113.2 ?
    C21 C22 H22A . . 113.2 ?
    C22 C23 C24 . . 129.1(2) ?
    C22 C23 H23A . . 115.5 ?
    C24 C23 H23A . . 115.5 ?
    O28 C24 N5 . . 120.6(2) ?
    O28 C24 C23 . . 122.1(2) ?
    N5 C24 C23 . . 117.3(2) ?
    C36 C31 C32 . . 120.5(2) ?
    C36 C31 N5 . . 118.8(2) ?
    C32 C31 N5 . . 120.68(18) ?
    C31 C32 C33 . . 119.0(2) ?
    C31 C32 H32A . . 120.5 ?
    C33 C32 H32A . . 120.5 ?
    C34 C33 C32 . . 120.6(2) ?
    C34 C33 H33A . . 119.7 ?
    C32 C33 H33A . . 119.7 ?
    C33 C34 C35 . . 119.9(2) ?
    C33 C34 H34A . . 120.1 ?
    C35 C34 H34A . . 120.1 ?
    C34 C35 C36 . . 120.3(2) ?
    C34 C35 H35A . . 119.8 ?
    C36 C35 H35A . . 119.8 ?
    C31 C36 C35 . . 119.6(2) ?
    C31 C36 H36A . . 120.2 ?
    C35 C36 H36A . . 120.2 ?
loop_
    _geom_torsion_atom_site_label_1
    _geom_torsion_atom_site_label_2
    _geom_torsion_atom_site_label_3
    _geom_torsion_atom_site_label_4
    _geom_torsion_site_symmetry_1
    _geom_torsion_site_symmetry_2
    _geom_torsion_site_symmetry_3
    _geom_torsion_site_symmetry_4
    _geom_torsion
    _geom_torsion_publ_flag
    C24 N5 C1 C11 . . . . 102.2(2) ?
    C31 N5 C1 C11 . . . . -80.0(2) ?
    C7A S1 C2 C3 . . . . -0.32(18) ?
    S1 C2 C3 C3A . . . . 0.4(2) ?
    S1 C2 C3 C12 . . . . -175.16(15) ?
    C4 C3A C3 C2 . . . . -179.9(2) ?
    C7A C3A C3 C2 . . . . -0.4(2) ?
    C4 C3A C3 C12 . . . . -4.4(3) ?
    C7A C3A C3 C12 . . . . 175.13(19) ?
    C7A C3A C4 C5 . . . . -0.9(3) ?
    C3 C3A C4 C5 . . . . 178.6(2) ?
    C3A C4 C5 C6 . . . . 0.1(4) ?
    C4 C5 C6 C7 . . . . 0.5(4) ?
    C4 C3A C7A C7 . . . . 1.3(3) ?
    C3 C3A C7A C7 . . . . -178.3(2) ?
    C4 C3A C7A S1 . . . . 179.73(15) ?
    C3 C3A C7A S1 . . . . 0.1(2) ?
    C2 S1 C7A C7 . . . . 178.4(2) ?
    C2 S1 C7A C3A . . . . 0.09(16) ?
    C5 C6 C7 C7A . . . . -0.1(4) ?
    C3A C7A C7 C6 . . . . -0.8(3) ?
    S1 C7A C7 C6 . . . . -178.9(2) ?
    N5 C1 C11 C12 . . . . 117.2(2) ?
    N5 C1 C11 C15 . . . . -68.1(3) ?
    C1 C11 C12 C3 . . . . -7.6(4) ?
    C15 C11 C12 C3 . . . . 177.3(2) ?
    C1 C11 C12 C13 . . . . 173.2(2) ?
    C15 C11 C12 C13 . . . . -1.9(3) ?
    C2 C3 C12 C11 . . . . -64.0(3) ?
    C3A C3 C12 C11 . . . . 121.0(2) ?
    C2 C3 C12 C13 . . . . 115.1(2) ?
    C3A C3 C12 C13 . . . . -59.9(3) ?
    C11 C12 C13 C14 . . . . 13.8(3) ?
    C3 C12 C13 C14 . . . . -165.47(19) ?
    C12 C13 C14 C15 . . . . -19.8(2) ?
    C12 C11 C15 C14 . . . . -10.9(3) ?
    C1 C11 C15 C14 . . . . 173.7(2) ?
    C13 C14 C15 C11 . . . . 18.7(2) ?
    O21 C21 C22 C23 . . . . -179.9(3) ?
    O29 C21 C22 C23 . . . . 0.3(5) ?
    C21 C22 C23 C24 . . . . 0.9(5) ?
    C31 N5 C24 O28 . . . . 179.9(2) ?
    C1 N5 C24 O28 . . . . -2.5(3) ?
    C31 N5 C24 C23 . . . . 0.6(3) ?
    C1 N5 C24 C23 . . . . 178.22(19) ?
    C22 C23 C24 O28 . . . . 3.1(4) ?
    C22 C23 C24 N5 . . . . -177.6(2) ?
    C24 N5 C31 C36 . . . . 102.1(2) ?
    C1 N5 C31 C36 . . . . -75.6(2) ?
    C24 N5 C31 C32 . . . . -79.3(3) ?
    C1 N5 C31 C32 . . . . 103.1(2) ?
    C36 C31 C32 C33 . . . . -1.8(3) ?
    N5 C31 C32 C33 . . . . 179.64(19) ?
    C31 C32 C33 C34 . . . . 1.8(3) ?
    C32 C33 C34 C35 . . . . -0.4(4) ?
    C33 C34 C35 C36 . . . . -1.0(4) ?
    C32 C31 C36 C35 . . . . 0.4(3) ?
    N5 C31 C36 C35 . . . . 179.0(2) ?
    C34 C35 C36 C31 . . . . 1.0(4) ?
loop_
    _geom_hbond_atom_site_label_D
    _geom_hbond_atom_site_label_H
    _geom_hbond_atom_site_label_A
    _geom_hbond_site_symmetry_A
    _geom_hbond_distance_DH
    _geom_hbond_distance_HA
    _geom_hbond_distance_DA
    _geom_hbond_angle_DHA
    _geom_hbond_publ_flag
    O29 H29 O28 . 0.93(4) 1.60(4) 2.510(3) 164(4) yes
    C32 H32A O21 2_655 0.93 2.63 3.556(3) 170.9 yes
    C2 H2A Cg4 . 0.93 2.72 3.579(2) 154 yes
    C33 H33A Cg3 2_766 0.93 2.54 3.408(3) 155 yes
    C33 H33A Cg5 2_766 0.93 2.64 3.353(3) 133 no
    C36 H36A Cg3 2_666 0.93 2.79 3.535(3) 138 yes
    C36 H36A Cg5 2_666 0.93 2.75 3.623(3) 157 no
_shelx_space_group_comment
;
The symmetry employed for this shelxl refinement is uniquely defined
by the following loop, which should always be used as a source of
symmetry information in preference to the above space-group names.
They are only intended as comments.
;
_shelx_estimated_absorpt_T_min     0.944
_shelx_estimated_absorpt_T_max     0.961
_shelx_hkl_file
;
   0   1   0   -0.08    0.04
   0   1   0   -0.02    0.03
   0  -1   0   -0.07    0.03
   0  -1   0    0.00    0.03
   0  -1   0   -0.05    0.03
   0  -1   0   -0.07    0.03
   0   2   0   38.18    0.89
   0   2   0   39.15    0.87
   0  -2   0   37.15    0.91
   0  -2   0   38.68    0.87
   0  -2   0   36.03    0.86
   0  -2   0   36.90    0.82
   0   3   0   74.10    1.62
   0   3   0   73.28    1.59
   0  -3   0   70.62    1.59
   0  -3   0   72.14    1.52
   0  -3   0   74.57    1.60
   0  -3   0   72.17    1.68
   0   4   0    0.24    0.17
   0   4   0    0.13    0.20
   0  -4   0    0.05    0.17
   0  -4   0    0.13    0.20
   0  -4   0    0.10    0.17
   0  -4   0   -0.09    0.15
   0   5   0    5.22    0.40
   0   5   0    5.54    0.45
   0  -5   0    4.32    0.47
   0  -5   0    4.88    0.39
   0  -5   0    5.10    0.42
   0  -5   0    4.33    0.40
   0   6   0    5.31    0.55
   0   6   0    7.09    0.50
   0  -6   0    6.88    0.51
   0  -6   0    7.18    0.65
   0  -6   0    7.63    0.51
   0  -6   0    6.54    0.49
   0   7   0    0.02    0.29
   0   7   0   -0.38    0.21
   0  -7   0   -0.33    0.21
   0  -7   0    0.21    0.38
   0  -7   0    0.02    0.32
   0  -7   0   -0.08    0.27
   0   8   0    0.73    0.39
   0  -8   0    0.77    0.41
   0  -8   0    1.01    0.36
   0  -8   0    1.59    0.49
   0  -8   0    1.11    0.35
   0   9   0    1.24    0.45
   0  -9   0    1.78    0.50
   0  -9   0    0.78    0.36
   0  -9   0    1.81    0.43
   0  -9   0    1.83    0.57
   0  10   0   -0.19    0.32
   0 -10   0   -1.12    0.31
   0 -10   0   -0.24    0.32
   0 -10   0    0.31    0.33
   0 -10   0    0.34    0.41
   0  11   0    0.55    0.47
   0 -11   0    2.22    0.50
   0 -11   0    2.51    0.63
   0 -11   0    1.79    0.62
   0 -11   0    2.25    0.52
   1 -12   0    0.17    0.40
   1 -11   0    1.53    0.55
   1 -11   0    0.68    0.40
   1 -11   0    1.59    0.44
   1 -11   0    0.91    0.53
  -1  11   0    0.70    0.46
   1 -10   0    0.94    0.37
   1 -10   0    0.49    0.42
   1 -10   0    0.49    0.39
   1 -10   0    1.10    0.49
  -1  10   0    0.53    0.39
   1  -9   0    1.55    0.50
   1  -9   0    1.55    0.41
   1  -9   0    0.92    0.35
   1  -9   0    1.93    0.53
  -1   9   0    0.54    0.38
   1  -8   0   21.10    0.90
   1  -8   0   21.20    1.11
   1  -8   0   18.98    0.91
   1  -8   0   18.88    1.02
  -1   8   0   21.00    0.99
   1  -7   0   22.07    1.04
   1  -7   0   21.90    1.05
   1  -7   0   20.33    0.83
   1  -7   0   20.27    0.88
  -1   7   0   20.83    0.81
  -1   7   0   19.90    0.91
   1  -6   0   10.84    0.61
   1  -6   0   11.15    0.56
   1  -6   0   11.09    0.68
   1  -6   0   10.88    0.69
  -1   6   0   10.78    0.53
  -1   6   0   11.72    0.63
   1  -5   0   50.57    1.46
   1  -5   0   49.21    1.39
   1  -5   0   47.85    1.23
   1  -5   0   48.38    1.29
  -1   5   0   49.31    1.22
  -1   5   0   48.84    1.31
   1  -4   0    3.51    0.35
   1  -4   0    3.33    0.40
   1  -4   0    3.59    0.38
   1  -4   0    3.36    0.28
   1  -4   0    2.15    0.23
  -1   4   0    3.24    0.27
  -1   4   0    2.94    0.31
   1  -3   0    2.06    0.25
   1  -3   0    2.32    0.30
   1  -3   0    1.87    0.27
   1  -3   0    2.21    0.20
   1  -3   0    2.26    0.21
  -1   3   0    1.92    0.23
  -1   3   0    2.15    0.20
   1  -2   0    1.23    0.17
   1  -2   0    1.36    0.12
   1  -2   0    1.14    0.11
   1  -2   0    0.79    0.18
   1  -2   0    0.94    0.18
  -1   2   0    1.49    0.15
  -1   2   0    1.16    0.18
  -1   2   0    1.33    0.11
   1  -1   0   -1.52    0.04
   1  -1   0   -1.47    0.04
   1  -1   0   -1.47    0.04
   1   0   0   -0.85    0.04
   1   0   0   -0.86    0.04
  -1   0   0   -0.87    0.04
  -1   0   0   -0.84    0.03
   1   1   0   31.69    0.66
  -1  -1   0   30.88    0.74
   1   2   0  121.37    2.47
   1   2   0  119.54    2.41
  -1  -2   0  118.62    2.40
  -1  -2   0  119.26    2.22
  -1  -2   0  122.97    2.47
   1   3   0   88.43    1.99
   1   3   0   90.17    2.01
  -1  -3   0   90.35    2.01
  -1  -3   0   89.32    1.96
  -1  -3   0   90.28    1.79
   1   4   0   20.09    0.80
   1   4   0   19.52    0.75
  -1  -4   0   19.07    0.62
  -1  -4   0   20.04    0.75
  -1  -4   0   19.30    0.76
   1   5   0    1.97    0.33
   1   5   0    1.56    0.33
  -1  -5   0    1.69    0.26
  -1  -5   0    1.45    0.31
  -1  -5   0    1.31    0.32
   1   6   0   27.61    1.11
   1   6   0   28.27    1.04
  -1  -6   0   26.26    0.91
  -1  -6   0   27.56    1.08
  -1  -6   0   26.79    1.06
   1   7   0   15.94    0.83
   1   7   0   16.64    0.94
  -1  -7   0   16.16    0.74
  -1  -7   0   17.05    0.89
  -1  -7   0   15.09    0.86
   1   8   0    1.40    0.44
  -1  -8   0    1.31    0.43
  -1  -8   0    2.23    0.49
  -1  -8   0    2.23    0.41
   1   9   0    1.85    0.50
  -1  -9   0    1.23    0.45
  -1  -9   0    2.08    0.58
  -1  -9   0    2.01    0.41
  -1  -9   0    2.22    0.52
   1  10   0    0.26    0.41
  -1 -10   0    0.19    0.39
  -1 -10   0   -0.15    0.33
  -1 -10   0   -0.02    0.47
  -1 -10   0    0.47    0.32
   1  11   0   -0.04    0.44
  -1 -11   0    0.14    0.44
  -1 -11   0    0.18    0.53
  -1 -11   0    0.90    0.49
   2 -12   0    0.82    0.39
   2 -12   0    1.68    0.62
   2 -12   0    0.99    0.54
   2 -12   0    0.54    0.42
  -2  12   0    0.21    0.42
   2 -11   0    0.24    0.47
   2 -11   0    1.00    0.37
   2 -11   0    0.95    0.51
   2 -11   0    0.69    0.42
  -2  11   0    0.34    0.39
   2 -10   0    0.26    0.43
   2 -10   0    0.03    0.36
   2 -10   0    0.06    0.28
   2 -10   0    0.66    0.49
  -2  10   0    0.84    0.37
   2  -9   0    4.29    0.69
   2  -9   0    4.00    0.64
   2  -9   0    5.16    0.63
   2  -9   0    5.25    0.53
  -2   9   0    4.55    0.58
   2  -8   0    1.47    0.40
   2  -8   0    1.07    0.44
   2  -8   0    1.47    0.32
   2  -8   0    0.89    0.43
  -2   8   0    0.95    0.36
   2  -7   0    1.29    0.39
   2  -7   0    1.78    0.29
   2  -7   0    1.74    0.40
   2  -7   0    1.55    0.44
   2  -7   0    1.33    0.28
  -2   7   0    2.11    0.37
   2  -6   0    2.15    0.27
   2  -6   0    1.49    0.35
   2  -6   0    2.26    0.28
   2  -6   0    1.51    0.41
   2  -6   0    1.62    0.37
  -2   6   0    1.98    0.32
   2  -5   0   17.97    0.56
   2  -5   0   18.01    0.79
   2  -5   0   17.98    0.73
   2  -5   0   18.17    0.57
   2  -5   0   19.89    0.85
  -2   5   0   17.41    0.64
   2  -4   0   30.36    1.00
   2  -4   0   30.99    0.96
   2  -4   0   31.46    0.73
   2  -4   0   30.30    0.72
   2  -4   0   30.14    0.91
  -2   4   0   30.75    0.81
   2  -3   0  208.28    3.96
   2  -3   0  212.32    4.06
   2  -3   0  204.22    3.83
   2  -3   0  212.97    4.24
   2  -3   0  211.94    3.84
  -2   3   0  206.56    3.81
  -2   3   0  212.68    4.05
   2  -2   0  997.14   17.77
   2  -2   0  948.63   17.55
   2  -2   0  998.34   18.21
   2  -2   0  980.07   17.13
   2  -2   0 1000.00   17.78
  -2   2   0  982.33   17.17
  -2   2   0  981.87   17.90
   2  -1   0   80.40    1.56
   2  -1   0   80.01    1.56
   2  -1   0   80.20    1.63
  -2   1   0   78.80    1.56
   2   0   0  605.15   10.65
   2   0   0  536.43   10.67
   2   0   0  588.72   10.63
  -2   0   0  588.06   10.96
  -2   0   0  591.85   10.64
   2   1   0    0.40    0.08
   2   1   0    0.14    0.16
   2   1   0    0.36    0.17
  -2  -1   0    0.30    0.07
  -2  -1   0    0.21    0.15
  -2  -1   0    0.04    0.17
   2   2   0   22.36    0.74
   2   2   0   21.67    0.75
  -2  -2   0   21.19    0.75
  -2  -2   0   21.41    0.70
  -2  -2   0   21.78    0.57
   2   3   0   15.53    0.68
   2   3   0   16.17    0.70
  -2  -3   0   15.94    0.70
  -2  -3   0   15.29    0.48
  -2  -3   0   15.54    0.55
   2   4   0   12.78    0.69
   2   4   0   13.15    0.66
  -2  -4   0   12.11    0.49
  -2  -4   0   12.26    0.66
  -2  -4   0   11.60    0.56
   2   5   0   -0.11    0.23
   2   5   0    0.00    0.24
  -2  -5   0    0.16    0.18
  -2  -5   0   -0.20    0.21
  -2  -5   0   -0.14    0.26
   2   6   0    1.89    0.41
   2   6   0    1.63    0.43
  -2  -6   0    1.54    0.29
  -2  -6   0    0.94    0.39
  -2  -6   0    1.47    0.35
   2   7   0    4.48    0.63
   2   7   0    2.02    0.48
  -2  -7   0    3.51    0.58
  -2  -7   0    3.77    0.43
  -2  -7   0    2.16    0.44
   2   8   0    0.38    0.39
  -2  -8   0    0.49    0.28
  -2  -8   0    0.22    0.33
  -2  -8   0    0.48    0.37
   2   9   0    0.41    0.45
  -2  -9   0    0.25    0.36
  -2  -9   0   -0.20    0.37
  -2  -9   0   -0.24    0.25
   2  10   0    0.41    0.45
  -2 -10   0    0.22    0.48
  -2 -10   0    0.75    0.42
  -2 -10   0    0.84    0.51
   3 -12   0    0.87    0.55
   3 -12   0    0.98    0.36
   3 -12   0    1.49    0.56
   3 -12   0    1.67    0.66
   3 -11   0    0.27    0.47
   3 -11   0    0.48    0.44
   3 -11   0    1.00    0.32
   3 -11   0    0.92    0.52
  -3  11   0    0.61    0.38
   3 -10   0    0.41    0.26
   3 -10   0    1.13    0.44
   3 -10   0    0.32    0.41
   3 -10   0    0.16    0.40
  -3  10   0    0.40    0.33
   3  -9   0    2.64    0.34
   3  -9   0    2.06    0.52
   3  -9   0    2.08    0.49
   3  -9   0    2.09    0.56
  -3   9   0    1.93    0.41
   3  -8   0   -0.05    0.33
   3  -8   0   -0.39    0.30
   3  -8   0    0.31    0.22
   3  -8   0    0.94    0.40
   3  -8   0    0.01    0.19
  -3   8   0    0.33    0.27
   3  -7   0    1.20    0.22
   3  -7   0    1.21    0.42
   3  -7   0    1.10    0.21
   3  -7   0    1.19    0.37
   3  -7   0    0.53    0.40
  -3   7   0    0.74    0.27
   3  -6   0    0.13    0.13
   3  -6   0    0.61    0.28
   3  -6   0    0.20    0.14
   3  -6   0   -0.29    0.29
   3  -6   0   -0.14    0.30
  -3   6   0    0.12    0.20
   3  -5   0    7.90    0.59
   3  -5   0    7.61    0.28
   3  -5   0    8.00    0.58
   3  -5   0    8.43    0.30
   3  -5   0    8.25    0.54
  -3   5   0    8.13    0.39
   3  -4   0    3.35    0.38
   3  -4   0    3.74    0.43
   3  -4   0    3.43    0.37
  -3   4   0    3.26    0.22
   3  -3   0    3.68    0.38
   3  -3   0    3.43    0.35
  -3   3   0    3.85    0.15
  -3   3   0    4.13    0.37
   3  -2   0   21.42    0.55
   3  -2   0   22.24    0.70
   3  -2   0   22.08    0.56
   3  -2   0   22.01    0.67
   3  -1   0  344.89    6.49
   3  -1   0  353.91    6.54
   3  -1   0  350.81    6.16
  -3   1   0  344.08    6.48
   3   0   0  287.86    5.34
   3   0   0  296.14    5.62
  -3   0   0  302.85    5.62
  -3   0   0  288.80    5.80
   3   1   0   10.67    0.53
   3   1   0   10.10    0.47
  -3  -1   0    9.65    0.50
  -3  -1   0   10.26    0.51
   3   2   0   10.99    0.56
   3   2   0   10.67    0.59
  -3  -2   0   10.87    0.60
  -3  -2   0   11.08    0.53
   3   3   0   14.05    0.69
   3   3   0   15.62    0.72
  -3  -3   0   15.55    0.75
  -3  -3   0   14.96    0.47
  -3  -3   0   13.95    0.49
  -3  -3   0   14.80    0.67
   3   4   0    0.51    0.28
   3   4   0    1.06    0.33
  -3  -4   0    0.69    0.19
  -3  -4   0    0.86    0.33
  -3  -4   0    0.37    0.20
   3   5   0    6.75    0.65
   3   5   0    7.52    0.63
  -3  -5   0    5.58    0.38
  -3  -5   0    7.05    0.48
  -3  -5   0    6.39    0.68
   3   6   0    0.14    0.33
   3   6   0   -0.12    0.29
  -3  -6   0   -0.66    0.22
  -3  -6   0    0.20    0.21
  -3  -6   0   -0.07    0.32
   3   7   0    1.32    0.43
   3   7   0    0.96    0.45
  -3  -7   0    0.46    0.26
  -3  -7   0    0.42    0.30
  -3  -7   0    0.49    0.40
   3   8   0    0.66    0.40
  -3  -8   0    0.21    0.31
  -3  -8   0    0.17    0.39
   3   9   0    0.30    0.42
  -3  -9   0    0.72    0.46
  -3  -9   0    0.16    0.33
   3  10   0    0.89    0.55
  -3 -10   0    0.27    0.49
   4 -12   0    0.61    0.55
   4 -12   0    0.23    0.47
   4 -12   0    0.38    0.24
   4 -12   0    0.45    0.51
   4 -11   0   -0.27    0.38
   4 -11   0    0.25    0.21
   4 -11   0   -0.44    0.40
   4 -11   0    0.96    0.52
   4 -10   0    1.01    0.47
   4 -10   0    0.26    0.19
   4 -10   0    0.46    0.41
   4 -10   0    0.25    0.46
  -4  10   0    0.12    0.30
   4  -9   0   -0.06    0.15
   4  -9   0    0.23    0.42
   4  -9   0   -0.22    0.35
   4  -9   0    0.43    0.41
  -4   9   0   -0.11    0.24
   4  -8   0   14.33    0.95
   4  -8   0   16.15    0.92
   4  -8   0   14.35    0.48
   4  -8   0   14.43    0.51
   4  -8   0   14.80    0.90
  -4   8   0   15.90    0.70
   4  -7   0    5.64    0.62
   4  -7   0    5.15    0.24
   4  -7   0    4.99    0.59
   4  -7   0    4.09    0.60
  -4   7   0    4.98    0.38
   4  -6   0   17.59    0.91
   4  -6   0   17.11    0.81
   4  -6   0   17.00    0.92
  -4   6   0   16.76    0.58
   4  -5   0   28.40    1.04
   4  -5   0   26.91    1.06
   4  -5   0   27.32    0.99
  -4   5   0   26.72    0.66
   4  -4   0   55.20    1.44
   4  -4   0   53.68    1.51
   4  -3   0   10.46    0.55
   4  -3   0   12.15    0.56
   4  -3   0   11.68    0.37
   4  -3   0   11.35    0.38
   4  -2   0    4.17    0.34
   4  -2   0    4.51    0.29
   4  -2   0    4.19    0.30
   4  -2   0    4.84    0.36
  -4   2   0    4.13    0.30
   4  -1   0   10.09    0.47
   4  -1   0    9.82    0.38
   4  -1   0   10.58    0.48
   4  -1   0   10.43    0.39
  -4   1   0    9.31    0.47
   4   0   0    7.05    0.38
   4   0   0    7.40    0.47
  -4   0   0    6.65    0.44
  -4   0   0    6.83    0.46
   4   1   0    0.74    0.24
   4   1   0    0.84    0.27
  -4  -1   0    0.64    0.25
  -4  -1   0    1.28    0.30
   4   2   0   25.93    0.99
   4   2   0   27.10    0.94
  -4  -2   0   25.78    0.97
  -4  -2   0   25.39    0.97
   4   3   0    1.30    0.36
   4   3   0    1.36    0.32
  -4  -3   0    2.22    0.41
  -4  -3   0    1.69    0.35
   4   4   0    3.46    0.52
   4   4   0    2.26    0.45
  -4  -4   0    3.10    0.28
  -4  -4   0    2.77    0.47
   4   5   0    1.52    0.43
   4   5   0    1.15    0.40
  -4  -5   0    2.05    0.51
  -4  -5   0    1.61    0.26
  -4  -5   0    1.82    0.30
   4   6   0   12.61    0.89
   4   6   0   14.76    0.94
  -4  -6   0   14.86    0.70
  -4  -6   0   15.24    1.01
  -4  -6   0   12.98    0.57
   4   7   0    1.38    0.48
   4   7   0    1.25    0.47
  -4  -7   0    1.10    0.49
   4   8   0    1.11    0.54
  -4  -8   0    0.06    0.42
   4   9   0   -0.42    0.39
  -4  -9   0   -0.05    0.41
   5 -12   0    0.01    0.48
   5 -12   0   -0.16    0.52
   5 -12   0   -0.18    0.50
   5 -11   0    1.25    0.55
   5 -11   0    0.29    0.45
   5 -11   0    0.69    0.45
   5 -10   0    0.69    0.48
   5 -10   0    0.97    0.48
   5 -10   0    0.92    0.48
   5  -9   0    0.90    0.50
   5  -9   0    0.56    0.45
   5  -9   0    0.70    0.42
  -5   9   0    1.00    0.28
   5  -8   0    2.28    0.51
   5  -8   0    2.12    0.52
   5  -8   0    2.09    0.53
  -5   8   0    2.12    0.31
   5  -7   0    3.34    0.54
   5  -7   0    2.41    0.55
   5  -7   0    1.84    0.46
  -5   7   0    3.47    0.29
   5  -6   0    0.58    0.37
   5  -6   0   -0.05    0.29
  -5   6   0   -0.01    0.11
   5  -5   0    8.79    0.62
   5  -5   0    8.00    0.62
   5  -4   0   21.84    0.58
   5  -4   0   22.78    0.89
   5  -4   0   21.95    0.86
   5  -4   0   22.82    0.57
   5  -3   0   24.63    0.70
   5  -3   0   24.35    0.71
   5  -3   0   24.22    0.85
   5  -3   0   24.80    0.86
   5  -2   0  293.12    5.28
   5  -2   0  302.06    5.77
   5  -2   0  292.31    5.70
  -5   2   0  297.91    5.68
   5  -1   0   42.90    0.99
   5  -1   0   42.04    1.20
   5  -1   0   43.63    1.04
   5  -1   0   43.66    1.19
  -5   1   0   40.27    1.32
  -5   1   0   41.38    1.17
   5   0   0   21.39    0.73
   5   0   0   22.52    0.87
  -5   0   0   21.34    0.84
  -5   0   0   20.48    0.86
   5   1   0   26.64    0.92
   5   1   0   27.15    1.02
  -5  -1   0   25.99    0.99
  -5  -1   0   26.71    1.05
   5   2   0    1.55    0.34
   5   2   0    1.42    0.38
  -5  -2   0    1.02    0.33
  -5  -2   0    1.37    0.38
   5   3   0    2.16    0.44
   5   3   0    2.31    0.43
  -5  -3   0    2.18    0.48
  -5  -3   0    2.72    0.45
   5   4   0    0.67    0.36
   5   4   0    0.58    0.36
  -5  -4   0    0.19    0.32
  -5  -4   0    0.53    0.38
  -5  -4   0    0.41    0.18
   5   5   0    5.87    0.71
   5   5   0    4.87    0.67
  -5  -5   0    7.28    0.82
   5   6   0    0.08    0.39
   5   6   0    0.28    0.38
  -5  -6   0    1.34    0.49
   5   7   0    0.67    0.46
   5   7   0    1.03    0.48
  -5  -7   0    0.64    0.44
   5   8   0    0.11    0.43
  -5  -8   0   -0.02    0.39
   5   9   0    0.11    0.44
  -5  -9   0    0.53    0.54
   6 -12   0    0.30    0.55
   6 -11   0    0.55    0.53
   6 -11   0    0.23    0.45
   6 -11   0    0.96    0.58
   6 -10   0    2.12    0.63
   6 -10   0    2.40    0.65
   6 -10   0    2.14    0.57
   6  -9   0    3.76    0.68
   6  -9   0    2.92    0.65
   6  -8   0    1.52    0.51
   6  -8   0    0.76    0.44
   6  -7   0    3.68    0.62
   6  -7   0    6.10    0.71
   6  -6   0    0.17    0.34
   6  -6   0    0.48    0.37
   6  -5   0    1.11    0.37
   6  -5   0    0.90    0.37
   6  -4   0    0.10    0.29
   6  -4   0    0.58    0.18
   6  -4   0    0.14    0.17
   6  -4   0    0.06    0.28
   6  -3   0    2.91    0.38
   6  -3   0    2.63    0.31
   6  -3   0    2.40    0.32
   6  -2   0    6.41    0.47
   6  -2   0    5.88    0.30
   6  -2   0    6.47    0.40
  -6   2   0    6.43    0.43
  -6   2   0    6.84    0.66
   6  -1   0    3.11    0.32
   6  -1   0    3.98    0.46
  -6   1   0    3.96    0.53
  -6   1   0    3.76    0.43
   6   0   0    6.92    0.46
   6   0   0    5.39    0.56
  -6   0   0    8.16    0.63
  -6   0   0    6.40    0.54
   6   1   0   14.00    0.81
   6   1   0   14.40    0.71
  -6  -1   0   15.29    0.81
  -6  -1   0   14.81    0.82
   6   2   0    1.20    0.35
   6   2   0    0.73    0.38
  -6  -2   0    0.59    0.38
  -6  -2   0    0.94    0.38
   6   3   0    4.03    0.56
   6   3   0    3.78    0.60
  -6  -3   0    4.06    0.62
  -6  -3   0    4.17    0.60
   6   4   0    0.49    0.38
   6   4   0    0.60    0.40
  -6  -4   0   -0.16    0.33
  -6  -4   0    0.44    0.41
   6   5   0    5.12    0.70
   6   5   0    3.80    0.68
  -6  -5   0    6.38    0.83
   6   6   0    0.17    0.44
   6   6   0   -0.16    0.37
  -6  -6   0    0.17    0.44
   6   7   0    0.86    0.52
   6   7   0    0.54    0.50
  -6  -7   0    0.79    0.54
   6   8   0   -0.66    0.41
  -6  -8   0    1.03    0.57
   7 -11   0    0.02    0.51
   7 -11   0    0.12    0.42
   7 -10   0    0.06    0.47
   7 -10   0    0.51    0.48
   7  -9   0   -0.77    0.40
   7  -9   0    0.15    0.44
   7  -8   0    0.86    0.46
   7  -8   0   -0.35    0.37
   7  -7   0    5.77    0.71
   7  -7   0    5.04    0.69
   7  -6   0   22.76    1.08
   7  -6   0   21.92    1.06
   7  -5   0   10.45    0.44
   7  -5   0   10.83    0.74
   7  -5   0   10.12    0.43
   7  -4   0    4.55    0.39
   7  -4   0    5.32    0.38
   7  -4   0    5.73    0.56
   7  -3   0    8.03    0.51
   7  -3   0    8.13    0.53
   7  -3   0    7.95    0.51
   7  -2   0   28.04    1.02
   7  -2   0   26.17    0.81
   7  -2   0   26.36    0.97
   7  -2   0   25.58    0.75
  -7   2   0   26.14    0.96
  -7   2   0   25.98    1.18
   7  -1   0    0.36    0.22
   7  -1   0   -0.22    0.26
  -7   1   0    0.41    0.28
  -7   1   0    0.01    0.25
   7   0   0    0.50    0.35
   7   0   0    0.35    0.26
  -7   0   0    0.75    0.33
  -7   0   0   -0.10    0.24
   7   1   0    4.64    0.51
   7   1   0    4.57    0.62
  -7  -1   0    4.50    0.59
  -7  -1   0    5.53    0.67
   7   2   0    0.17    0.38
   7   2   0    0.14    0.30
  -7  -2   0   -0.44    0.29
  -7  -2   0    0.00    0.32
   7   3   0    2.40    0.47
   7   3   0    2.92    0.59
  -7  -3   0    2.24    0.57
  -7  -3   0    2.33    0.51
   7   4   0    0.28    0.44
   7   4   0    0.81    0.42
  -7  -4   0    0.25    0.37
  -7  -4   0    0.17    0.39
   7   5   0    3.60    0.64
   7   5   0    2.74    0.65
  -7  -5   0    3.57    0.71
   7   6   0    0.27    0.48
   7   6   0   -0.40    0.37
  -7  -6   0    0.10    0.43
   7   7   0    0.74    0.52
   7   7   0    0.10    0.49
  -7  -7   0    0.14    0.51
   8 -11   0    0.78    0.50
   8 -11   0    0.12    0.55
   8 -10   0   -0.53    0.48
   8 -10   0   -0.75    0.39
   8  -9   0   -0.17    0.42
   8  -9   0   -0.49    0.42
   8  -8   0   -0.40    0.40
   8  -8   0    0.06    0.39
   8  -7   0    0.37    0.43
   8  -6   0    0.23    0.34
   8  -5   0    2.30    0.43
   8  -5   0    1.27    0.26
   8  -5   0    1.76    0.28
   8  -4   0    1.34    0.32
   8  -4   0    0.96    0.35
   8  -3   0    7.83    0.50
   8  -3   0    8.02    0.57
  -8   3   0    6.87    0.79
   8  -2   0   12.18    0.73
   8  -2   0   12.49    0.54
  -8   2   0   12.02    0.84
   8  -1   0    0.35    0.24
   8  -1   0    0.25    0.34
  -8   1   0    0.04    0.34
   8   0   0    5.07    0.53
   8   0   0    5.11    0.64
  -8   0   0    4.96    0.69
   8   1   0    6.26    0.74
   8   1   0    5.10    0.58
  -8  -1   0    4.81    0.71
  -8  -1   0    6.02    0.72
   8   2   0    0.27    0.33
   8   2   0    0.72    0.48
  -8  -2   0    0.26    0.39
  -8  -2   0    0.63    0.37
   8   3   0   -0.25    0.37
   8   3   0    0.32    0.36
  -8  -3   0    0.63    0.42
  -8  -3   0    0.63    0.48
   8   4   0   -0.04    0.37
   8   4   0    0.50    0.44
  -8  -4   0    1.22    0.50
  -8  -4   0    0.93    0.45
   8   5   0   -0.29    0.43
   8   5   0    0.26    0.39
  -8  -5   0   -0.28    0.44
   8   6   0    0.21    0.49
   8   6   0    0.65    0.46
  -8  -6   0    0.04    0.50
   9 -10   0    0.56    0.53
   9  -9   0    0.36    0.46
   9  -8   0    1.56    0.53
   9  -7   0    2.11    0.50
   9  -6   0    1.51    0.44
   9  -6   0    0.62    0.20
   9  -5   0    0.04    0.30
   9  -5   0    0.06    0.23
   9  -4   0    1.84    0.37
   9  -4   0    1.72    0.38
  -9   4   0    1.97    0.54
   9  -3   0    0.23    0.35
  -9   3   0    0.40    0.39
   9  -2   0    0.43    0.36
  -9   2   0    0.77    0.41
   9  -1   0    0.80    0.29
   9  -1   0    0.72    0.41
  -9   1   0    0.20    0.39
   9   0   0    0.10    0.38
   9   0   0    0.52    0.31
  -9   0   0    0.47    0.39
   9   1   0    1.12    0.39
   9   1   0    0.94    0.49
  -9  -1   0    1.16    0.50
   9   2   0   -0.43    0.35
   9   2   0    0.04    0.33
  -9  -2   0   -0.06    0.34
   9   3   0   -0.33    0.44
   9   3   0    0.75    0.44
  -9  -3   0    0.11    0.36
   9   4   0    0.26    0.46
   9   4   0    0.46    0.43
  -9  -4   0    0.47    0.52
   9   5   0   -0.23    0.42
   9   5   0    0.80    0.53
  10  -9   0   -0.27    0.39
  10  -8   0    0.18    0.41
  10  -7   0    0.59    0.41
  10  -6   0    0.37    0.23
  10  -6   0    0.63    0.37
 -10   6   0    0.64    0.43
  10  -5   0    0.12    0.26
 -10   5   0    0.69    0.45
  10  -4   0    1.53    0.40
 -10   4   0    1.60    0.50
  10  -3   0    1.81    0.45
 -10   3   0    2.36    0.59
  10  -2   0    0.52    0.38
 -10   2   0    1.31    0.52
  10  -1   0    0.86    0.47
 -10   1   0    2.17    0.59
  10   0   0    0.29    0.43
 -10   0   0    0.52    0.46
  10   1   0    0.86    0.50
  10   1   0    1.09    0.40
 -10  -1   0    1.68    0.55
  10   2   0   -0.60    0.29
  10   2   0   -0.06    0.48
 -10  -2   0    0.51    0.45
  10   3   0   -0.72    0.41
  10   3   0    0.62    0.46
 -10  -3   0    0.82    0.51
  11  -8   0    0.37    0.47
 -11   8   0   -0.40    0.38
 -11   7   0    0.32    0.45
  11  -6   0   -0.08    0.25
 -11   6   0    0.54    0.46
  11  -5   0    0.03    0.29
 -11   5   0   -0.20    0.38
  11  -4   0   -0.11    0.35
 -11   4   0    0.13    0.42
  11  -3   0    0.24    0.38
 -11   3   0   -0.08    0.43
  11  -2   0   -0.64    0.36
 -11   2   0   -0.18    0.33
  11  -1   0    0.60    0.47
 -11   1   0    0.42    0.45
  11   0   0    0.07    0.48
 -11   0   0    0.57    0.46
  11   1   0    0.54    0.58
 -11  -1   0    0.02    0.45
 -12   6   0   -0.12    0.48
  12  -5   0    0.18    0.36
 -12   5   0   -0.41    0.41
  12  -4   0    0.68    0.43
 -12   4   0    0.66    0.52
  12  -3   0   -0.65    0.38
 -12   3   0   -0.33    0.44
  12  -2   0   -0.31    0.44
 -12   2   0    1.04    0.56
 -12   1   1   -0.34    0.43
  12  -1  -1    0.57    0.52
 -12   2   1   -0.09    0.44
  12  -2  -1   -0.30    0.45
 -12   3   1   -0.69    0.39
  12  -3  -1   -0.33    0.41
 -12   4   1    0.40    0.46
  12  -4  -1   -0.17    0.39
 -12   5   1   -0.38    0.46
  12  -5  -1   -0.63    0.31
 -12   6   1    0.45    0.52
  12  -6  -1    0.41    0.31
 -11  -2   1   -0.86    0.40
  11   2  -1   -0.15    0.50
 -11  -1   1    0.47    0.46
  11   1  -1   -0.03    0.48
 -11   0   1    0.12    0.44
  11   0  -1   -0.31    0.48
 -11   1   1    0.23    0.41
  11  -1  -1    0.52    0.50
 -11   2   1   -0.08    0.38
  11  -2  -1    0.20    0.41
 -11   3   1    0.44    0.43
  11  -3  -1    0.20    0.38
 -11   4   1    0.37    0.44
  11  -4  -1   -0.04    0.35
 -11   5   1   -0.16    0.38
  11  -5  -1    0.60    0.34
 -11   6   1   -0.45    0.39
  11  -6  -1   -0.03    0.27
  11  -7  -1    0.59    0.39
  11  -8  -1    0.20    0.43
 -10  -3   1   -0.14    0.40
  10   3  -1    0.44    0.41
  10   3  -1    0.53    0.54
 -10  -2   1    0.04    0.42
  10   2  -1   -0.65    0.43
  10   2  -1   -0.04    0.36
 -10  -1   1    0.18    0.44
  10   1  -1    0.70    0.50
  10   1  -1    0.74    0.37
 -10   0   1    0.68    0.47
  10   0  -1    0.37    0.45
  10   0  -1    0.77    0.34
 -10   1   1    0.21    0.42
  10  -1  -1    0.75    0.46
 -10   2   1    0.90    0.44
  10  -2  -1    1.39    0.49
 -10   3   1    1.60    0.51
  10  -3  -1    1.56    0.44
 -10   4   1   -0.68    0.31
  10  -4  -1    0.51    0.33
  10  -5  -1    0.26    0.31
  10  -5  -1    0.04    0.28
  10  -6  -1   -0.45    0.21
  10  -6  -1    0.27    0.34
  10  -7  -1    0.09    0.39
  10  -8  -1    0.08    0.39
  10  -9  -1    0.34    0.47
   9   5  -1    2.40    0.61
   9   5  -1    0.86    0.60
  -9  -4   1    1.78    0.58
   9   4  -1    1.27    0.61
   9   4  -1    3.02    0.63
  -9  -3   1    0.03    0.35
   9   3  -1    0.37    0.38
   9   3  -1   -0.01    0.41
  -9  -2   1   -0.01    0.35
   9   2  -1   -0.23    0.41
   9   2  -1   -0.14    0.33
  -9  -1   1    0.14    0.40
   9   1  -1   -0.12    0.29
   9   1  -1   -0.21    0.39
  -9   0   1   -0.21    0.35
   9   0  -1    0.34    0.31
   9   0  -1    0.49    0.40
  -9   1   1   -0.07    0.28
   9  -1  -1    0.10    0.24
   9  -1  -1   -0.14    0.34
  -9   2   1    0.13    0.32
   9  -2  -1   -0.26    0.31
  -9   3   1   -0.38    0.30
   9  -3  -1   -0.15    0.30
   9  -3  -1    0.06    0.22
   9  -4  -1    1.86    0.38
   9  -4  -1    2.11    0.41
   9  -5  -1    0.04    0.26
   9  -5  -1   -0.39    0.28
   9  -6  -1    2.55    0.30
   9  -6  -1    2.62    0.52
   9  -7  -1    4.53    0.68
   9  -8  -1    0.34    0.42
   9  -9  -1    0.54    0.47
   9 -10  -1    0.79    0.58
  -8  -6   1    0.14    0.45
   8   6  -1   -0.53    0.42
   8   6  -1    0.07    0.44
  -8  -5   1    0.27    0.48
  -8  -5   1   -0.04    0.40
   8   5  -1    0.23    0.40
   8   5  -1    0.13    0.48
  -8  -4   1    0.21    0.39
  -8  -4   1   -0.09    0.44
   8   4  -1    0.32    0.39
   8   4  -1    0.76    0.52
  -8  -3   1   -0.24    0.36
  -8  -3   1   -0.93    0.25
   8   3  -1   -0.13    0.40
   8   3  -1   -0.29    0.33
  -8  -2   1    0.14    0.37
  -8  -2   1    0.32    0.35
   8   2  -1    0.03    0.38
   8   2  -1    0.74    0.36
  -8  -1   1    3.54    0.59
  -8  -1   1    2.52    0.52
   8   1  -1    3.94    0.51
   8   1  -1    3.09    0.58
  -8   0   1    1.07    0.41
  -8   0   1    0.90    0.42
   8   0  -1    1.83    0.37
   8   0  -1    1.51    0.46
  -8   1   1    1.01    0.39
   8  -1  -1    0.85    0.28
   8  -1  -1    1.23    0.41
  -8   2   1    2.06    0.47
   8  -2  -1    2.13    0.44
   8  -2  -1    2.16    0.29
   8  -2  -1    1.55    0.28
   8  -3  -1    0.54    0.32
   8  -3  -1    0.76    0.29
   8  -4  -1    4.17    0.52
   8  -4  -1    3.37    0.42
   8  -5  -1   -0.06    0.21
   8  -5  -1   -0.03    0.23
   8  -5  -1   -0.06    0.31
   8  -6  -1   -0.14    0.15
   8  -6  -1    0.15    0.17
   8  -6  -1   -0.23    0.34
   8  -7  -1   -0.21    0.38
   8  -8  -1    1.18    0.50
   8  -9  -1    0.04    0.43
   8 -10  -1   -0.09    0.43
   8 -11  -1   -0.09    0.47
  -7  -7   1    0.35    0.46
   7   7  -1   -0.19    0.46
   7   7  -1   -0.09    0.44
  -7  -6   1    1.44    0.57
   7   6  -1    0.98    0.49
   7   6  -1    0.86    0.52
  -7  -5   1    6.44    0.79
  -7  -5   1    3.08    0.68
   7   5  -1    4.70    0.70
   7   5  -1    5.51    0.80
  -7  -4   1    0.15    0.37
  -7  -4   1    0.37    0.36
   7   4  -1   -0.28    0.33
   7   4  -1    0.20    0.42
  -7  -3   1    2.44    0.51
  -7  -3   1    3.60    0.63
   7   3  -1    2.91    0.51
   7   3  -1    2.88    0.59
  -7  -2   1    6.66    0.74
  -7  -2   1    7.52    0.78
   7   2  -1    6.92    0.75
   7   2  -1    7.66    0.63
  -7  -1   1   -0.08    0.30
  -7  -1   1   -0.28    0.28
   7   1  -1    0.29    0.27
   7   1  -1    0.01    0.36
  -7   0   1    0.58    0.31
  -7   0   1    0.39    0.29
   7   0  -1    0.39    0.25
   7   0  -1    0.63    0.35
  -7   1   1    2.41    0.48
  -7   1   1    2.71    0.42
   7  -1  -1    2.07    0.40
   7  -1  -1    2.90    0.25
   7  -1  -1    2.33    0.33
  -7   2   1    5.15    0.50
   7  -2  -1    4.92    0.49
   7  -2  -1    5.22    0.35
   7  -2  -1    5.23    0.52
   7  -2  -1    5.16    0.40
   7  -3  -1    3.22    0.36
   7  -3  -1    3.71    0.44
   7  -3  -1    2.87    0.38
   7  -4  -1    0.57    0.23
   7  -4  -1    0.08    0.21
   7  -4  -1    0.76    0.33
   7  -5  -1   18.08    0.93
   7  -5  -1   17.50    0.62
   7  -5  -1   19.05    0.63
   7  -6  -1    0.35    0.39
   7  -7  -1    0.41    0.41
   7  -8  -1    1.00    0.47
   7  -8  -1    1.03    0.48
   7  -9  -1   -0.30    0.44
   7  -9  -1   -0.07    0.42
   7 -10  -1   -0.53    0.43
   7 -10  -1    0.36    0.49
   7 -11  -1    1.25    0.62
  -6  -8   1   -0.11    0.47
   6   8  -1    0.05    0.48
  -6  -7   1    1.12    0.57
   6   7  -1    0.88    0.51
   6   7  -1    0.99    0.53
  -6  -6   1    4.64    0.79
   6   6  -1    2.99    0.63
   6   6  -1    2.76    0.60
  -6  -5   1    6.27    0.82
   6   5  -1    4.46    0.64
   6   5  -1    3.81    0.65
  -6  -4   1   -0.02    0.29
  -6  -4   1   -0.25    0.36
   6   4  -1   -0.17    0.34
   6   4  -1    0.10    0.32
  -6  -3   1    1.15    0.44
  -6  -3   1    1.03    0.37
   6   3  -1    1.01    0.38
   6   3  -1    0.92    0.40
  -6  -2   1    0.91    0.35
  -6  -2   1    1.25    0.41
   6   2  -1    1.12    0.34
   6   2  -1    0.89    0.38
  -6  -1   1    0.60    0.31
  -6  -1   1    0.62    0.30
   6   1  -1    0.45    0.27
   6   1  -1   -0.02    0.30
  -6   0   1    6.88    0.62
  -6   0   1    7.87    0.62
   6   0  -1    7.13    0.56
   6   0  -1    7.08    0.47
  -6   1   1    0.29    0.26
  -6   1   1    0.44    0.25
   6  -1  -1    0.10    0.19
   6  -1  -1    0.73    0.29
   6  -1  -1    0.45    0.18
  -6   2   1    2.18    0.32
   6  -2  -1    2.98    0.36
   6  -2  -1    2.82    0.25
   6  -2  -1    2.52    0.32
   6  -3  -1    0.41    0.20
   6  -3  -1    0.75    0.28
   6  -3  -1    0.30    0.22
   6  -4  -1    1.45    0.24
   6  -4  -1    1.29    0.35
   6  -4  -1    1.16    0.23
   6  -5  -1   13.33    0.46
   6  -5  -1   13.97    0.80
   6  -5  -1   12.79    0.45
   6  -6  -1   18.06    0.93
   6  -6  -1   18.52    0.99
   6  -7  -1    1.05    0.45
   6  -7  -1    1.93    0.48
   6  -8  -1    1.70    0.53
   6  -8  -1    0.96    0.47
   6  -9  -1    0.32    0.43
   6  -9  -1    0.38    0.46
   6  -9  -1   -0.11    0.43
   6 -10  -1    0.00    0.44
   6 -10  -1    0.35    0.47
   6 -10  -1    0.50    0.45
   6 -11  -1    0.92    0.55
   6 -11  -1    0.42    0.51
   6 -11  -1    0.78    0.53
  -5  -9   1    0.95    0.57
   5   9  -1    1.84    0.66
  -5  -8   1    0.76    0.53
   5   8  -1    0.18    0.45
  -5  -7   1   -0.31    0.42
   5   7  -1    0.17    0.38
   5   7  -1    0.36    0.40
  -5  -6   1    0.93    0.47
   5   6  -1    0.47    0.41
   5   6  -1    0.66    0.44
  -5  -5   1    1.31    0.49
  -5  -5   1    1.84    0.30
   5   5  -1    2.37    0.55
   5   5  -1    1.88    0.47
  -5  -4   1    4.61    0.64
  -5  -4   1    4.87    0.58
   5   4  -1    4.63    0.63
   5   4  -1    4.08    0.57
  -5  -3   1    5.98    0.61
  -5  -3   1    5.53    0.63
   5   3  -1    5.52    0.59
   5   3  -1    5.09    0.62
  -5  -2   1   -0.24    0.24
  -5  -2   1    0.04    0.23
   5   2  -1   -0.08    0.25
   5   2  -1    0.10    0.25
  -5  -1   1    6.74    0.53
  -5  -1   1    8.11    0.59
   5   1  -1    6.82    0.52
   5   0  -1    2.06    0.17
   5   0  -1    2.55    0.36
  -5   1   1    2.28    0.32
   5  -1  -1    2.19    0.25
  -5   2   1   14.18    0.55
   5  -2  -1   15.44    0.59
   5  -2  -1   13.35    0.58
   5  -3  -1   35.86    1.10
   5  -3  -1   34.96    0.94
   5  -3  -1   36.84    0.94
   5  -4  -1    1.60    0.21
   5  -4  -1    1.23    0.33
   5  -4  -1    1.37    0.19
   5  -5  -1   11.17    0.73
   5  -5  -1   11.75    0.37
   5  -5  -1   12.46    0.70
   5  -5  -1   11.00    0.37
  -5   6   1    2.40    0.22
   5  -6  -1    2.72    0.49
   5  -6  -1    2.11    0.48
  -5   7   1    0.29    0.18
   5  -7  -1   -0.40    0.31
   5  -7  -1    0.42    0.36
   5  -7  -1   -0.39    0.35
  -5   8   1    6.86    0.44
   5  -8  -1    6.54    0.80
   5  -8  -1    5.83    0.71
   5  -8  -1    6.35    0.72
  -5   9   1   -0.16    0.22
   5  -9  -1    0.30    0.41
   5  -9  -1    0.65    0.44
   5  -9  -1    0.06    0.13
   5  -9  -1   -0.29    0.35
   5 -10  -1    0.05    0.14
   5 -10  -1    0.58    0.45
   5 -10  -1   -0.07    0.40
   5 -10  -1   -0.01    0.41
   5 -11  -1    0.10    0.44
   5 -11  -1   -0.18    0.38
   5 -11  -1    0.80    0.53
   5 -11  -1    0.11    0.15
   5 -12  -1    0.48    0.18
   5 -12  -1    0.51    0.58
   5 -12  -1    0.06    0.49
   5 -12  -1    0.78    0.56
  -4 -10   1   -0.08    0.51
  -4  -9   1    1.43    0.58
   4   9  -1    0.83    0.47
  -4  -8   1    0.55    0.48
   4   8  -1    1.07    0.49
  -4  -7   1    2.52    0.36
  -4  -7   1    2.12    0.56
   4   7  -1    3.35    0.63
   4   7  -1    3.62    0.60
  -4  -6   1    4.87    0.46
  -4  -6   1    3.79    0.62
   4   6  -1    2.98    0.58
   4   6  -1    4.83    0.66
  -4  -5   1    2.81    0.33
  -4  -5   1    2.57    0.52
   4   5  -1    1.95    0.46
   4   5  -1    2.18    0.48
  -4  -4   1    5.23    0.55
  -4  -4   1    6.32    0.67
   4   4  -1    5.08    0.59
   4   4  -1    4.36    0.55
  -4  -3   1   -0.28    0.19
  -4  -3   1    0.51    0.32
   4   3  -1    0.35    0.28
  -4  -2   1    5.99    0.56
  -4  -2   1    6.16    0.46
   4   2  -1    5.91    0.51
  -4  -1   1   -0.29    0.16
  -4  -1   1   -0.38    0.18
   4   1  -1    0.19    0.22
  -4   0   1    0.59    0.21
  -4   0   1    0.49    0.23
   4   0  -1    0.25    0.21
   4   0  -1    0.35    0.12
  -4   1   1   12.63    0.52
   4  -1  -1   12.41    0.52
   4  -1  -1   12.28    0.45
   4  -1  -1   13.19    0.53
  -4   2   1    0.40    0.16
   4  -2  -1    0.18    0.19
   4  -2  -1    0.15    0.11
   4  -2  -1    0.03    0.16
   4  -3  -1   75.41    1.57
   4  -3  -1   75.43    1.58
   4  -3  -1   76.54    1.85
  -4   4   1   64.54    1.26
   4  -4  -1   63.69    1.33
   4  -4  -1   63.96    1.72
   4  -4  -1   65.54    1.63
   4  -4  -1   63.73    1.32
  -4   5   1   18.59    0.55
   4  -5  -1   19.64    0.84
   4  -5  -1   18.16    0.49
   4  -5  -1   18.01    0.85
   4  -5  -1   17.73    0.80
   4  -5  -1   17.99    0.49
  -4   6   1   19.49    0.65
   4  -6  -1   19.61    0.56
   4  -6  -1   19.30    0.54
   4  -6  -1   19.58    0.94
   4  -6  -1   18.52    0.94
   4  -6  -1   19.78    0.90
  -4   7   1    3.52    0.37
   4  -7  -1    3.67    0.54
   4  -7  -1    3.45    0.30
   4  -7  -1    3.30    0.26
   4  -7  -1    3.33    0.51
   4  -7  -1    3.37    0.56
  -4   8   1    1.38    0.32
   4  -8  -1    0.99    0.44
   4  -8  -1    1.38    0.24
   4  -8  -1    0.80    0.41
   4  -8  -1    1.06    0.21
   4  -8  -1    1.09    0.47
  -4   9   1    2.89    0.42
   4  -9  -1    1.91    0.56
   4  -9  -1    3.15    0.56
   4  -9  -1    3.42    0.59
   4  -9  -1    2.94    0.32
  -4  10   1    3.01    0.47
   4 -10  -1    1.51    0.52
   4 -10  -1    2.39    0.62
   4 -10  -1    1.65    0.53
   4 -10  -1    2.07    0.31
   4 -11  -1   -0.41    0.37
   4 -11  -1    0.36    0.23
   4 -11  -1    0.02    0.40
   4 -11  -1    0.00    0.45
   4 -12  -1    0.11    0.49
   4 -12  -1    0.78    0.52
   4 -12  -1   -0.41    0.38
   4 -12  -1    0.40    0.26
  -3 -10   1    0.26    0.47
   3  10  -1    0.51    0.52
  -3  -9   1    0.79    0.47
   3   9  -1   -0.24    0.38
  -3  -8   1   -0.14    0.24
  -3  -8   1    0.01    0.38
   3   8  -1   -0.05    0.36
  -3  -7   1   -0.09    0.28
  -3  -7   1    0.15    0.40
  -3  -7   1   -0.03    0.20
   3   7  -1    0.05    0.34
   3   7  -1   -0.24    0.30
  -3  -6   1    7.43    0.76
  -3  -6   1    6.92    0.57
  -3  -6   1    7.38    0.50
   3   6  -1    6.31    0.71
   3   6  -1    6.25    0.68
  -3  -5   1    2.02    0.34
  -3  -5   1    1.19    0.38
  -3  -5   1    1.87    0.29
   3   5  -1    1.52    0.37
   3   5  -1    0.75    0.36
  -3  -4   1    0.49    0.19
  -3  -4   1    0.63    0.32
   3   4  -1    0.08    0.24
   3   4  -1    0.56    0.28
  -3  -3   1   21.21    0.79
  -3  -3   1   21.06    0.86
   3   3  -1   22.87    0.89
  -3  -2   1   31.28    0.95
  -3  -2   1   30.68    1.00
   3   2  -1   30.64    1.00
  -3  -1   1   12.61    0.57
  -3  -1   1   12.94    0.54
   3   1  -1   12.82    0.58
  -3   0   1    1.66    0.25
   3   0  -1    1.40    0.24
  -3   1   1  109.83    2.27
   3  -1  -1  114.47    2.30
   3  -1  -1  115.86    2.30
  -3   2   1   33.82    0.92
  -3   2   1   34.56    0.81
   3  -2  -1   34.86    0.82
   3  -2  -1   35.18    0.81
   3  -2  -1   34.63    0.70
   3  -2  -1   33.93    0.94
  -3   3   1    2.07    0.16
  -3   3   1    2.21    0.29
   3  -3  -1    1.97    0.17
   3  -3  -1    1.67    0.29
   3  -3  -1    1.94    0.28
   3  -3  -1    2.22    0.19
   3  -3  -1    2.11    0.31
   3  -3  -1    2.11    0.18
  -3   4   1    2.38    0.22
   3  -4  -1    3.12    0.21
   3  -4  -1    2.35    0.37
   3  -4  -1    2.59    0.34
   3  -4  -1    2.40    0.19
   3  -4  -1    2.35    0.34
  -3   5   1   24.80    0.73
   3  -5  -1   27.20    1.04
   3  -5  -1   24.14    0.65
   3  -5  -1   24.66    0.67
   3  -5  -1   23.30    0.91
   3  -5  -1   24.54    0.90
  -3   6   1   14.27    0.62
   3  -6  -1   14.42    0.77
   3  -6  -1   14.83    0.83
   3  -6  -1   15.92    0.56
   3  -6  -1   14.74    0.53
   3  -6  -1   15.76    0.76
  -3   7   1    1.15    0.30
   3  -7  -1    1.11    0.25
   3  -7  -1    0.98    0.42
   3  -7  -1    1.17    0.38
   3  -7  -1    1.02    0.23
   3  -7  -1    1.27    0.42
  -3   8   1    0.47    0.30
   3  -8  -1    0.83    0.44
   3  -8  -1    0.46    0.23
   3  -8  -1    0.31    0.36
   3  -8  -1    0.68    0.42
  -3   9   1    0.57    0.33
   3  -9  -1   -0.01    0.38
   3  -9  -1   -0.09    0.38
   3  -9  -1    0.47    0.24
   3  -9  -1    0.31    0.42
  -3  10   1   -0.11    0.31
   3 -10  -1   -0.08    0.36
   3 -10  -1    0.34    0.25
   3 -10  -1    0.10    0.39
   3 -10  -1    0.29    0.46
  -3  11   1    4.26    0.62
   3 -11  -1    3.35    0.64
   3 -11  -1    3.89    0.49
   3 -11  -1    5.18    0.86
   3 -11  -1    3.33    0.65
  -3  12   1    0.32    0.40
   3 -12  -1    0.10    0.47
   3 -12  -1    0.57    0.56
   3 -12  -1    0.18    0.51
   3 -12  -1    0.32    0.33
  -2 -11   1    0.98    0.54
  -2 -11   1    1.78    0.69
   2  11  -1    1.38    0.59
  -2 -10   1    3.39    0.61
  -2 -10   1    3.25    0.65
  -2 -10   1    1.21    0.56
  -2 -10   1    1.71    0.42
   2  10  -1    1.36    0.55
  -2  -9   1    0.34    0.36
  -2  -9   1    0.13    0.41
  -2  -9   1    0.43    0.31
   2   9  -1   -0.02    0.39
  -2  -8   1    0.77    0.41
  -2  -8   1    0.88    0.40
  -2  -8   1    0.66    0.29
   2   8  -1    0.53    0.41
  -2  -7   1    9.61    0.70
  -2  -7   1    9.43    0.77
  -2  -7   1   10.19    0.60
   2   7  -1    8.65    0.82
   2   7  -1    9.74    0.72
  -2  -6   1   -0.01    0.25
  -2  -6   1    0.07    0.31
  -2  -6   1    0.02    0.21
   2   6  -1   -0.43    0.25
   2   6  -1    0.23    0.32
  -2  -5   1    0.82    0.25
  -2  -5   1    1.30    0.30
  -2  -5   1    0.93    0.34
   2   5  -1    1.14    0.36
   2   5  -1    0.88    0.30
  -2  -4   1    2.36    0.30
  -2  -4   1    2.35    0.27
  -2  -4   1    1.98    0.38
   2   4  -1    1.87    0.34
  -2  -3   1   19.68    0.68
  -2  -3   1   20.92    0.79
  -2  -3   1   19.39    0.63
   2   3  -1   19.74    0.75
  -2  -2   1    7.73    0.38
  -2  -2   1    8.43    0.47
   2   2  -1    8.66    0.45
  -2  -1   1   30.38    0.84
  -2  -1   1   30.62    0.80
   2   1  -1   31.29    0.85
  -2   0   1   50.50    1.13
   2   0  -1   50.60    1.13
   2   0  -1   48.77    1.12
  -2   1   1  710.66   12.79
   2  -1  -1  693.10   12.79
   2  -1  -1  698.36   12.96
  -2   2   1   44.26    0.90
  -2   2   1   44.48    0.93
  -2   2   1   44.60    1.04
   2  -2  -1   44.08    0.93
   2  -2  -1   44.07    1.05
   2  -2  -1   45.43    0.90
   2  -2  -1   45.31    0.94
   2  -2  -1   44.23    1.03
   2  -2  -1   45.04    1.12
  -2   3   1   29.77    0.85
  -2   3   1   27.63    0.69
   2  -3  -1   28.05    0.70
   2  -3  -1   26.05    0.88
   2  -3  -1   28.67    0.82
   2  -3  -1   28.58    0.68
   2  -3  -1   27.81    0.67
   2  -3  -1   30.29    0.85
  -2   4   1   28.07    0.78
   2  -4  -1   27.38    0.71
   2  -4  -1   28.25    0.98
   2  -4  -1   27.19    0.72
   2  -4  -1   26.58    0.85
   2  -4  -1   29.75    0.93
  -2   5   1    9.10    0.48
   2  -5  -1    9.69    0.54
   2  -5  -1    9.80    0.59
   2  -5  -1    9.32    0.42
   2  -5  -1   10.93    0.67
   2  -5  -1    9.74    0.44
  -2   6   1    3.69    0.42
   2  -6  -1    2.40    0.41
   2  -6  -1    2.48    0.31
   2  -6  -1    2.74    0.40
   2  -6  -1    2.34    0.45
   2  -6  -1    2.32    0.31
  -2   7   1    0.18    0.25
   2  -7  -1    0.74    0.39
   2  -7  -1    0.15    0.28
   2  -7  -1    0.09    0.21
   2  -7  -1   -0.07    0.33
   2  -7  -1   -0.03    0.21
  -2   8   1    1.30    0.37
   2  -8  -1    1.28    0.43
   2  -8  -1    0.96    0.44
   2  -8  -1    1.64    0.40
   2  -8  -1    0.67    0.28
  -2   9   1    3.54    0.53
   2  -9  -1    3.79    0.56
   2  -9  -1    2.97    0.57
   2  -9  -1    3.25    0.64
   2  -9  -1    2.85    0.44
  -2  10   1    0.42    0.35
   2 -10  -1    0.14    0.43
   2 -10  -1    0.15    0.34
   2 -10  -1    0.09    0.27
   2 -10  -1   -0.12    0.43
  -2  11   1    0.34    0.38
   2 -11  -1   -0.15    0.36
   2 -11  -1    0.00    0.44
   2 -11  -1   -0.15    0.42
   2 -11  -1   -0.55    0.27
  -2  12   1    0.38    0.44
   2 -12  -1    0.47    0.51
   2 -12  -1    0.65    0.58
   2 -12  -1    0.26    0.37
   2 -12  -1    0.14    0.47
  -1 -11   1   -0.05    0.50
  -1 -11   1    0.37    0.44
  -1 -11   1   -0.05    0.31
  -1 -11   1   -0.39    0.35
   1  11  -1    0.10    0.43
  -1 -10   1    0.19    0.36
  -1 -10   1   -0.16    0.35
  -1 -10   1    0.41    0.33
  -1 -10   1   -0.37    0.42
   1  10  -1   -0.68    0.33
  -1  -9   1    4.21    0.65
  -1  -9   1    4.31    0.55
  -1  -9   1    5.36    0.67
  -1  -9   1    4.49    0.73
   1   9  -1    5.00    0.70
  -1  -8   1    9.95    0.65
  -1  -8   1   11.66    0.80
  -1  -8   1   10.99    0.77
   1   8  -1   10.55    0.81
  -1  -7   1    3.63    0.52
  -1  -7   1    3.45    0.45
  -1  -7   1    3.51    0.52
   1   7  -1    3.97    0.51
   1   7  -1    2.51    0.51
  -1  -6   1   24.72    0.89
  -1  -6   1   27.33    1.03
  -1  -6   1   24.11    1.01
   1   6  -1   25.95    1.07
   1   6  -1   25.87    0.99
  -1  -5   1    1.19    0.32
  -1  -5   1    1.59    0.31
  -1  -5   1    0.97    0.25
   1   5  -1    1.87    0.32
  -1  -4   1   56.42    1.48
  -1  -4   1   56.34    1.44
  -1  -4   1   55.68    1.32
   1   4  -1   56.32    1.46
  -1  -3   1   13.41    0.56
  -1  -3   1   13.68    0.49
  -1  -3   1   13.43    0.53
   1   3  -1   14.27    0.57
  -1  -2   1   76.61    1.69
  -1  -2   1   78.91    1.65
  -1  -2   1   77.84    1.62
   1   2  -1   79.79    1.70
  -1  -1   1  100.35    2.00
  -1   0   1   -0.52    0.04
   1   0  -1   -0.50    0.05
   1   0  -1   -0.50    0.04
  -1   2   1   85.28    1.68
  -1   2   1   84.23    1.67
  -1   2   1   88.74    1.75
  -1   2   1   84.83    1.67
   1  -2  -1   86.36    1.67
   1  -2  -1   85.89    1.74
   1  -2  -1   84.30    1.68
   1  -2  -1   83.07    1.83
   1  -2  -1   85.46    1.70
  -1   3   1    5.13    0.28
  -1   3   1    4.88    0.31
   1  -3  -1    4.12    0.31
   1  -3  -1    4.65    0.28
   1  -3  -1    4.41    0.35
   1  -3  -1    4.42    0.32
   1  -3  -1    5.15    0.41
  -1   4   1  114.20    2.37
  -1   4   1  116.31    2.41
   1  -4  -1  113.50    2.60
   1  -4  -1  116.44    2.50
   1  -4  -1  114.24    2.37
   1  -4  -1  116.40    2.39
  -1   5   1    6.61    0.40
  -1   5   1    7.20    0.46
   1  -5  -1    8.15    0.58
   1  -5  -1    7.85    0.54
   1  -5  -1    6.87    0.45
   1  -5  -1    7.00    0.42
  -1   6   1    0.11    0.24
  -1   6   1    0.34    0.21
   1  -6  -1    0.05    0.24
   1  -6  -1    0.01    0.29
   1  -6  -1    0.22    0.18
   1  -6  -1   -0.13    0.26
   1  -6  -1   -0.22    0.19
  -1   7   1    8.41    0.54
  -1   7   1    8.27    0.62
   1  -7  -1    9.37    0.75
   1  -7  -1    8.17    0.54
   1  -7  -1    8.74    0.58
   1  -7  -1    8.45    0.72
   1  -7  -1    7.75    0.56
  -1   8   1    3.14    0.50
   1  -8  -1    2.59    0.46
   1  -8  -1    2.36    0.52
   1  -8  -1    2.95    0.46
   1  -8  -1    2.97    0.57
  -1   9   1    4.17    0.62
   1  -9  -1    4.44    0.69
   1  -9  -1    3.57    0.53
   1  -9  -1    4.10    0.55
   1  -9  -1    3.84    0.66
  -1  10   1    1.40    0.45
   1 -10  -1    1.19    0.39
   1 -10  -1    0.63    0.38
   1 -10  -1    1.33    0.50
   1 -10  -1    0.71    0.49
  -1  11   1   -0.48    0.35
   1 -11  -1    0.12    0.45
   1 -11  -1    0.31    0.44
   1 -11  -1   -0.12    0.31
   1 -11  -1   -0.41    0.36
   0 -11   1    1.40    0.47
   0 -11   1    1.78    0.50
   0 -11   1    1.35    0.57
   0 -11   1    1.86    0.65
   0  11  -1    1.26    0.49
   0 -10   1    0.06    0.37
   0 -10   1   -0.10    0.29
   0 -10   1   -0.15    0.31
   0 -10   1    0.06    0.41
   0  10  -1   -0.22    0.33
   0  -9   1    1.46    0.40
   0  -9   1    1.16    0.40
   0  -9   1    1.12    0.48
   0  -9   1    0.88    0.43
   0   9  -1    1.57    0.47
   0  -8   1    8.65    0.82
   0  -8   1    7.40    0.81
   0  -8   1    8.27    0.63
   0  -8   1    6.83    0.67
   0   8  -1    9.01    0.72
   0  -7   1    0.45    0.27
   0  -7   1    0.37    0.39
   0  -7   1    0.31    0.32
   0  -7   1   -0.09    0.29
   0   7  -1    0.23    0.30
   0   7  -1    0.17    0.26
   0  -6   1    0.22    0.29
   0  -6   1    0.90    0.39
   0  -6   1    0.43    0.25
   0  -6   1    0.27    0.24
   0  -6   1   -0.16    0.17
   0   6  -1    0.15    0.24
   0   6  -1    0.53    0.25
   0  -5   1   11.32    0.62
   0  -5   1    9.40    0.50
   0  -5   1   11.04    0.54
   0  -5   1    9.57    0.52
   0   5  -1    9.71    0.51
   0  -4   1    1.35    0.25
   0  -4   1    1.36    0.23
   0  -4   1    1.48    0.29
   0  -4   1    0.81    0.24
   0   4  -1    1.47    0.23
   0  -3   1    1.41    0.25
   0  -3   1    1.56    0.21
   0  -3   1    1.25    0.22
   0  -3   1    1.55    0.22
   0   3  -1    1.75    0.22
   0  -2   1   96.84    1.96
   0  -2   1   98.83    1.91
   0  -2   1   98.31    2.04
   0   2  -1  102.11    1.96
   0   1  -1   -0.01    0.03
   0   0   1    0.03    0.02
   0   0   1   -0.01    0.02
   0   0   1    0.00    0.02
   0   0  -1   -0.01    0.02
   0   0  -1   -0.06    0.02
   0   0  -1   -0.01    0.01
   0   1   1    0.00    0.04
   0  -1  -1    0.14    0.06
   0   2   1    3.02    0.24
   0   2   1    2.87    0.24
   0  -2  -1    2.99    0.21
   0  -2  -1    3.25    0.27
   0  -2  -1    2.98    0.24
   0  -2  -1    2.84    0.23
   0  -2  -1    3.32    0.28
   0   3   1    0.28    0.18
   0   3   1    0.46    0.20
   0  -3  -1    0.38    0.18
   0  -3  -1    0.54    0.18
   0  -3  -1    0.24    0.16
   0  -3  -1    0.49    0.21
   0   4   1   34.45    1.03
   0   4   1   34.24    0.98
   0  -4  -1   33.87    0.99
   0  -4  -1   34.64    1.07
   0  -4  -1   33.12    0.98
   0  -4  -1   33.94    0.91
   0   5   1    5.40    0.42
   0   5   1    4.55    0.48
   0  -5  -1    6.24    0.40
   0  -5  -1    5.61    0.53
   0  -5  -1    5.53    0.45
   0   6   1   26.84    0.97
   0   6   1   26.20    1.04
   0  -6  -1   25.05    0.89
   0  -6  -1   26.07    1.07
   0  -6  -1   25.78    0.99
   0   7   1    2.61    0.42
   0   7   1    2.47    0.46
   0  -7  -1    1.96    0.47
   0  -7  -1    2.25    0.38
   0  -7  -1    2.10    0.47
   0  -7  -1    2.49    0.42
   0   8   1    7.16    0.76
   0  -8  -1    6.90    0.74
   0  -8  -1    6.42    0.66
   0  -8  -1    7.32    0.57
   0  -8  -1    6.72    0.75
   0   9   1   -0.16    0.33
   0  -9  -1    0.11    0.44
   0  -9  -1    0.43    0.39
   0  -9  -1    0.28    0.31
   0  -9  -1    0.22    0.33
   0  10   1    0.18    0.39
   0 -10  -1   -0.16    0.38
   0 -10  -1    0.09    0.41
   0 -10  -1    0.46    0.35
   0 -10  -1    0.24    0.34
   0  11   1    0.44    0.45
   0 -11  -1    1.73    0.52
   0 -11  -1    1.32    0.57
   0 -11  -1    0.82    0.41
   0 -11  -1    0.14    0.43
   1 -12   1   -0.53    0.46
   1 -12   1   -0.13    0.33
   1 -12   1    0.01    0.39
   1 -12   1   -0.48    0.43
  -1  12  -1    0.02    0.40
   1 -11   1    2.01    0.62
   1 -11   1    2.01    0.48
   1 -11   1    2.48    0.62
   1 -11   1    2.78    0.57
  -1  11  -1    1.60    0.52
   1 -10   1    0.21    0.34
   1 -10   1    0.00    0.31
   1 -10   1    0.54    0.43
   1 -10   1   -0.10    0.43
  -1  10  -1    0.04    0.35
   1  -9   1    0.52    0.33
   1  -9   1    0.10    0.38
   1  -9   1   -0.14    0.27
   1  -9   1   -0.35    0.37
  -1   9  -1    0.36    0.34
   1  -8   1    5.92    0.69
   1  -8   1    6.13    0.57
   1  -8   1    6.27    0.63
   1  -8   1    4.41    0.66
  -1   8  -1    6.15    0.64
   1  -7   1    0.54    0.37
   1  -7   1    0.78    0.40
   1  -7   1    0.20    0.15
   1  -7   1    0.99    0.30
   1  -7   1    0.45    0.30
  -1   7  -1    0.11    0.28
  -1   7  -1    0.29    0.23
   1  -6   1    3.49    0.49
   1  -6   1    3.00    0.40
   1  -6   1    2.27    0.29
   1  -6   1    3.98    0.40
   1  -6   1    2.98    0.47
  -1   6  -1    3.47    0.35
  -1   6  -1    4.14    0.46
   1  -5   1    0.04    0.23
   1  -5   1    0.04    0.18
   1  -5   1    0.22    0.15
   1  -5   1    0.38    0.24
   1  -5   1    0.07    0.20
  -1   5  -1   -0.17    0.15
   1  -4   1    3.63    0.28
   1  -4   1    2.75    0.34
   1  -4   1    3.60    0.35
   1  -4   1    3.53    0.26
   1  -4   1    3.87    0.41
  -1   4  -1    3.30    0.25
   1  -3   1    5.11    0.26
   1  -3   1    4.55    0.32
   1  -3   1    5.43    0.26
   1  -3   1    4.96    0.36
   1  -3   1    4.85    0.40
  -1   3  -1    5.13    0.41
  -1   3  -1    5.30    0.25
   1  -2   1   21.45    0.48
   1  -2   1   20.76    0.59
   1  -2   1   21.98    0.48
   1  -2   1   21.43    0.64
   1  -2   1   21.12    0.61
  -1   2  -1   22.55    0.48
  -1   2  -1   20.84    0.59
   1  -1   1   10.23    0.26
   1  -1   1   10.81    0.26
   1  -1   1   10.93    0.27
   1   1   1   31.88    0.78
   1   1   1   32.36    0.81
  -1  -1  -1   32.13    0.78
  -1  -1  -1   32.01    0.80
  -1  -1  -1   33.17    0.83
   1   2   1   50.18    1.22
   1   2   1   52.14    1.22
  -1  -2  -1   50.50    1.23
  -1  -2  -1   50.50    1.00
  -1  -2  -1   49.21    1.15
   1   3   1    0.08    0.17
   1   3   1    0.05    0.18
  -1  -3  -1    0.02    0.19
  -1  -3  -1    0.24    0.13
  -1  -3  -1   -0.23    0.15
   1   4   1   69.31    1.73
   1   4   1   68.35    1.72
  -1  -4  -1   68.62    1.74
  -1  -4  -1   67.70    1.48
  -1  -4  -1   68.10    1.68
   1   5   1   13.77    0.69
   1   5   1   15.09    0.76
  -1  -5  -1   13.94    0.56
  -1  -5  -1   14.09    0.70
  -1  -5  -1   13.01    0.69
   1   6   1    0.25    0.32
   1   6   1    0.63    0.30
  -1  -6  -1    0.58    0.25
  -1  -6  -1    0.61    0.30
  -1  -6  -1    0.60    0.31
   1   7   1    0.51    0.35
   1   7   1    1.38    0.39
  -1  -7  -1    0.44    0.27
  -1  -7  -1    0.91    0.38
  -1  -7  -1    0.40    0.34
   1   8   1    4.23    0.64
  -1  -8  -1    3.49    0.47
  -1  -8  -1    3.52    0.58
  -1  -8  -1    3.33    0.55
   1   9   1    1.73    0.52
  -1  -9  -1    1.64    0.50
  -1  -9  -1    1.45    0.48
  -1  -9  -1    2.06    0.60
  -1  -9  -1    1.76    0.38
   1  10   1    1.15    0.48
  -1 -10  -1    2.10    0.52
  -1 -10  -1    0.12    0.46
  -1 -10  -1    0.76    0.38
  -1 -10  -1    0.57    0.41
   1  11   1    0.16    0.49
  -1 -11  -1    1.73    0.57
  -1 -11  -1    0.83    0.59
  -1 -11  -1    1.79    0.56
   2 -12   1    0.90    0.55
   2 -12   1    0.10    0.42
   2 -12   1    0.14    0.49
   2 -12   1   -0.01    0.31
  -2  12  -1   -0.34    0.34
   2 -11   1    0.58    0.46
   2 -11   1    0.52    0.34
   2 -11   1    0.53    0.49
   2 -11   1    0.22    0.39
  -2  11  -1    0.16    0.37
   2 -10   1    0.56    0.38
   2 -10   1    0.33    0.28
   2 -10   1    0.73    0.48
   2 -10   1    0.18    0.43
  -2  10  -1    0.62    0.36
   2  -9   1    0.16    0.26
   2  -9   1    0.16    0.37
   2  -9   1   -0.06    0.32
   2  -9   1   -0.04    0.38
  -2   9  -1   -0.14    0.26
   2  -8   1   -0.38    0.22
   2  -8   1    0.26    0.38
   2  -8   1   -0.38    0.35
   2  -8   1    0.19    0.31
  -2   8  -1    0.27    0.30
   2  -7   1   15.31    0.80
   2  -7   1   14.66    0.61
   2  -7   1   16.81    0.91
   2  -7   1   16.08    0.64
   2  -7   1   14.90    0.87
  -2   7  -1   15.80    0.75
   2  -6   1   -0.38    0.15
   2  -6   1    0.15    0.17
   2  -6   1   -0.30    0.25
   2  -6   1    0.36    0.29
   2  -6   1   -0.23    0.23
  -2   6  -1    0.14    0.20
   2  -5   1    0.48    0.26
   2  -5   1    0.94    0.18
   2  -5   1    0.75    0.27
   2  -5   1    0.54    0.30
   2  -5   1    0.80    0.16
   2  -4   1   -0.17    0.22
   2  -4   1    0.05    0.23
   2  -4   1    0.12    0.10
   2  -4   1   -0.07    0.18
   2  -4   1    0.17    0.11
   2  -3   1  122.22    2.70
   2  -3   1  130.33    2.60
   2  -3   1  123.89    2.53
  -2   3  -1  129.85    2.59
   2  -2   1   57.05    1.09
   2  -2   1   57.37    1.09
   2  -2   1   58.04    1.33
   2  -2   1   55.76    1.24
  -2   2  -1   56.48    1.27
   2  -1   1   74.62    1.53
   2  -1   1   74.01    1.39
   2  -1   1   74.84    1.46
   2  -1   1   75.72    1.49
  -2   1  -1   74.70    1.48
  -2   1  -1   73.94    1.63
  -2   1  -1   72.87    1.39
   2   0   1   57.75    1.27
   2   0   1   57.35    1.19
   2   0   1   57.90    1.26
   2   0   1   56.82    1.08
  -2   0  -1   55.59    1.32
  -2   0  -1   56.79    1.19
  -2   0  -1   54.94    1.25
   2   1   1   31.17    0.87
   2   1   1   31.39    0.83
  -2  -1  -1   29.52    0.86
  -2  -1  -1   29.97    0.81
  -2  -1  -1   28.81    0.85
   2   2   1   34.92    1.01
   2   2   1   32.64    0.95
  -2  -2  -1   32.94    0.81
  -2  -2  -1   33.68    0.99
  -2  -2  -1   33.35    0.67
  -2  -2  -1   33.31    0.99
   2   3   1   -0.09    0.20
   2   3   1    0.01    0.19
  -2  -3  -1   -0.14    0.20
  -2  -3  -1    0.04    0.16
  -2  -3  -1    0.04    0.11
   2   4   1   30.23    1.07
   2   4   1   30.50    1.07
  -2  -4  -1   31.13    0.79
  -2  -4  -1   30.79    0.95
  -2  -4  -1   31.29    1.10
   2   5   1    6.95    0.63
   2   5   1    7.65    0.62
  -2  -5  -1    7.06    0.59
  -2  -5  -1    7.42    0.40
  -2  -5  -1    7.75    0.54
   2   6   1    0.44    0.36
   2   6   1    0.02    0.30
  -2  -6  -1    0.12    0.31
  -2  -6  -1    0.89    0.25
  -2  -6  -1    0.95    0.32
   2   7   1    3.57    0.55
   2   7   1    3.54    0.58
  -2  -7  -1    3.37    0.56
  -2  -7  -1    4.24    0.56
  -2  -7  -1    3.95    0.43
   2   8   1    1.08    0.47
  -2  -8  -1    0.48    0.29
  -2  -8  -1    1.35    0.43
  -2  -8  -1    0.60    0.41
   2   9   1    2.86    0.61
  -2  -9  -1    2.40    0.56
  -2  -9  -1    2.83    0.55
   2  10   1    0.28    0.43
  -2 -10  -1    0.41    0.38
  -2 -10  -1    0.37    0.45
   3 -12   1    1.16    0.56
   3 -12   1    0.29    0.28
   3 -12   1    0.03    0.44
   3 -12   1    0.15    0.52
   3 -11   1   -0.12    0.38
   3 -11   1   -0.14    0.43
   3 -11   1    0.12    0.45
   3 -11   1   -0.14    0.23
  -3  11  -1   -0.44    0.32
   3 -10   1    1.31    0.52
   3 -10   1    1.94    0.56
   3 -10   1    2.42    0.36
   3 -10   1    1.84    0.53
  -3  10  -1    1.68    0.42
   3  -9   1    1.40    0.45
   3  -9   1    0.52    0.24
   3  -9   1    0.69    0.45
   3  -9   1    0.30    0.42
  -3   9  -1    0.84    0.33
   3  -8   1    7.17    0.72
   3  -8   1    7.20    0.42
   3  -8   1    7.41    0.42
   3  -8   1    6.16    0.68
   3  -8   1    7.77    0.83
  -3   8  -1    7.79    0.55
   3  -7   1    1.05    0.20
   3  -7   1    0.44    0.35
   3  -7   1    1.35    0.39
   3  -7   1    1.48    0.42
   3  -7   1    1.04    0.20
  -3   7  -1    1.26    0.29
   3  -6   1    1.23    0.16
   3  -6   1    1.24    0.38
   3  -6   1    0.00    0.29
   3  -6   1    0.96    0.16
   3  -6   1    0.67    0.30
  -3   6  -1    1.15    0.24
   3  -5   1    6.34    0.51
   3  -5   1    5.88    0.47
   3  -5   1    6.09    0.57
  -3   5  -1    5.38    0.33
   3  -4   1    9.35    0.57
   3  -4   1    9.15    0.52
   3  -4   1    9.56    0.55
   3  -3   1   10.48    0.53
   3  -3   1   11.32    0.50
  -3   3  -1   11.58    0.55
   3  -2   1  147.74    3.02
   3  -2   1  150.51    2.83
   3  -2   1  149.73    2.82
   3  -2   1  148.08    2.87
  -3   2  -1  146.20    2.64
   3  -1   1  224.03    4.05
   3  -1   1  207.50    4.24
   3  -1   1  226.22    4.02
  -3   1  -1  225.07    4.24
  -3   1  -1  224.64    4.02
  -3   1  -1  226.74    4.49
   3   0   1   40.61    1.07
   3   0   1   42.24    0.98
  -3   0  -1   39.11    0.83
  -3   0  -1   41.44    0.98
  -3   0  -1   37.45    1.10
  -3   0  -1   39.67    1.06
   3   1   1    8.79    0.48
   3   1   1    8.37    0.43
  -3  -1  -1    9.30    0.51
  -3  -1  -1    9.19    0.51
   3   2   1   34.25    1.05
   3   2   1   33.81    1.09
  -3  -2  -1   36.46    1.11
  -3  -2  -1   34.32    0.69
  -3  -2  -1   34.76    1.10
  -3  -2  -1   33.64    0.80
   3   3   1   32.05    1.08
   3   3   1   29.74    1.08
  -3  -3  -1   31.70    0.69
  -3  -3  -1   27.41    1.05
  -3  -3  -1   30.61    0.83
   3   4   1    7.72    0.60
   3   4   1    7.17    0.59
  -3  -4  -1    7.11    0.44
  -3  -4  -1    7.79    0.33
  -3  -4  -1    7.04    0.66
   3   5   1    1.19    0.37
   3   5   1    1.12    0.38
  -3  -5  -1    1.07    0.21
  -3  -5  -1    1.19    0.41
  -3  -5  -1    1.39    0.31
   3   6   1    4.32    0.64
   3   6   1    5.32    0.66
  -3  -6  -1    5.09    0.37
  -3  -6  -1    5.38    0.70
  -3  -6  -1    5.37    0.53
   3   7   1    0.38    0.37
   3   7   1    0.73    0.39
  -3  -7  -1    0.34    0.29
  -3  -7  -1    0.58    0.40
  -3  -7  -1    0.81    0.25
   3   8   1    0.15    0.40
  -3  -8  -1    0.23    0.33
  -3  -8  -1   -0.20    0.37
   3   9   1   -0.38    0.41
  -3  -9  -1   -0.32    0.29
  -3  -9  -1    0.22    0.42
   3  10   1    0.81    0.56
  -3 -10  -1    1.31    0.56
   4 -12   1    0.43    0.22
   4 -12   1    0.41    0.50
   4 -12   1    1.17    0.61
   4 -12   1    1.08    0.54
   4 -11   1   -0.33    0.40
   4 -11   1   -0.82    0.33
   4 -11   1    0.26    0.20
   4 -11   1   -0.08    0.43
   4 -10   1    0.39    0.18
   4 -10   1    0.07    0.42
   4 -10   1    0.90    0.47
   4 -10   1    0.30    0.41
  -4  10  -1    0.58    0.33
   4  -9   1    3.06    0.25
   4  -9   1    3.05    0.55
   4  -9   1    3.65    0.65
   4  -9   1    2.69    0.56
   4  -9   1    3.29    0.25
  -4   9  -1    3.54    0.44
   4  -8   1   11.41    0.81
   4  -8   1   11.04    0.90
   4  -8   1   11.90    0.83
  -4   8  -1   10.88    0.60
   4  -7   1   -0.35    0.33
   4  -7   1    0.41    0.37
   4  -7   1    0.13    0.32
  -4   7  -1    0.01    0.19
   4  -6   1    4.05    0.53
   4  -6   1    4.11    0.51
   4  -6   1    4.39    0.58
  -4   6  -1    3.78    0.29
   4  -5   1   29.35    1.09
   4  -5   1   27.13    0.99
  -4   5  -1   26.90    0.67
   4  -4   1   17.25    0.77
   4  -4   1   18.98    0.75
   4  -3   1    6.82    0.29
   4  -3   1    6.85    0.45
   4  -3   1    6.64    0.29
   4  -3   1    6.95    0.44
   4  -2   1   24.40    0.70
   4  -2   1   24.76    0.74
   4  -2   1   24.42    0.69
   4  -2   1   23.86    0.54
   4  -2   1   24.45    0.75
  -4   2  -1   23.55    0.67
   4  -1   1   63.93    1.51
   4  -1   1   60.92    1.47
   4  -1   1   65.53    1.36
  -4   1  -1   63.40    1.64
  -4   1  -1   63.52    1.49
   4   0   1    3.54    0.33
   4   0   1    3.54    0.38
  -4   0  -1    3.58    0.41
  -4   0  -1    3.31    0.36
   4   1   1    1.06    0.29
   4   1   1    0.28    0.20
  -4  -1  -1    0.99    0.28
  -4  -1  -1    0.56    0.25
   4   2   1   22.22    0.86
   4   2   1   21.06    0.91
  -4  -2  -1   21.52    0.89
  -4  -2  -1   21.88    0.90
   4   3   1    2.09    0.40
   4   3   1    1.29    0.35
  -4  -3  -1    1.94    0.17
  -4  -3  -1    2.13    0.41
  -4  -3  -1    2.00    0.21
  -4  -3  -1    2.99    0.45
   4   4   1    6.93    0.67
   4   4   1    6.21    0.64
  -4  -4  -1    6.48    0.39
  -4  -4  -1    7.28    0.73
  -4  -4  -1    7.11    0.30
   4   5   1    6.51    0.70
   4   5   1    5.98    0.69
  -4  -5  -1    6.47    0.33
  -4  -5  -1    7.06    0.77
  -4  -5  -1    5.87    0.43
   4   6   1    9.75    0.82
   4   6   1   10.35    0.83
  -4  -6  -1   12.10    0.91
  -4  -6  -1   12.00    0.63
   4   7   1    5.76    0.77
   4   7   1    4.51    0.68
  -4  -7  -1    5.01    0.73
  -4  -7  -1    4.42    0.50
   4   8   1    0.35    0.42
  -4  -8  -1    0.63    0.48
   4   9   1    0.59    0.47
  -4  -9  -1    0.09    0.46
   5 -12   1    0.38    0.56
   5 -12   1    1.08    0.61
   5 -12   1    1.41    0.61
   5 -11   1   -0.11    0.45
   5 -11   1    1.17    0.56
   5 -11   1    1.31    0.59
   5 -10   1   -0.18    0.42
   5 -10   1    0.40    0.47
   5 -10   1   -0.14    0.39
   5  -9   1    0.21    0.42
   5  -9   1   -0.06    0.36
   5  -9   1   -0.37    0.35
   5  -8   1    2.10    0.48
   5  -8   1    2.34    0.51
   5  -8   1    2.82    0.59
  -5   8  -1    2.22    0.30
   5  -7   1    0.01    0.37
   5  -7   1   -0.14    0.32
   5  -7   1    0.00    0.35
  -5   7  -1   -0.17    0.14
   5  -6   1    0.16    0.29
   5  -6   1    0.26    0.33
  -5   6  -1    0.18    0.11
   5  -5   1    7.37    0.59
   5  -5   1    7.50    0.58
   5  -4   1   -0.22    0.22
   5  -4   1    0.02    0.12
   5  -4   1    0.06    0.12
   5  -4   1    0.01    0.25
   5  -3   1    8.21    0.39
   5  -3   1    8.11    0.40
   5  -3   1    8.76    0.50
   5  -3   1    8.00    0.49
   5  -2   1   39.34    0.87
   5  -2   1   39.65    1.07
   5  -2   1   36.77    1.06
   5  -2   1   38.88    1.05
  -5   2  -1   39.77    1.29
  -5   2  -1   38.52    1.06
   5  -1   1    5.36    0.45
   5  -1   1    5.15    0.44
   5  -1   1    5.75    0.35
  -5   1  -1    5.40    0.41
  -5   1  -1    5.56    0.49
   5   0   1    0.60    0.22
   5   0   1    1.03    0.30
   5   1   1    0.33    0.24
   5   1   1    0.08    0.25
  -5  -1  -1   -0.43    0.20
  -5  -1  -1    0.03    0.23
   5   2   1    1.83    0.40
   5   2   1    0.97    0.32
  -5  -2  -1    1.47    0.37
  -5  -2  -1    0.93    0.35
   5   3   1    6.60    0.69
   5   3   1    5.71    0.60
  -5  -3  -1    7.40    0.72
  -5  -3  -1    6.90    0.70
   5   4   1    1.10    0.40
   5   4   1    0.88    0.41
  -5  -4  -1    0.63    0.40
   5   5   1    4.08    0.62
   5   5   1    5.02    0.68
  -5  -5  -1    5.13    0.69
   5   6   1    1.02    0.46
   5   6   1    1.70    0.49
  -5  -6  -1    1.54    0.50
   5   7   1   -0.09    0.38
   5   7   1    0.55    0.46
  -5  -7  -1    0.16    0.43
   5   8   1    0.12    0.41
  -5  -8  -1   -0.90    0.33
   5   9   1    0.08    0.49
  -5  -9  -1    1.04    0.56
   6 -12   1    0.17    0.53
   6 -12   1   -0.03    0.56
   6 -11   1    0.13    0.48
   6 -11   1   -0.23    0.42
   6 -11   1    0.46    0.49
   6 -10   1    1.19    0.56
   6 -10   1    1.93    0.59
   6  -9   1    0.19    0.40
   6  -9   1    0.55    0.43
   6  -8   1   -0.27    0.32
   6  -8   1   -0.01    0.36
   6  -7   1    1.04    0.43
   6  -7   1   -0.14    0.35
   6  -6   1    0.18    0.33
   6  -6   1    0.31    0.34
   6  -5   1   -0.16    0.29
   6  -5   1    0.66    0.33
   6  -4   1    0.15    0.16
   6  -4   1   -0.17    0.27
   6  -4   1    0.11    0.16
   6  -4   1    0.32    0.27
   6  -3   1   27.07    0.85
   6  -3   1   27.91    0.93
   6  -3   1   27.18    0.84
   6  -3   1   26.49    0.93
  -6   3  -1   28.31    1.12
   6  -2   1   15.55    0.69
   6  -2   1   14.67    0.49
  -6   2  -1   15.76    0.84
  -6   2  -1   15.65    0.67
   6  -1   1   22.71    0.74
   6  -1   1   21.87    0.88
  -6   1  -1   18.88    0.92
  -6   1  -1   20.29    0.83
   6   0   1    0.66    0.26
   6   0   1    0.83    0.33
  -6   0  -1    0.69    0.32
  -6   0  -1    0.83    0.31
   6   1   1    4.09    0.47
   6   1   1    3.99    0.56
  -6  -1  -1    4.02    0.54
  -6  -1  -1    5.06    0.56
   6   2   1    3.11    0.54
   6   2   1    2.92    0.47
  -6  -2  -1    3.08    0.50
  -6  -2  -1    3.42    0.53
   6   3   1    0.48    0.39
   6   3   1    0.86    0.37
  -6  -3  -1    0.14    0.31
  -6  -3  -1    0.34    0.39
   6   4   1    4.38    0.63
   6   4   1    4.63    0.69
  -6  -4  -1    4.02    0.65
  -6  -4  -1    4.98    0.70
   6   5   1    0.47    0.44
   6   5   1    1.29    0.46
  -6  -5  -1    0.74    0.49
   6   6   1    0.48    0.42
   6   6   1    0.00    0.40
  -6  -6  -1   -0.19    0.42
   6   7   1    1.48    0.56
   6   7   1    0.81    0.51
  -6  -7  -1    0.45    0.51
   6   8   1    1.62    0.64
  -6  -8  -1    0.75    0.60
   7 -11   1   -0.31    0.49
   7 -11   1    0.24    0.50
   7 -10   1    0.73    0.47
   7 -10   1    0.65    0.49
   7  -9   1    0.94    0.48
   7  -9   1    0.74    0.48
   7  -8   1   -0.34    0.37
   7  -8   1    0.23    0.39
   7  -7   1   -0.21    0.34
   7  -7   1   -0.23    0.35
   7  -6   1   -0.36    0.33
   7  -6   1   -0.13    0.34
   7  -5   1    2.82    0.49
   7  -5   1    2.66    0.26
   7  -5   1    2.73    0.47
   7  -5   1    2.67    0.26
   7  -4   1    2.63    0.41
   7  -4   1    2.65    0.33
   7  -4   1    2.91    0.33
   7  -3   1    0.63    0.27
   7  -3   1    0.80    0.27
   7  -3   1    0.73    0.29
  -7   3  -1    0.12    0.31
   7  -2   1    4.72    0.48
   7  -2   1    5.39    0.55
   7  -2   1    5.71    0.35
  -7   2  -1    5.93    0.67
  -7   2  -1    6.14    0.53
   7  -1   1    0.80    0.36
   7  -1   1    1.20    0.27
  -7   1  -1    1.08    0.31
  -7   1  -1    0.99    0.37
   7   0   1    0.66    0.28
   7   0   1    0.23    0.34
  -7   0  -1    0.60    0.36
  -7   0  -1    0.26    0.31
   7   1   1    0.37    0.28
   7   1   1   -0.27    0.31
  -7  -1  -1   -0.16    0.31
  -7  -1  -1   -0.05    0.29
   7   2   1    0.90    0.44
   7   2   1    0.14    0.31
  -7  -2  -1    0.96    0.41
  -7  -2  -1    0.21    0.33
   7   3   1    1.49    0.44
   7   3   1    1.19    0.49
  -7  -3  -1    1.25    0.46
  -7  -3  -1    1.18    0.44
   7   4   1    0.39    0.37
   7   4   1   -0.16    0.40
  -7  -4  -1   -0.24    0.35
  -7  -4  -1   -0.78    0.29
   7   5   1    4.23    0.67
   7   5   1    3.51    0.69
  -7  -5  -1    4.46    0.78
   7   6   1    0.78    0.52
   7   6   1    1.32    0.54
  -7  -6  -1    0.94    0.50
   7   7   1    0.74    0.59
   7   7   1    0.91    0.53
  -7  -7  -1    1.20    0.60
   8 -11   1    0.24    0.51
   8 -11   1   -0.10    0.52
   8 -10   1   -0.17    0.48
   8 -10   1    0.34    0.48
   8  -9   1    0.11    0.43
   8  -9   1    0.54    0.44
   8  -8   1    0.16    0.42
   8  -8   1   -0.22    0.37
   8  -7   1   -0.28    0.33
   8  -7   1   -0.54    0.36
   8  -6   1   -0.55    0.36
   8  -6   1   -0.22    0.32
   8  -5   1    2.03    0.29
   8  -5   1    2.14    0.43
   8  -5   1    1.75    0.26
  -8   5  -1    2.51    0.51
   8  -4   1    2.43    0.36
   8  -4   1    1.23    0.34
  -8   4  -1    1.96    0.52
   8  -3   1    9.62    0.61
  -8   3  -1    9.12    0.75
   8  -2   1   10.54    0.71
   8  -2   1   10.56    0.49
  -8   2  -1    9.97    0.83
   8  -1   1    0.20    0.33
   8  -1   1    0.57    0.25
  -8   1  -1   -0.26    0.27
   8   0   1    4.05    0.59
   8   0   1    4.11    0.49
  -8   0  -1    4.21    0.65
   8   1   1    0.74    0.45
   8   1   1    1.15    0.38
  -8  -1  -1    0.70    0.41
  -8  -1  -1    1.38    0.47
   8   2   1    8.02    0.85
   8   2   1    7.61    0.73
  -8  -2  -1    8.69    0.89
  -8  -2  -1    7.51    0.86
   8   3   1    0.02    0.39
   8   3   1    0.21    0.36
  -8  -3  -1    0.25    0.44
  -8  -3  -1   -0.02    0.37
   8   4   1    0.60    0.43
   8   4   1    1.87    0.58
  -8  -4  -1    0.94    0.52
  -8  -4  -1    0.93    0.49
   8   5   1    1.01    0.49
   8   5   1    0.06    0.48
  -8  -5  -1    0.45    0.48
   8   6   1   -0.96    0.41
   8   6   1    0.04    0.45
  -8  -6  -1    0.23    0.51
   9 -10   1   -0.06    0.45
   9 -10   1    0.37    0.56
   9  -9   1    0.38    0.47
   9  -9   1   -0.19    0.46
   9  -8   1    1.01    0.46
   9  -7   1    1.50    0.48
   9  -6   1    1.69    0.23
   9  -6   1    1.43    0.40
  -9   6  -1    1.49    0.49
   9  -5   1    1.07    0.35
   9  -5   1    0.63    0.26
  -9   5  -1    0.80    0.42
   9  -4   1    1.64    0.35
  -9   4  -1    1.70    0.48
   9  -3   1    9.57    0.67
  -9   3  -1    8.87    0.92
   9  -2   1    1.38    0.43
  -9   2  -1    1.64    0.49
   9  -1   1    0.48    0.27
   9  -1   1    0.28    0.38
  -9   1  -1    0.91    0.47
   9   0   1    0.39    0.32
   9   0   1    0.51    0.42
  -9   0  -1    0.63    0.43
   9   1   1    0.26    0.43
   9   1   1    0.50    0.36
  -9  -1  -1    0.22    0.39
   9   2   1    0.99    0.49
   9   2   1    0.93    0.43
  -9  -2  -1    0.35    0.43
   9   3   1    0.29    0.50
   9   3   1    1.18    0.46
  -9  -3  -1    0.90    0.52
   9   4   1   -0.44    0.40
   9   4   1    0.47    0.44
  -9  -4  -1   -0.17    0.42
   9   5   1    0.17    0.52
  10  -9   1    0.21    0.48
  10  -8   1    0.02    0.39
 -10   8  -1   -0.36    0.33
  10  -7   1   -0.10    0.35
 -10   7  -1    0.31    0.43
  10  -6   1    0.23    0.22
 -10   6  -1    0.02    0.36
  10  -5   1   -0.25    0.25
 -10   5  -1   -0.27    0.35
  10  -4   1    0.31    0.33
 -10   4  -1    0.15    0.35
  10  -3   1   -0.25    0.31
 -10   3  -1    0.55    0.40
  10  -2   1   -0.10    0.35
 -10   2  -1    0.17    0.41
  10  -1   1   -0.17    0.41
 -10   1  -1    0.76    0.45
  10   0   1    0.74    0.49
 -10   0  -1    2.03    0.60
  10   1   1   -0.14    0.44
  10   1   1    0.09    0.36
 -10  -1  -1    0.74    0.46
  10   2   1    0.32    0.40
  10   2   1    0.13    0.51
 -10  -2  -1    0.43    0.46
  10   3   1   -0.32    0.40
  10   3   1    0.69    0.51
 -10  -3  -1    0.96    0.55
 -11   8  -1    0.36    0.45
 -11   7  -1    0.58    0.48
  11  -6   1   -0.08    0.24
 -11   6  -1   -0.27    0.38
  11  -5   1    0.97    0.36
 -11   5  -1    0.96    0.50
  11  -4   1    1.52    0.45
 -11   4  -1    1.86    0.62
  11  -3   1    3.12    0.57
 -11   3  -1    1.22    0.58
  11  -2   1    0.19    0.43
 -11   2  -1    1.75    0.60
  11  -1   1    0.12    0.45
 -11   1  -1    0.03    0.45
  11   0   1    0.13    0.45
 -11   0  -1    0.31    0.47
  11   1   1    0.10    0.52
 -11  -1  -1    0.53    0.52
  12  -5   1    0.02    0.35
 -12   5  -1   -0.04    0.48
  12  -4   1   -0.32    0.38
 -12   4  -1    0.58    0.55
  12  -3   1    0.29    0.46
 -12   3  -1   -0.26    0.46
  12  -2   1    1.20    0.54
 -12   2  -1    1.03    0.57
 -12   1   2    0.40    0.51
  12  -1  -2    0.68    0.52
 -12   2   2    0.50    0.47
  12  -2  -2   -0.33    0.45
 -12   3   2   -0.56    0.40
  12  -3  -2    0.06    0.44
 -12   4   2    0.18    0.50
  12  -4  -2   -0.29    0.38
 -12   5   2    0.11    0.42
  12  -5  -2   -0.36    0.33
 -12   6   2   -0.67    0.38
  12  -6  -2    0.05    0.30
 -11  -2   2    0.20    0.48
  11   2  -2   -0.79    0.41
 -11  -1   2   -0.25    0.40
  11   1  -2    0.51    0.53
 -11   0   2   -0.49    0.37
  11   0  -2   -0.45    0.43
 -11   1   2    0.32    0.42
  11  -1  -2   -0.41    0.42
 -11   2   2    0.75    0.45
  11  -2  -2    0.64    0.44
 -11   3   2    0.23    0.42
  11  -3  -2    0.28    0.38
 -11   4   2    0.43    0.48
  11  -4  -2   -0.35    0.33
 -11   5   2    0.42    0.44
  11  -5  -2    0.33    0.33
  11  -6  -2   -0.38    0.26
  11  -7  -2    0.05    0.38
  11  -7  -2    0.56    0.23
  11  -8  -2    0.78    0.46
 -10  -4   2    0.12    0.44
  10   4  -2    0.28    0.52
  10   4  -2   -0.37    0.42
 -10  -3   2   -0.26    0.37
  10   3  -2    0.01    0.37
  10   3  -2   -0.37    0.47
 -10  -2   2   -0.18    0.37
  10   2  -2   -0.08    0.35
  10   2  -2    1.22    0.54
 -10  -1   2    0.13    0.39
  10   1  -2    0.24    0.47
  10   1  -2   -0.35    0.30
 -10   0   2    1.00    0.49
  10   0  -2    0.96    0.48
  10   0  -2    1.06    0.36
 -10   1   2    0.23    0.39
  10  -1  -2   -0.08    0.38
 -10   2   2    1.84    0.54
  10  -2  -2    1.74    0.48
 -10   3   2    0.19    0.37
  10  -3  -2    0.35    0.39
  10  -4  -2    0.22    0.33
  10  -5  -2   -0.05    0.33
  10  -5  -2    0.13    0.30
  10  -6  -2   -0.16    0.34
  10  -6  -2   -0.03    0.25
  10  -7  -2    0.57    0.20
  10  -7  -2    0.82    0.43
  10  -8  -2    0.16    0.46
  10  -9  -2    0.46    0.48
  -9  -5   2    1.64    0.56
  -9  -5   2    0.43    0.56
   9   5  -2    1.63    0.60
   9   5  -2    2.25    0.58
  -9  -4   2    0.36    0.46
   9   4  -2    0.15    0.43
   9   4  -2    1.19    0.58
  -9  -3   2    0.06    0.36
   9   3  -2    0.00    0.45
   9   3  -2   -0.18    0.33
  -9  -2   2    0.58    0.39
   9   2  -2    0.68    0.51
   9   2  -2    0.73    0.38
  -9  -1   2   -0.16    0.32
   9   1  -2   -0.02    0.42
   9   1  -2   -0.39    0.28
  -9   0   2   -0.27    0.35
   9   0  -2   -0.55    0.22
   9   0  -2    0.49    0.40
  -9   1   2    0.33    0.36
   9  -1  -2    0.72    0.42
   9  -1  -2   -0.39    0.22
  -9   2   2   -0.26    0.32
   9  -2  -2    0.19    0.35
   9  -2  -2    0.57    0.23
   9  -3  -2    0.19    0.32
   9  -3  -2    0.71    0.29
   9  -4  -2    1.42    0.36
   9  -4  -2    1.59    0.39
   9  -5  -2    0.06    0.25
   9  -5  -2   -0.38    0.28
   9  -6  -2    1.21    0.45
   9  -6  -2    0.67    0.26
   9  -7  -2   -0.13    0.37
   9  -8  -2    0.78    0.50
   9  -9  -2   -0.78    0.38
   9 -10  -2    0.10    0.50
  -8  -6   2    0.33    0.53
   8   6  -2   -0.17    0.47
   8   6  -2    0.17    0.43
  -8  -5   2    0.91    0.57
  -8  -5   2    1.45    0.51
   8   5  -2    1.52    0.49
   8   5  -2    1.01    0.55
  -8  -4   2    2.52    0.63
  -8  -4   2    4.25    0.69
   8   4  -2    3.23    0.60
   8   4  -2    3.61    0.73
  -8  -3   2    1.42    0.46
  -8  -3   2    1.10    0.49
   8   3  -2    0.37    0.45
   8   3  -2    0.53    0.38
  -8  -2   2   -0.14    0.30
  -8  -2   2    1.09    0.46
   8   2  -2    0.56    0.45
   8   2  -2    0.97    0.37
  -8  -1   2    1.54    0.48
  -8  -1   2    1.13    0.41
   8   1  -2    1.14    0.46
   8   1  -2    1.03    0.36
  -8   0   2    0.26    0.37
  -8   0   2    0.49    0.37
   8   0  -2    0.66    0.31
   8   0  -2    0.13    0.36
  -8   1   2    1.47    0.44
   8  -1  -2    1.43    0.32
   8  -1  -2    2.10    0.45
   8  -2  -2    0.17    0.23
   8  -2  -2    0.35    0.21
   8  -2  -2    0.44    0.32
   8  -3  -2    0.26    0.28
   8  -3  -2    0.43    0.16
   8  -3  -2    0.79    0.31
   8  -4  -2    0.47    0.27
   8  -4  -2    0.71    0.36
   8  -5  -2    0.09    0.22
   8  -5  -2    0.15    0.34
   8  -6  -2    0.32    0.38
   8  -6  -2    0.13    0.19
   8  -6  -2    0.30    0.20
   8  -7  -2    1.88    0.53
   8  -8  -2    0.76    0.47
   8  -9  -2   -0.49    0.40
   8 -10  -2    0.07    0.46
   8 -11  -2    0.90    0.60
  -7  -7   2    0.57    0.53
   7   7  -2   -0.03    0.42
  -7  -6   2    0.12    0.49
   7   6  -2    0.28    0.47
   7   6  -2    0.05    0.43
  -7  -5   2    1.30    0.46
  -7  -5   2    0.51    0.46
   7   5  -2    1.29    0.48
   7   5  -2    0.05    0.40
  -7  -4   2   -0.33    0.35
  -7  -4   2    0.22    0.36
   7   4  -2   -0.40    0.38
   7   4  -2   -0.45    0.29
  -7  -3   2    5.19    0.70
  -7  -3   2    4.30    0.63
   7   3  -2    3.71    0.64
   7   3  -2    3.91    0.58
  -7  -2   2    0.35    0.32
  -7  -2   2   -0.14    0.36
   7   2  -2   -0.32    0.29
   7   2  -2   -0.37    0.34
  -7  -1   2   -0.30    0.31
  -7  -1   2   -0.19    0.29
   7   1  -2   -0.25    0.32
   7   1  -2   -0.15    0.23
  -7   0   2    0.11    0.28
  -7   0   2    0.34    0.29
   7   0  -2    0.22    0.32
  -7   1   2    1.78    0.36
  -7   1   2    2.02    0.46
   7  -1  -2    1.43    0.24
   7  -1  -2    1.33    0.37
  -7   2   2    9.68    0.58
   7  -2  -2    9.87    0.62
   7  -2  -2   12.70    0.66
   7  -2  -2   10.67    0.54
  -7   3   2    0.83    0.24
   7  -3  -2    0.24    0.15
   7  -3  -2    0.32    0.13
   7  -3  -2    0.65    0.29
   7  -3  -2    0.32    0.24
   7  -4  -2    1.16    0.28
   7  -4  -2    1.13    0.27
   7  -4  -2    0.38    0.33
   7  -5  -2    4.16    0.58
   7  -5  -2    3.37    0.34
   7  -5  -2    3.25    0.34
   7  -6  -2   14.65    0.53
   7  -6  -2   12.91    0.51
   7  -6  -2   15.49    0.93
   7  -7  -2    1.21    0.48
   7  -8  -2    1.13    0.52
   7  -9  -2    0.04    0.42
   7 -10  -2    0.32    0.50
   7 -11  -2    0.16    0.52
  -6  -8   2    0.81    0.57
   6   8  -2    0.71    0.50
  -6  -7   2    0.67    0.49
   6   7  -2    0.38    0.46
   6   7  -2   -0.88    0.33
  -6  -6   2    8.02    0.92
   6   6  -2    7.88    0.89
   6   6  -2    5.66    0.79
  -6  -5   2    6.45    0.84
  -6  -5   2    6.60    0.48
  -6  -5   2    6.70    0.74
   6   5  -2    7.00    0.81
   6   5  -2    5.61    0.76
  -6  -4   2    2.42    0.55
  -6  -4   2    1.73    0.43
   6   4  -2    1.90    0.48
   6   4  -2    1.61    0.44
  -6  -3   2   -0.58    0.32
  -6  -3   2    0.77    0.34
   6   3  -2    0.70    0.35
   6   3  -2   -0.17    0.31
  -6  -2   2    2.50    0.45
  -6  -2   2    2.89    0.50
   6   2  -2    2.63    0.49
  -6  -1   2    2.70    0.46
  -6  -1   2    1.67    0.38
   6   1  -2    2.31    0.44
  -6   0   2    0.81    0.31
  -6   0   2    1.14    0.36
   6   0  -2    0.96    0.17
   6   0  -2    0.90    0.32
  -6   1   2    0.73    0.25
   6  -1  -2    0.54    0.21
   6  -1  -2    0.71    0.28
  -6   2   2    0.45    0.22
   6  -2  -2   -0.08    0.21
   6  -2  -2   -0.14    0.19
   6  -2  -2   -0.04    0.21
  -6   3   2    0.00    0.17
   6  -3  -2    0.14    0.26
   6  -3  -2    0.02    0.11
   6  -3  -2   -0.09    0.19
   6  -3  -2    0.07    0.19
   6  -4  -2   10.06    0.48
   6  -4  -2    9.06    0.47
   6  -4  -2    9.28    0.63
   6  -5  -2    3.95    0.31
   6  -5  -2    4.02    0.33
   6  -5  -2    2.99    0.51
   6  -6  -2    8.54    0.38
   6  -6  -2    9.26    0.77
   6  -6  -2    8.89    0.39
  -6   7   2    0.48    0.17
   6  -7  -2    0.36    0.41
   6  -7  -2    0.51    0.16
   6  -7  -2    0.32    0.16
   6  -8  -2    1.33    0.49
   6  -9  -2    0.45    0.43
   6  -9  -2    0.26    0.45
   6 -10  -2    0.35    0.47
   6 -10  -2    0.29    0.47
   6 -11  -2    0.44    0.53
   6 -11  -2   -0.92    0.38
  -5  -9   2    0.20    0.49
   5   9  -2    0.49    0.49
  -5  -8   2    0.12    0.41
   5   8  -2    0.28    0.42
  -5  -7   2    0.53    0.46
   5   7  -2    1.34    0.50
   5   7  -2    1.30    0.48
  -5  -6   2    0.95    0.31
  -5  -6   2    0.86    0.44
   5   6  -2    1.23    0.48
   5   6  -2    0.85    0.45
  -5  -5   2    6.70    0.78
  -5  -5   2    7.59    0.64
  -5  -5   2    7.28    0.49
   5   5  -2    7.06    0.79
   5   5  -2    6.19    0.73
  -5  -4   2    0.20    0.35
  -5  -4   2    0.21    0.28
   5   4  -2    0.03    0.32
  -5  -3   2    1.34    0.34
  -5  -3   2    1.49    0.44
   5   3  -2    1.55    0.43
  -5  -2   2   12.42    0.69
  -5  -2   2   12.15    0.76
   5   2  -2   13.76    0.77
  -5  -1   2    3.95    0.46
  -5  -1   2    4.21    0.48
   5   1  -2    5.17    0.52
  -5   0   2   16.18    0.73
   5   0  -2   16.81    0.53
   5   0  -2   16.59    0.73
  -5   1   2    0.41    0.21
   5  -1  -2    0.24    0.21
   5  -1  -2    0.28    0.19
  -5   2   2    3.65    0.35
   5  -2  -2    4.01    0.39
   5  -2  -2    2.95    0.34
  -5   3   2    3.29    0.31
   5  -3  -2    2.14    0.37
   5  -3  -2    2.52    0.29
   5  -3  -2    2.48    0.19
   5  -3  -2    2.74    0.29
   5  -4  -2    2.83    0.42
   5  -4  -2    2.57    0.27
   5  -4  -2    2.37    0.19
   5  -4  -2    1.96    0.25
   5  -5  -2   16.17    0.54
   5  -5  -2   16.62    0.55
   5  -5  -2   16.26    0.54
   5  -5  -2   16.42    0.87
  -5   6   2   12.16    0.47
   5  -6  -2   13.13    0.47
   5  -6  -2   12.09    0.75
   5  -6  -2   13.14    0.86
   5  -6  -2   12.63    0.47
  -5   7   2   -0.06    0.17
   5  -7  -2    0.09    0.17
   5  -7  -2   -0.23    0.15
   5  -7  -2   -0.20    0.35
   5  -7  -2    0.47    0.38
   5  -7  -2   -0.19    0.34
  -5   8   2    0.08    0.22
   5  -8  -2    0.08    0.39
   5  -8  -2   -0.10    0.33
   5  -8  -2    0.19    0.17
   5  -8  -2    0.27    0.19
   5  -8  -2   -0.37    0.31
  -5   9   2    0.56    0.27
   5  -9  -2    0.38    0.47
   5  -9  -2    0.12    0.36
   5  -9  -2    0.71    0.44
   5  -9  -2    0.39    0.18
   5 -10  -2    0.33    0.44
   5 -10  -2    0.18    0.18
   5 -10  -2    0.83    0.47
   5 -10  -2   -0.27    0.40
   5 -11  -2    1.29    0.59
   5 -11  -2    1.52    0.54
   5 -11  -2    1.21    0.25
  -4 -10   2    0.42    0.53
   4  10  -2    0.55    0.58
  -4  -9   2    1.26    0.56
   4   9  -2    2.40    0.64
  -4  -8   2   -0.18    0.37
  -4  -8   2    0.17    0.26
   4   8  -2    0.12    0.38
  -4  -7   2    3.42    0.46
  -4  -7   2    3.52    0.64
   4   7  -2    4.11    0.65
   4   7  -2    3.84    0.66
  -4  -6   2    1.53    0.33
  -4  -6   2    2.31    0.55
   4   6  -2    1.92    0.47
   4   6  -2    1.68    0.48
  -4  -5   2    3.41    0.40
  -4  -5   2    3.08    0.59
   4   5  -2    2.48    0.49
  -4  -4   2    4.32    0.58
  -4  -4   2    4.21    0.48
   4   4  -2    5.11    0.60
  -4  -3   2    2.03    0.41
  -4  -3   2    2.06    0.34
   4   3  -2    1.72    0.36
  -4  -2   2    6.39    0.53
  -4  -2   2    5.93    0.44
   4   2  -2    5.70    0.54
  -4  -1   2    3.22    0.38
  -4  -1   2    2.76    0.36
   4   1  -2    2.89    0.38
  -4   0   2    3.57    0.37
   4   0  -2    3.87    0.39
  -4   1   2    6.04    0.41
   4  -1  -2    6.24    0.41
   4  -1  -2    6.25    0.38
   4  -1  -2    6.37    0.40
  -4   2   2   73.57    1.61
   4  -2  -2   69.74    1.70
   4  -2  -2   73.02    1.63
  -4   3   2   21.37    0.63
   4  -3  -2   21.03    0.65
   4  -3  -2   21.54    0.55
   4  -3  -2   19.65    0.80
   4  -3  -2   21.12    0.64
  -4   4   2   -0.13    0.11
   4  -4  -2   -0.09    0.14
   4  -4  -2   -0.07    0.13
   4  -4  -2    0.20    0.13
   4  -4  -2    0.10    0.26
  -4   5   2    0.17    0.14
   4  -5  -2    0.55    0.30
   4  -5  -2    0.05    0.15
   4  -5  -2    0.35    0.17
   4  -5  -2    0.08    0.26
   4  -5  -2    0.13    0.14
   4  -5  -2    0.29    0.30
  -4   6   2    0.07    0.18
   4  -6  -2    0.27    0.35
   4  -6  -2   -0.10    0.14
   4  -6  -2    0.14    0.16
   4  -6  -2    0.49    0.33
   4  -6  -2    0.20    0.32
  -4   7   2    8.78    0.51
   4  -7  -2    8.89    0.72
   4  -7  -2    9.31    0.45
   4  -7  -2    8.68    0.45
   4  -7  -2    9.38    0.80
   4  -7  -2    8.42    0.69
  -4   8   2    0.45    0.26
   4  -8  -2    0.45    0.21
   4  -8  -2   -0.15    0.36
   4  -8  -2    0.02    0.35
   4  -8  -2    0.70    0.43
  -4   9   2    0.94    0.34
   4  -9  -2    1.67    0.29
   4  -9  -2    0.91    0.46
   4  -9  -2    1.38    0.46
   4  -9  -2    1.50    0.53
  -4  10   2   -0.26    0.27
   4 -10  -2   -0.55    0.37
   4 -10  -2    0.45    0.42
   4 -10  -2    0.54    0.23
   4 -10  -2   -0.44    0.35
   4 -11  -2   -0.15    0.46
   4 -11  -2    0.31    0.47
   4 -11  -2    0.00    0.46
   4 -11  -2    0.05    0.26
   4 -12  -2    0.44    0.27
   4 -12  -2   -0.39    0.48
  -3 -10   2   -0.09    0.43
   3  10  -2    0.32    0.50
  -3  -9   2    1.93    0.40
  -3  -9   2    1.91    0.57
   3   9  -2    1.05    0.50
  -3  -8   2    0.03    0.39
  -3  -8   2    0.16    0.26
   3   8  -2   -0.02    0.40
  -3  -7   2   11.14    0.68
  -3  -7   2   11.52    0.86
   3   7  -2   10.55    0.86
   3   7  -2    9.61    0.76
  -3  -6   2   12.84    0.89
  -3  -6   2   12.57    0.64
   3   6  -2   12.53    0.82
   3   6  -2   11.80    0.84
  -3  -5   2   15.23    0.89
  -3  -5   2   15.68    0.65
   3   5  -2   15.79    0.84
  -3  -4   2    3.84    0.50
  -3  -4   2    4.44    0.43
   3   4  -2    4.74    0.52
  -3  -3   2   23.07    0.79
  -3  -3   2   23.11    0.91
   3   3  -2   21.65    0.88
  -3  -2   2   52.21    1.40
  -3  -2   2   52.10    1.32
   3   2  -2   50.22    1.38
  -3  -1   2   -0.15    0.15
  -3  -1   2    0.02    0.18
   3   1  -2    0.09    0.19
  -3   0   2    0.45    0.20
   3   0  -2    0.60    0.19
  -3   1   2    0.10    0.15
   3  -1  -2    0.17    0.16
   3  -1  -2    0.14    0.16
  -3   2   2    1.39    0.19
  -3   2   2    0.99    0.21
   3  -2  -2    1.04    0.18
   3  -2  -2    0.97    0.15
   3  -2  -2    0.92    0.25
  -3   3   2    9.15    0.50
  -3   3   2   10.10    0.36
  -3   3   2    9.33    0.38
   3  -3  -2    9.77    0.48
   3  -3  -2    9.26    0.38
   3  -3  -2    9.59    0.36
   3  -3  -2    9.80    0.55
   3  -3  -2    9.45    0.38
  -3   4   2    0.30    0.15
   3  -4  -2    0.43    0.26
   3  -4  -2    0.10    0.14
   3  -4  -2    0.32    0.15
   3  -4  -2    0.02    0.24
   3  -4  -2    0.07    0.20
   3  -4  -2    0.22    0.15
  -3   5   2   14.36    0.57
   3  -5  -2   15.87    0.72
   3  -5  -2   16.19    0.55
   3  -5  -2   14.77    0.54
   3  -5  -2   15.51    0.72
   3  -5  -2   15.09    0.80
  -3   6   2    0.19    0.21
   3  -6  -2   -0.43    0.29
   3  -6  -2    0.47    0.30
   3  -6  -2   -0.10    0.15
   3  -6  -2    0.37    0.19
   3  -6  -2    0.32    0.31
  -3   7   2    1.88    0.34
   3  -7  -2    1.94    0.43
   3  -7  -2    1.27    0.43
   3  -7  -2    2.29    0.31
   3  -7  -2    2.37    0.33
   3  -7  -2    2.34    0.52
  -3   8   2    4.92    0.53
   3  -8  -2    6.07    0.68
   3  -8  -2    4.95    0.65
   3  -8  -2    3.59    0.65
   3  -8  -2    4.90    0.42
  -3   9   2    0.16    0.28
   3  -9  -2   -0.15    0.37
   3  -9  -2   -0.15    0.22
   3  -9  -2   -0.28    0.32
   3  -9  -2   -0.10    0.39
  -3  10   2   -0.15    0.33
   3 -10  -2    0.17    0.40
   3 -10  -2    0.53    0.28
   3 -10  -2    0.07    0.45
   3 -10  -2    0.44    0.40
  -3  11   2    2.00    0.50
   3 -11  -2    1.19    0.36
   3 -11  -2    1.81    0.65
   3 -11  -2    1.39    0.57
   3 -11  -2    0.66    0.46
  -3  12   2    1.12    0.47
   3 -12  -2    0.98    0.38
   3 -12  -2    0.70    0.53
  -2 -11   2   -0.40    0.47
  -2 -11   2    0.21    0.46
   2  11  -2   -0.47    0.44
  -2 -10   2   -0.05    0.29
  -2 -10   2   -0.30    0.38
  -2 -10   2   -0.25    0.50
   2  10  -2    0.28    0.45
  -2  -9   2    0.15    0.41
  -2  -9   2    0.34    0.31
   2   9  -2    0.48    0.45
  -2  -8   2    0.05    0.27
  -2  -8   2    0.60    0.42
   2   8  -2   -0.37    0.32
  -2  -7   2    4.98    0.65
  -2  -7   2    6.66    0.53
   2   7  -2    6.35    0.71
   2   7  -2    4.49    0.59
  -2  -6   2    7.23    0.53
  -2  -6   2    7.68    0.66
   2   6  -2    7.96    0.62
  -2  -5   2    2.75    0.35
  -2  -5   2    2.67    0.43
   2   5  -2    3.01    0.43
  -2  -4   2   27.72    0.85
  -2  -4   2   27.48    0.99
   2   4  -2   27.78    0.97
  -2  -3   2    4.79    0.31
  -2  -3   2    4.57    0.45
   2   3  -2    5.62    0.42
  -2  -2   2    0.55    0.16
  -2  -2   2    0.76    0.23
   2   2  -2    0.22    0.20
  -2  -1   2   30.69    0.87
   2   1  -2   31.75    0.88
  -2   0   2  351.26    6.56
   2   0  -2  351.32    6.57
  -2   1   2   87.89    1.84
   2  -1  -2   91.75    1.85
   2  -1  -2   90.92    1.85
  -2   2   2    4.33    0.27
  -2   2   2    5.03    0.26
  -2   2   2    4.32    0.32
   2  -2  -2    5.49    0.40
   2  -2  -2    4.70    0.34
   2  -2  -2    4.73    0.26
   2  -2  -2    4.52    0.26
  -2   3   2    0.02    0.13
  -2   3   2   -0.30    0.11
  -2   3   2    0.28    0.18
   2  -3  -2   -0.12    0.11
   2  -3  -2   -0.03    0.05
   2  -3  -2    0.06    0.13
   2  -3  -2    0.06    0.19
   2  -3  -2    0.04    0.20
  -2   4   2   40.92    1.05
  -2   4   2   41.26    1.00
   2  -4  -2   41.26    1.12
   2  -4  -2   39.46    1.23
   2  -4  -2   41.05    1.14
   2  -4  -2   40.76    1.02
  -2   5   2   33.85    0.93
  -2   5   2   32.73    0.99
  -2   5   2   33.27    0.93
   2  -5  -2   34.01    0.95
   2  -5  -2   33.14    1.16
   2  -5  -2   34.36    1.09
   2  -5  -2   32.94    1.04
  -2   6   2    7.33    0.44
  -2   6   2    6.69    0.49
   2  -6  -2    7.75    0.46
   2  -6  -2    7.83    0.63
   2  -6  -2    7.70    0.73
   2  -6  -2    7.41    0.54
  -2   7   2   -0.40    0.25
   2  -7  -2    0.01    0.21
   2  -7  -2   -0.22    0.13
   2  -7  -2    0.01    0.28
   2  -7  -2   -0.21    0.32
   2  -7  -2   -0.03    0.31
  -2   8   2    0.36    0.30
   2  -8  -2    0.18    0.35
   2  -8  -2    0.48    0.35
   2  -8  -2    0.09    0.39
   2  -8  -2   -0.13    0.22
  -2   9   2    0.60    0.37
   2  -9  -2    0.78    0.46
   2  -9  -2    0.40    0.28
   2  -9  -2    0.61    0.41
   2  -9  -2    0.25    0.34
  -2  10   2    1.15    0.43
   2 -10  -2    1.13    0.47
   2 -10  -2    2.03    0.41
   2 -10  -2    0.31    0.48
   2 -10  -2    1.56    0.48
  -2  11   2    0.26    0.40
   2 -11  -2    0.16    0.40
   2 -11  -2   -0.35    0.41
   2 -11  -2    0.02    0.30
   2 -11  -2    0.19    0.46
  -1 -11   2   -0.05    0.36
  -1 -11   2    0.20    0.51
  -1 -11   2    0.12    0.41
   1  11  -2   -0.18    0.40
  -1 -10   2    0.72    0.53
  -1 -10   2    1.40    0.41
  -1 -10   2    0.29    0.39
   1  10  -2    0.61    0.44
  -1  -9   2    0.06    0.35
  -1  -9   2    0.53    0.49
  -1  -9   2    0.71    0.38
  -1  -9   2    0.68    0.35
   1   9  -2    0.35    0.38
  -1  -8   2    2.54    0.52
  -1  -8   2    2.85    0.46
  -1  -8   2    3.27    0.55
  -1  -8   2    4.24    0.66
   1   8  -2    4.04    0.62
  -1  -7   2    5.29    0.54
  -1  -7   2    5.40    0.61
  -1  -7   2    4.93    0.59
   1   7  -2    4.51    0.59
   1   7  -2    5.05    0.55
  -1  -6   2    5.14    0.55
  -1  -6   2    4.78    0.49
  -1  -6   2    4.09    0.52
   1   6  -2    4.34    0.49
  -1  -5   2   11.16    0.62
  -1  -5   2   10.96    0.62
  -1  -5   2   11.08    0.57
   1   5  -2   11.13    0.59
  -1  -4   2   12.64    0.60
  -1  -4   2   12.32    0.53
  -1  -4   2   12.21    0.58
   1   4  -2   13.33    0.60
  -1  -3   2   -0.03    0.17
   1   3  -2    0.19    0.17
  -1  -2   2  124.03    2.51
  -1  -2   2  116.44    2.38
   1   2  -2  126.52    2.52
  -1  -1   2   76.73    1.63
   1   1  -2   77.73    1.63
  -1   0   2   12.94    0.42
   1   0  -2   17.28    0.46
  -1   1   2    1.25    0.14
  -1   1   2    1.18    0.16
  -1   1   2    0.99    0.15
   1  -1  -2    1.06    0.14
   1  -1  -2    1.15    0.16
   1  -1  -2    1.04    0.15
   1  -1  -2    1.35    0.17
  -1   2   2    6.53    0.31
  -1   2   2    6.63    0.33
   1  -2  -2    6.29    0.31
   1  -2  -2    6.78    0.33
   1  -2  -2    6.70    0.35
   1  -2  -2    7.05    0.34
  -1   3   2    2.13    0.26
  -1   3   2    2.45    0.26
   1  -3  -2    2.29    0.25
   1  -3  -2    2.67    0.29
   1  -3  -2    2.22    0.24
   1  -3  -2    2.35    0.30
   1  -3  -2    2.07    0.33
  -1   4   2    4.97    0.43
  -1   4   2    5.90    0.36
   1  -4  -2    5.19    0.43
   1  -4  -2    6.08    0.50
   1  -4  -2    4.95    0.35
   1  -4  -2    5.52    0.40
   1  -4  -2    4.93    0.37
  -1   5   2    0.78    0.25
  -1   5   2    0.84    0.23
   1  -5  -2    0.70    0.31
   1  -5  -2    0.54    0.21
   1  -5  -2    0.61    0.29
   1  -5  -2    0.67    0.22
   1  -5  -2    0.78    0.25
  -1   6   2   11.36    0.65
  -1   6   2   10.57    0.58
   1  -6  -2   11.50    0.59
   1  -6  -2   11.02    0.59
   1  -6  -2   10.30    0.60
   1  -6  -2   10.39    0.73
   1  -6  -2   11.46    0.76
  -1   7   2    0.21    0.24
  -1   7   2   -0.02    0.29
   1  -7  -2    0.07    0.29
   1  -7  -2    0.46    0.37
   1  -7  -2    0.82    0.41
   1  -7  -2    0.57    0.29
  -1   8   2    1.58    0.43
   1  -8  -2    0.71    0.32
   1  -8  -2    0.70    0.40
   1  -8  -2    1.11    0.43
   1  -8  -2    0.89    0.35
  -1   9   2    9.62    0.78
   1  -9  -2    9.34    0.71
   1  -9  -2   10.91    0.76
   1  -9  -2   10.82    0.98
   1  -9  -2    9.58    0.96
  -1  10   2    0.31    0.39
   1 -10  -2    0.25    0.35
   1 -10  -2    0.54    0.48
   1 -10  -2    0.55    0.46
   1 -10  -2    0.36    0.34
  -1  11   2    2.13    0.61
   1 -11  -2    3.07    0.68
   1 -11  -2    1.72    0.63
   1 -11  -2    2.65    0.54
   1 -11  -2    1.50    0.46
   0 -11   2    0.40    0.46
   0 -11   2    0.44    0.40
   0 -11   2   -0.05    0.45
   0 -11   2    0.32    0.36
   0  11  -2    0.09    0.38
   0 -10   2   -0.27    0.38
   0 -10   2    0.33    0.46
   0 -10   2   -0.05    0.30
   0 -10   2   -0.52    0.30
   0  10  -2    0.18    0.37
   0  -9   2    2.35    0.57
   0  -9   2    1.74    0.45
   0  -9   2    2.21    0.54
   0  -9   2    1.66    0.41
   0   9  -2    1.28    0.45
   0  -8   2    5.72    0.60
   0  -8   2    4.01    0.54
   0  -8   2    4.89    0.67
   0  -8   2    5.08    0.69
   0   8  -2    4.96    0.62
   0  -7   2    2.83    0.50
   0  -7   2    2.40    0.41
   0  -7   2    2.71    0.51
   0  -7   2    2.25    0.44
   0   7  -2    2.18    0.38
   0  -6   2    8.97    0.54
   0  -6   2    8.62    0.69
   0  -6   2    9.02    0.56
   0  -6   2    8.82    0.57
   0  -6   2    8.79    0.63
   0   6  -2    8.34    0.52
   0  -5   2    2.21    0.32
   0  -5   2    2.22    0.39
   0  -5   2    2.02    0.29
   0  -5   2    1.72    0.34
   0  -5   2    1.85    0.31
   0   5  -2    2.16    0.30
   0  -4   2    6.44    0.46
   0  -4   2    6.51    0.40
   0  -4   2    7.13    0.40
   0  -4   2    6.68    0.47
   0  -4   2    7.18    0.42
   0   4  -2    6.87    0.38
   0  -3   2    3.02    0.27
   0  -3   2    2.45    0.31
   0  -3   2    2.37    0.26
   0  -3   2    2.52    0.28
   0  -3   2    2.75    0.29
   0   3  -2    3.22    0.27
   0  -2   2   21.29    0.60
   0  -2   2   21.98    0.60
   0  -2   2   22.81    0.61
   0   2  -2   21.85    0.60
   0  -1   2  179.75    3.52
   0  -1   2  188.78    3.53
   0   1  -2  193.15    3.39
   0   1   2  449.81    8.09
   0   1   2  446.51    8.36
   0  -1  -2  460.38    8.37
   0  -1  -2  462.39    8.09
   0   2   2    9.94    0.42
   0   2   2   10.51    0.44
   0  -2  -2    9.92    0.42
   0  -2  -2   10.39    0.44
   0   3   2  148.27    3.02
   0   3   2  149.53    3.06
   0  -3  -2  148.26    3.06
   0  -3  -2  150.29    3.14
   0  -3  -2  150.87    2.84
   0   4   2   36.73    1.11
   0   4   2   38.70    1.09
   0  -4  -2   37.35    1.15
   0  -4  -2   36.50    0.97
   0  -4  -2   37.85    1.10
   0   5   2    8.14    0.51
   0   5   2    7.77    0.53
   0  -5  -2    7.99    0.52
   0  -5  -2    8.19    0.45
   0  -5  -2    8.75    0.60
   0   6   2    0.57    0.27
   0   6   2    0.41    0.29
   0  -6  -2    0.18    0.25
   0  -6  -2    0.49    0.33
   0  -6  -2    0.57    0.28
   0   7   2    3.80    0.50
   0   7   2    2.83    0.49
   0  -7  -2    3.36    0.44
   0  -7  -2    3.57    0.58
   0  -7  -2    3.96    0.52
   0   8   2    0.96    0.40
   0  -8  -2    1.11    0.43
   0  -8  -2    0.66    0.32
   0  -8  -2    0.61    0.41
   0  -8  -2    0.57    0.35
   0   9   2   -0.50    0.31
   0  -9  -2    0.00    0.29
   0  -9  -2   -0.52    0.31
   0  -9  -2    0.36    0.40
   0  -9  -2   -0.23    0.27
   0  10   2    2.89    0.65
   0 -10  -2    2.60    0.56
   0 -10  -2    3.52    0.70
   0 -10  -2    3.45    0.70
   0 -10  -2    3.40    0.54
   0  11   2    0.39    0.45
   0 -11  -2   -0.32    0.47
   0 -11  -2    0.59    0.44
   0 -11  -2    0.30    0.45
   1 -12   2    0.76    0.41
   1 -12   2    0.61    0.43
   1 -12   2    0.15    0.50
   1 -12   2   -0.63    0.47
  -1  12  -2    0.25    0.44
   1 -11   2    0.37    0.34
   1 -11   2    1.03    0.53
   1 -11   2    0.34    0.39
   1 -11   2    1.24    0.57
  -1  11  -2    1.05    0.45
   1 -10   2   -0.36    0.40
   1 -10   2    0.46    0.38
   1 -10   2    0.08    0.41
   1 -10   2   -0.28    0.29
  -1  10  -2    0.17    0.35
   1  -9   2   -0.40    0.33
   1  -9   2   -0.24    0.35
   1  -9   2   -0.27    0.30
   1  -9   2   -0.32    0.25
  -1   9  -2    0.25    0.32
   1  -8   2    0.60    0.43
   1  -8   2    0.15    0.27
   1  -8   2    0.03    0.32
   1  -8   2   -0.21    0.36
  -1   8  -2    0.02    0.30
   1  -7   2    4.57    0.54
   1  -7   2    4.62    0.47
   1  -7   2    4.32    0.58
   1  -7   2    3.47    0.54
   1  -7   2    3.42    0.38
  -1   7  -2    4.60    0.43
   1  -6   2    0.05    0.21
   1  -6   2    0.38    0.27
   1  -6   2    0.53    0.19
   1  -6   2    0.42    0.30
   1  -6   2    0.31    0.28
  -1   6  -2    0.34    0.19
   1  -5   2   14.97    0.57
   1  -5   2   13.92    0.71
   1  -5   2   13.43    0.62
   1  -5   2   15.34    0.56
   1  -5   2   14.15    0.67
  -1   5  -2   14.80    0.54
   1  -4   2   23.38    0.67
   1  -4   2   23.65    0.81
   1  -4   2   22.24    0.82
   1  -4   2   24.40    0.80
   1  -4   2   23.35    0.66
  -1   4  -2   22.95    0.65
   1  -3   2    1.99    0.19
   1  -3   2    1.35    0.24
   1  -3   2    1.77    0.29
   1  -3   2    2.04    0.21
   1  -3   2    2.38    0.29
  -1   3  -2    2.43    0.29
  -1   3  -2    2.10    0.20
   1  -2   2    1.53    0.22
   1  -2   2    1.61    0.17
   1  -2   2    1.28    0.20
   1  -2   2    1.01    0.13
  -1   2  -2    1.86    0.16
  -1   2  -2    1.34    0.19
  -1   2  -2    1.89    0.16
   1  -1   2   98.90    1.95
   1  -1   2  100.20    1.90
  -1   1  -2   99.99    2.01
  -1   1  -2  102.74    1.95
  -1   1  -2   97.89    1.90
   1   0   2   51.42    1.14
   1   0   2   51.88    1.14
   1   0   2   51.93    1.10
  -1   0  -2   51.23    1.10
  -1   0  -2   51.85    1.14
  -1   0  -2   51.06    1.18
   1   1   2    6.41    0.35
   1   1   2    7.25    0.38
  -1  -1  -2    7.11    0.34
  -1  -1  -2    6.57    0.36
   1   2   2    2.37    0.29
   1   2   2    3.04    0.33
  -1  -2  -2    3.57    0.34
   1   3   2    8.53    0.50
   1   3   2    9.19    0.49
  -1  -3  -2    8.79    0.50
  -1  -3  -2    8.46    0.48
  -1  -3  -2    8.56    0.34
   1   4   2   23.03    0.86
   1   4   2   22.01    0.86
  -1  -4  -2   21.92    0.86
  -1  -4  -2   22.65    0.83
  -1  -4  -2   21.86    0.64
   1   5   2   14.64    0.78
   1   5   2   14.84    0.74
  -1  -5  -2   13.05    0.72
  -1  -5  -2   13.26    0.70
  -1  -5  -2   14.02    0.55
   1   6   2   -0.17    0.26
   1   6   2    0.22    0.27
  -1  -6  -2   -0.06    0.20
  -1  -6  -2    0.29    0.27
  -1  -6  -2   -0.34    0.26
   1   7   2   13.71    0.89
   1   7   2   11.63    0.76
  -1  -7  -2   12.27    0.81
  -1  -7  -2   12.09    0.63
  -1  -7  -2   14.40    0.86
   1   8   2    2.31    0.53
  -1  -8  -2    1.44    0.46
  -1  -8  -2    1.09    0.33
  -1  -8  -2    1.87    0.48
   1   9   2    0.84    0.44
  -1  -9  -2   -0.16    0.28
  -1  -9  -2    0.78    0.40
  -1  -9  -2   -0.61    0.35
  -1  -9  -2   -0.40    0.33
   1  10   2    0.55    0.48
  -1 -10  -2    0.43    0.44
  -1 -10  -2    0.19    0.41
  -1 -10  -2    0.31    0.51
   1  11   2    1.29    0.58
  -1 -11  -2    1.82    0.60
  -1 -11  -2    1.21    0.54
  -1 -11  -2    1.68    0.62
   2 -12   2    1.26    0.59
   2 -12   2    0.24    0.45
   2 -12   2    0.95    0.37
   2 -12   2    0.44    0.53
  -2  12  -2    0.37    0.39
   2 -11   2    2.44    0.57
   2 -11   2    2.73    0.65
   2 -11   2    2.18    0.66
   2 -11   2    2.75    0.46
  -2  11  -2    2.49    0.53
   2 -10   2    0.45    0.45
   2 -10   2   -0.02    0.26
   2 -10   2    0.71    0.39
   2 -10   2    0.47    0.46
  -2  10  -2   -0.06    0.30
   2  -9   2    0.50    0.41
   2  -9   2    0.74    0.46
   2  -9   2    0.32    0.37
   2  -9   2    1.04    0.32
  -2   9  -2    0.71    0.34
   2  -8   2   28.57    1.18
   2  -8   2   28.11    0.95
   2  -8   2   27.46    1.21
   2  -8   2   31.25    1.34
  -2   8  -2   30.08    1.14
   2  -7   2   15.26    0.87
   2  -7   2   14.40    0.58
   2  -7   2   15.39    0.80
   2  -7   2   13.19    0.59
   2  -7   2   13.45    0.82
  -2   7  -2   14.15    0.71
   2  -6   2   16.89    0.84
   2  -6   2   14.37    0.81
   2  -6   2   15.45    0.72
   2  -6   2   16.26    0.56
   2  -6   2   15.83    0.57
   2  -5   2    0.20    0.14
   2  -5   2    0.02    0.26
   2  -5   2    0.24    0.24
   2  -5   2    0.25    0.24
   2  -5   2    0.24    0.13
   2  -4   2   13.19    0.63
   2  -4   2   12.83    0.39
   2  -4   2   12.88    0.56
   2  -4   2   12.39    0.61
   2  -4   2   13.33    0.39
   2  -3   2   12.96    0.36
   2  -3   2   14.26    0.57
   2  -3   2   12.51    0.51
   2  -3   2   13.34    0.36
   2  -3   2   12.85    0.57
  -2   3  -2   12.97    0.54
   2  -2   2    0.11    0.10
   2  -2   2    0.07    0.11
   2  -2   2    0.00    0.15
  -2   2  -2    0.26    0.10
  -2   2  -2    0.13    0.17
  -2   2  -2    0.39    0.15
  -2   2  -2   -0.05    0.10
   2  -1   2  125.09    2.36
   2  -1   2  126.30    2.37
   2  -1   2  127.53    2.48
  -2   1  -2  125.38    2.46
  -2   1  -2  127.35    2.36
  -2   1  -2  122.25    2.60
   2   0   2  165.67    3.11
   2   0   2  163.94    3.24
   2   0   2  164.44    2.92
  -2   0  -2  163.97    3.10
  -2   0  -2  162.63    3.36
  -2   0  -2  163.87    3.24
   2   1   2    2.81    0.30
   2   1   2    2.45    0.30
  -2  -1  -2    2.89    0.34
  -2  -1  -2    3.01    0.31
   2   2   2   13.32    0.59
   2   2   2   12.36    0.58
  -2  -2  -2   11.88    0.57
  -2  -2  -2   13.35    0.49
   2   3   2   79.39    2.00
   2   3   2   83.28    1.98
  -2  -3  -2   81.94    2.01
  -2  -3  -2   78.17    1.53
  -2  -3  -2   82.21    1.84
   2   4   2    9.31    0.60
   2   4   2   10.46    0.64
  -2  -4  -2    9.41    0.38
  -2  -4  -2   10.57    0.63
  -2  -4  -2    9.82    0.54
   2   5   2    0.85    0.35
   2   5   2    1.07    0.35
  -2  -5  -2    0.78    0.29
  -2  -5  -2    1.05    0.22
  -2  -5  -2    1.56    0.37
   2   6   2    9.51    0.69
   2   6   2   10.43    0.76
  -2  -6  -2   10.40    0.77
  -2  -6  -2    9.13    0.67
  -2  -6  -2   10.27    0.50
   2   7   2    7.62    0.80
   2   7   2    9.05    0.74
  -2  -7  -2    9.31    0.72
  -2  -7  -2    8.93    0.52
  -2  -7  -2   10.68    0.81
   2   8   2    8.43    0.88
  -2  -8  -2    9.66    0.77
  -2  -8  -2    7.46    0.82
   2   9   2    0.03    0.41
  -2  -9  -2    0.71    0.45
  -2  -9  -2    1.15    0.44
   2  10   2    0.96    0.53
  -2 -10  -2    0.89    0.49
  -2 -10  -2    0.66    0.45
   3 -12   2    0.90    0.57
   3 -12   2    0.67    0.55
   3 -12   2    0.34    0.48
   3 -12   2    0.18    0.28
   3 -11   2   -0.17    0.23
   3 -11   2   -0.13    0.40
   3 -11   2    0.65    0.50
   3 -11   2   -0.14    0.45
  -3  11  -2    0.09    0.33
   3 -10   2    1.87    0.58
   3 -10   2    2.71    0.56
   3 -10   2    2.09    0.33
   3 -10   2    1.88    0.56
  -3  10  -2    1.37    0.40
   3  -9   2   -0.08    0.33
   3  -9   2    0.26    0.38
   3  -9   2   -0.29    0.19
   3  -9   2   -0.42    0.37
  -3   9  -2    0.48    0.30
   3  -8   2    3.14    0.32
   3  -8   2    3.29    0.32
   3  -8   2    4.37    0.61
   3  -8   2    3.29    0.57
   3  -8   2    2.78    0.57
  -3   8  -2    3.05    0.43
   3  -7   2    0.14    0.14
   3  -7   2   -0.05    0.32
   3  -7   2    0.17    0.32
   3  -7   2   -0.06    0.15
   3  -7   2   -0.15    0.28
  -3   7  -2   -0.05    0.22
   3  -6   2    0.44    0.12
   3  -6   2    0.62    0.14
   3  -6   2    0.06    0.29
   3  -6   2    0.69    0.31
   3  -6   2    0.56    0.28
   3  -5   2    4.51    0.46
   3  -5   2    4.03    0.47
   3  -5   2    3.79    0.44
   3  -4   2   24.07    0.89
   3  -4   2   23.98    0.85
   3  -4   2   23.38    0.82
   3  -3   2   27.72    0.90
   3  -3   2   28.53    0.64
   3  -3   2   27.85    0.63
   3  -3   2   27.64    0.84
  -3   3  -2   27.61    0.64
   3  -2   2   53.54    1.19
   3  -2   2   54.64    1.24
   3  -2   2   54.77    1.18
  -3   2  -2   54.04    1.11
  -3   2  -2   54.06    1.36
  -3   2  -2   53.16    1.16
   3  -1   2   21.16    0.66
   3  -1   2   21.79    0.67
   3  -1   2   21.74    0.59
   3  -1   2   21.97    0.60
  -3   1  -2   21.85    0.66
  -3   1  -2   22.28    0.59
  -3   1  -2   20.76    0.74
   3   0   2   19.85    0.70
   3   0   2   20.16    0.64
   3   0   2   19.96    0.48
  -3   0  -2   19.80    0.69
  -3   0  -2   19.64    0.74
   3   1   2   60.65    1.46
   3   1   2   59.97    1.52
  -3  -1  -2   60.13    1.52
  -3  -1  -2   56.56    1.55
   3   2   2   12.59    0.62
   3   2   2   12.97    0.64
  -3  -2  -2   11.12    0.63
  -3  -2  -2   12.45    0.65
  -3  -2  -2   12.06    0.45
   3   3   2   31.80    1.12
   3   3   2   29.54    1.06
  -3  -3  -2   29.84    0.85
  -3  -3  -2   32.23    1.13
   3   4   2   21.59    0.96
   3   4   2   22.26    1.00
  -3  -4  -2   22.09    0.78
  -3  -4  -2   23.23    1.02
  -3  -4  -2   21.93    0.55
   3   5   2    6.82    0.70
   3   5   2    6.59    0.69
  -3  -5  -2    7.24    0.73
  -3  -5  -2    6.26    0.54
  -3  -5  -2    6.28    0.33
   3   6   2    0.40    0.40
   3   6   2    1.25    0.46
  -3  -6  -2    0.50    0.21
  -3  -6  -2    0.61    0.41
  -3  -6  -2   -0.19    0.28
   3   7   2    2.19    0.52
   3   7   2    1.45    0.48
  -3  -7  -2    2.14    0.43
  -3  -7  -2    2.48    0.56
   3   8   2    0.14    0.39
  -3  -8  -2    0.49    0.41
  -3  -8  -2    0.48    0.35
   3   9   2    0.64    0.50
  -3  -9  -2    1.25    0.52
   3  10   2    0.08    0.56
  -3 -10  -2    1.57    0.63
   4 -12   2    0.17    0.47
   4 -12   2    0.53    0.57
   4 -12   2    0.71    0.54
   4 -12   2    0.77    0.21
   4 -11   2    1.16    0.57
   4 -11   2    1.07    0.50
   4 -11   2    0.91    0.52
   4 -11   2    1.00    0.21
   4 -10   2    1.80    0.52
   4 -10   2    2.11    0.60
   4 -10   2    2.11    0.56
   4 -10   2    2.10    0.23
  -4  10  -2    1.09    0.37
   4  -9   2    0.61    0.42
   4  -9   2    0.92    0.42
   4  -9   2    1.01    0.47
  -4   9  -2    1.13    0.33
   4  -8   2    2.49    0.56
   4  -8   2    2.94    0.56
   4  -8   2    3.27    0.56
  -4   8  -2    2.60    0.38
   4  -7   2    0.86    0.41
   4  -7   2    0.81    0.40
   4  -7   2    0.88    0.37
  -4   7  -2    0.79    0.24
   4  -6   2    6.96    0.64
   4  -6   2    6.88    0.67
   4  -6   2    6.88    0.64
   4  -5   2    0.22    0.27
   4  -5   2    0.53    0.29
   4  -4   2   19.64    0.77
   4  -4   2   19.55    0.81
  -4   4  -2   19.08    0.47
   4  -3   2    8.44    0.35
   4  -3   2    8.70    0.34
   4  -3   2    8.63    0.47
   4  -3   2    8.15    0.50
  -4   3  -2    7.64    0.50
  -4   3  -2    8.69    0.28
   4  -2   2    0.16    0.17
   4  -2   2    0.06    0.17
   4  -2   2    0.22    0.15
   4  -2   2    0.27    0.12
  -4   2  -2    0.26    0.15
  -4   2  -2    0.10    0.19
  -4   2  -2   -0.04    0.11
   4  -1   2    8.70    0.47
   4  -1   2    8.63    0.38
   4  -1   2    9.11    0.47
   4  -1   2    8.73    0.40
  -4   1  -2    8.76    0.39
  -4   1  -2    8.00    0.43
  -4   1  -2    7.77    0.52
   4   0   2    0.08    0.21
   4   0   2    0.03    0.16
  -4   0  -2    0.37    0.23
  -4   0  -2    0.10    0.19
   4   1   2   14.87    0.65
   4   1   2   15.58    0.73
  -4  -1  -2   15.01    0.74
  -4  -1  -2   15.30    0.72
   4   2   2    6.22    0.59
   4   2   2    7.40    0.53
  -4  -2  -2    6.67    0.60
  -4  -2  -2    6.51    0.52
  -4  -2  -2    6.45    0.30
   4   3   2   13.55    0.77
   4   3   2   11.43    0.72
  -4  -3  -2   12.91    0.75
  -4  -3  -2   11.80    0.47
   4   4   2    0.81    0.36
   4   4   2    0.95    0.37
  -4  -4  -2    0.94    0.24
  -4  -4  -2    1.03    0.38
   4   5   2   12.77    0.88
   4   5   2   11.70    0.86
  -4  -5  -2   13.49    0.91
  -4  -5  -2   12.93    0.63
   4   6   2    1.64    0.49
   4   6   2    0.46    0.44
  -4  -6  -2    1.57    0.34
  -4  -6  -2    1.33    0.48
   4   7   2    4.47    0.70
   4   7   2    4.74    0.71
  -4  -7  -2    4.22    0.70
   4   8   2    0.19    0.45
  -4  -8  -2    0.36    0.45
   4   9   2    1.55    0.62
  -4  -9  -2    1.93    0.61
   5 -12   2   -0.04    0.45
   5 -12   2   -0.38    0.50
   5 -12   2   -1.05    0.41
   5 -11   2    1.05    0.57
   5 -11   2    0.16    0.44
   5 -11   2    1.39    0.55
   5 -10   2   -0.08    0.39
   5 -10   2    0.00    0.44
   5 -10   2    0.29    0.40
   5  -9   2    1.32    0.53
   5  -9   2    1.66    0.53
   5  -9   2    2.03    0.54
   5  -8   2    1.95    0.49
   5  -8   2    1.76    0.51
   5  -8   2    0.91    0.48
  -5   8  -2    2.04    0.30
   5  -7   2    0.68    0.39
   5  -7   2    0.46    0.34
  -5   7  -2    0.72    0.18
   5  -6   2    0.31    0.33
   5  -6   2    1.13    0.37
  -5   6  -2    0.26    0.13
   5  -5   2    1.68    0.38
   5  -5   2    2.07    0.40
   5  -4   2    5.81    0.52
   5  -4   2    6.06    0.29
   5  -4   2    5.91    0.29
   5  -4   2    6.77    0.51
   5  -3   2    7.59    0.48
   5  -3   2    6.93    0.39
   5  -3   2    8.27    0.39
  -5   3  -2    7.49    0.54
  -5   3  -2    6.94    0.27
   5  -2   2    1.49    0.29
   5  -2   2    1.85    0.29
   5  -2   2    1.61    0.20
  -5   2  -2    1.35    0.20
  -5   2  -2    1.64    0.25
  -5   2  -2    1.60    0.33
   5  -1   2  102.85    2.29
   5  -1   2   97.60    2.30
   5  -1   2   99.69    2.10
  -5   1  -2   98.48    2.28
  -5   1  -2  102.78    2.53
   5   0   2    0.08    0.20
   5   0   2    0.15    0.24
  -5   0  -2   -0.03    0.19
  -5   0  -2    0.22    0.24
   5   1   2    0.69    0.28
   5   1   2    1.36    0.36
  -5  -1  -2    1.26    0.34
  -5  -1  -2    1.29    0.34
   5   2   2   21.25    0.98
   5   2   2   22.43    0.94
  -5  -2  -2   20.11    0.97
  -5  -2  -2   21.59    1.00
   5   3   2    1.26    0.41
   5   3   2    1.12    0.39
  -5  -3  -2    0.61    0.33
  -5  -3  -2    1.20    0.42
  -5  -3  -2    1.11    0.15
   5   4   2    0.37    0.36
   5   4   2   -0.02    0.36
  -5  -4  -2    0.43    0.40
   5   5   2    0.50    0.41
   5   5   2    0.82    0.39
  -5  -5  -2    0.86    0.44
   5   6   2    0.17    0.37
   5   6   2   -0.23    0.32
  -5  -6  -2   -0.11    0.35
   5   7   2    1.22    0.52
   5   7   2    0.48    0.48
  -5  -7  -2    0.57    0.48
   5   8   2    1.02    0.52
  -5  -8  -2    2.03    0.61
   6 -11   2    0.12    0.47
   6 -11   2   -0.14    0.43
   6 -10   2   -0.36    0.44
   6 -10   2   -0.58    0.33
   6  -9   2    0.74    0.45
   6  -9   2    1.29    0.52
   6  -8   2    0.94    0.42
   6  -8   2    0.79    0.41
   6  -7   2    0.56    0.36
   6  -7   2    0.89    0.41
   6  -6   2    1.99    0.46
   6  -6   2    1.91    0.45
   6  -5   2    0.09    0.28
   6  -5   2    0.76    0.34
   6  -4   2    5.49    0.35
   6  -4   2    5.80    0.56
   6  -4   2    5.14    0.34
   6  -4   2    6.24    0.52
  -6   4  -2    5.59    0.61
   6  -3   2    3.06    0.36
   6  -3   2    4.27    0.47
   6  -3   2    4.10    0.38
  -6   3  -2    3.23    0.48
   6  -2   2    0.21    0.16
   6  -2   2   -0.12    0.12
   6  -2   2    0.02    0.24
  -6   2  -2   -0.04    0.22
  -6   2  -2    0.23    0.20
   6  -1   2    5.48    0.53
   6  -1   2    4.77    0.39
  -6   1  -2    5.71    0.53
  -6   1  -2    6.11    0.65
   6   0   2    1.94    0.33
   6   0   2    2.81    0.45
  -6   0  -2    2.00    0.44
  -6   0  -2    2.14    0.39
   6   1   2    1.46    0.41
   6   1   2    1.07    0.32
  -6  -1  -2    1.55    0.40
  -6  -1  -2    1.25    0.38
   6   2   2    2.81    0.46
   6   2   2    1.93    0.49
  -6  -2  -2    1.47    0.44
  -6  -2  -2    2.26    0.44
   6   3   2   20.93    1.09
   6   3   2   20.63    1.03
  -6  -3  -2   21.61    1.09
  -6  -3  -2   20.79    1.12
   6   4   2    2.06    0.51
   6   4   2    1.91    0.52
  -6  -4  -2    2.07    0.54
   6   5   2    0.80    0.48
   6   5   2    0.04    0.35
  -6  -5  -2    0.55    0.46
   6   6   2    0.36    0.45
   6   6   2    0.28    0.40
  -6  -6  -2    0.62    0.47
   6   7   2    0.12    0.44
   6   7   2    0.12    0.41
  -6  -7  -2    0.35    0.46
  -6  -8  -2    0.52    0.56
   7 -11   2   -0.42    0.45
   7 -11   2    0.18    0.50
   7 -10   2    0.94    0.53
   7 -10   2    2.34    0.60
   7  -9   2    2.19    0.59
   7  -9   2    0.80    0.49
   7  -8   2   -0.53    0.31
   7  -8   2    0.17    0.39
   7  -7   2   -0.46    0.31
   7  -7   2    0.01    0.36
   7  -6   2    2.86    0.53
   7  -6   2    3.29    0.54
   7  -5   2    5.76    0.64
   7  -5   2    6.74    0.35
   7  -5   2    5.72    0.62
   7  -5   2    6.06    0.34
  -7   5  -2    6.59    0.71
   7  -4   2    4.01    0.37
   7  -4   2    3.77    0.38
   7  -4   2    3.71    0.51
  -7   4  -2    3.43    0.54
   7  -3   2   22.71    0.85
   7  -3   2   21.46    0.82
   7  -3   2   21.98    0.59
  -7   3  -2   21.09    1.02
   7  -2   2   20.61    0.69
   7  -2   2   20.85    0.90
  -7   2  -2   21.04    1.04
   7  -1   2    0.66    0.24
   7  -1   2    0.80    0.36
  -7   1  -2    0.68    0.29
  -7   1  -2    0.92    0.39
   7   0   2    4.48    0.57
   7   0   2    3.75    0.46
  -7   0  -2    3.79    0.60
  -7   0  -2    4.04    0.54
   7   1   2    0.48    0.41
   7   1   2    0.86    0.35
  -7  -1  -2    1.99    0.49
  -7  -1  -2    1.71    0.44
   7   2   2    8.57    0.70
   7   2   2    7.61    0.81
  -7  -2  -2    7.72    0.80
  -7  -2  -2    8.77    0.89
   7   3   2    3.09    0.55
   7   3   2    3.15    0.62
  -7  -3  -2    4.78    0.71
  -7  -3  -2    2.87    0.60
   7   4   2    2.04    0.58
   7   4   2    2.17    0.51
  -7  -4  -2    2.78    0.61
   7   5   2    0.10    0.46
   7   5   2    0.24    0.41
  -7  -5  -2    0.28    0.47
   7   6   2    2.22    0.65
   7   6   2    0.74    0.46
  -7  -6  -2    1.38    0.58
   7   7   2   -0.34    0.46
  -7  -7  -2    0.02    0.46
   8 -11   2    0.16    0.53
   8 -11   2   -0.39    0.45
   8 -10   2    1.37    0.63
   8 -10   2    1.16    0.56
   8  -9   2    0.69    0.48
   8  -9   2    0.67    0.47
   8  -8   2   -0.01    0.39
   8  -8   2    0.22    0.42
   8  -7   2    0.84    0.43
   8  -7   2    1.15    0.47
   8  -6   2    5.71    0.68
   8  -6   2    5.14    0.62
  -8   6  -2    5.07    0.68
   8  -5   2    0.19    0.34
   8  -5   2    0.13    0.20
   8  -5   2    0.46    0.22
  -8   5  -2    0.38    0.34
   8  -4   2    2.16    0.36
  -8   4  -2    2.10    0.49
   8  -3   2   -0.03    0.30
  -8   3  -2   -0.18    0.27
   8  -2   2    0.34    0.33
   8  -2   2    0.16    0.20
  -8   2  -2   -0.18    0.32
   8  -1   2    2.34    0.36
   8  -1   2    1.66    0.43
  -8   1  -2    1.03    0.46
   8   0   2    0.25    0.38
   8   0   2    0.06    0.26
  -8   0  -2   -0.03    0.33
   8   1   2   18.86    0.95
   8   1   2   18.25    1.09
  -8  -1  -2   18.75    1.14
   8   2   2    1.44    0.53
   8   2   2    1.07    0.42
  -8  -2  -2    1.59    0.52
  -8  -2  -2    1.40    0.46
   8   3   2   -0.23    0.37
   8   3   2   -0.23    0.33
  -8  -3  -2    0.70    0.43
  -8  -3  -2    0.30    0.44
   8   4   2    0.28    0.43
   8   4   2    0.69    0.43
  -8  -4  -2    0.33    0.45
   8   5   2    0.25    0.51
   8   5   2    0.34    0.45
  -8  -5  -2    0.06    0.44
   8   6   2   -0.24    0.43
  -8  -6  -2    0.08    0.48
   9 -10   2    0.51    0.56
   9 -10   2    0.03    0.47
   9  -9   2   -0.21    0.39
   9  -9   2   -0.17    0.48
   9  -8   2   -0.54    0.33
   9  -8   2    0.07    0.45
  -9   8  -2   -0.11    0.32
   9  -7   2    0.18    0.38
   9  -7   2    0.29    0.45
  -9   7  -2    0.65    0.41
   9  -6   2    1.00    0.20
  -9   6  -2    1.42    0.47
   9  -5   2    0.08    0.25
  -9   5  -2   -0.24    0.32
   9  -4   2    1.49    0.37
  -9   4  -2    1.49    0.50
   9  -3   2    5.95    0.61
  -9   3  -2    5.31    0.76
   9  -2   2    1.30    0.42
  -9   2  -2    1.46    0.47
   9  -1   2   -0.08    0.24
   9  -1   2   -0.37    0.31
  -9   1  -2    0.11    0.32
   9   0   2    0.43    0.42
   9   0   2    0.56    0.31
  -9   0  -2   -0.05    0.36
   9   1   2    3.84    0.55
   9   1   2    3.75    0.67
  -9  -1  -2    4.18    0.74
   9   2   2    0.48    0.48
   9   2   2   -0.03    0.36
  -9  -2  -2   -0.06    0.38
   9   3   2   -0.53    0.34
   9   3   2    0.52    0.51
  -9  -3  -2    0.11    0.45
   9   4   2   -0.35    0.47
   9   4   2   -0.06    0.40
 -10   9  -2    0.70    0.46
 -10   8  -2    0.15    0.39
 -10   7  -2    0.14    0.40
  10  -6   2    0.15    0.22
 -10   6  -2    0.07    0.38
  10  -5   2    0.24    0.27
 -10   5  -2    0.04    0.38
  10  -4   2    0.47    0.34
 -10   4  -2    1.02    0.48
  10  -3   2    2.50    0.51
 -10   3  -2    2.66    0.61
  10  -2   2   -0.47    0.34
 -10   2  -2   -0.47    0.38
  10  -1   2    1.54    0.52
 -10   1  -2    0.42    0.41
  10   0   2    1.29    0.54
 -10   0  -2    0.47    0.50
  10   1   2    0.64    0.52
  10   1   2    0.13    0.35
 -10  -1  -2    0.22    0.42
  10   2   2   -0.21    0.44
  10   2   2    0.51    0.40
 -10  -2  -2   -0.25    0.37
  10   3   2    0.06    0.37
  10   3   2    1.55    0.64
 -10  -3  -2   -0.23    0.49
 -11   8  -2    0.48    0.48
 -11   7  -2    0.29    0.46
  11  -6   2   -0.19    0.24
 -11   6  -2   -0.02    0.44
  11  -5   2   -0.08    0.31
 -11   5  -2    0.38    0.45
  11  -4   2    0.31    0.36
 -11   4  -2    1.35    0.60
  11  -3   2    2.15    0.51
 -11   3  -2    2.22    0.66
  11  -2   2    0.21    0.43
 -11   2  -2    0.21    0.44
  11  -1   2    0.07    0.45
 -11   1  -2   -0.23    0.39
  11   0   2    0.39    0.50
 -11   0  -2   -0.52    0.35
  11   1   2   -0.31    0.48
 -11  -1  -2    0.41    0.51
 -12   1   3    0.15    0.46
  12  -1  -3    0.35    0.55
 -12   2   3   -0.36    0.41
  12  -2  -3    0.32    0.49
 -12   3   3   -0.06    0.44
  12  -3  -3    0.21    0.43
 -12   4   3   -0.45    0.39
  12  -4  -3    0.59    0.43
 -12   5   3   -0.80    0.38
  12  -5  -3    0.75    0.40
 -11  -2   3    0.01    0.44
  11   2  -3    0.86    0.57
 -11  -1   3    0.28    0.45
  11   1  -3    0.35    0.51
 -11   0   3    0.36    0.45
  11   0  -3    0.04    0.49
 -11   1   3    0.43    0.43
  11  -1  -3   -0.25    0.45
 -11   2   3    0.12    0.39
  11  -2  -3    0.41    0.44
 -11   3   3   -0.22    0.40
  11  -3  -3    0.29    0.40
 -11   4   3   -0.38    0.32
  11  -4  -3   -0.36    0.34
  11  -5  -3   -0.25    0.32
  11  -6  -3    0.62    0.33
  11  -7  -3    0.43    0.27
  11  -7  -3    0.49    0.44
  11  -8  -3    0.38    0.47
 -10  -4   3    0.71    0.48
  10   4  -3    1.19    0.55
  10   4  -3    0.01    0.46
 -10  -3   3    0.28    0.46
  10   3  -3    0.48    0.41
  10   3  -3    0.43    0.54
 -10  -2   3   -0.18    0.38
  10   2  -3   -0.03    0.47
  10   2  -3    0.32    0.38
 -10  -1   3    0.66    0.42
  10   1  -3    0.67    0.39
  10   1  -3    1.35    0.58
 -10   0   3    2.65    0.61
  10   0  -3    2.38    0.45
  10   0  -3    2.00    0.56
 -10   1   3    0.44    0.40
  10  -1  -3    1.28    0.49
 -10   2   3    1.08    0.44
  10  -2  -3    0.85    0.41
 -10   3   3    0.18    0.38
  10  -3  -3    0.36    0.36
  10  -4  -3    0.45    0.35
  10  -5  -3    0.15    0.32
  10  -5  -3   -0.43    0.33
  10  -6  -3    0.53    0.38
  10  -6  -3   -0.18    0.25
  10  -7  -3   -0.44    0.20
  10  -7  -3    0.54    0.44
  10  -8  -3    0.43    0.46
  10  -9  -3    0.45    0.50
  -9  -5   3   -0.33    0.35
  -9  -5   3    0.78    0.58
   9   5  -3   -0.26    0.39
   9   5  -3   -0.27    0.46
  -9  -4   3    0.24    0.42
  -9  -4   3    0.89    0.54
   9   4  -3   -0.74    0.32
   9   4  -3    0.69    0.53
  -9  -3   3    0.79    0.42
   9   3  -3    0.92    0.54
   9   3  -3    0.36    0.35
  -9  -2   3   -0.40    0.32
   9   2  -3   -0.11    0.41
   9   2  -3    0.60    0.37
  -9  -1   3    3.84    0.66
   9   1  -3    2.94    0.63
   9   1  -3    2.87    0.49
  -9   0   3    0.46    0.35
   9   0  -3    1.50    0.48
   9   0  -3    1.70    0.39
  -9   1   3    1.17    0.43
   9  -1  -3    0.78    0.31
   9  -1  -3    0.68    0.39
   9  -2  -3   -0.35    0.30
   9  -2  -3    0.22    0.23
   9  -3  -3    0.64    0.35
   9  -3  -3    0.50    0.29
   9  -4  -3    0.20    0.30
   9  -4  -3    0.08    0.28
   9  -5  -3    2.19    0.48
   9  -5  -3    1.69    0.37
   9  -6  -3    0.12    0.25
   9  -6  -3    0.84    0.44
   9  -7  -3   -0.05    0.20
   9  -7  -3   -0.37    0.35
   9  -8  -3    0.40    0.46
   9  -9  -3    0.37    0.48
   9 -10  -3    1.02    0.59
  -8  -6   3    0.84    0.57
   8   6  -3    0.38    0.47
   8   6  -3    0.49    0.50
  -8  -5   3    2.87    0.67
  -8  -5   3    2.13    0.53
   8   5  -3    1.55    0.59
   8   5  -3    3.28    0.64
  -8  -4   3    2.25    0.54
  -8  -4   3    2.14    0.57
   8   4  -3    1.00    0.55
   8   4  -3    0.88    0.47
  -8  -3   3   -0.36    0.29
  -8  -3   3   -0.32    0.34
   8   3  -3   -0.24    0.31
   8   3  -3   -0.14    0.34
  -8  -2   3    1.10    0.51
  -8  -2   3    0.98    0.42
   8   2  -3    0.06    0.33
   8   2  -3    1.21    0.47
  -8  -1   3    2.03    0.50
  -8  -1   3    2.12    0.47
   8   1  -3    1.54    0.49
  -8   0   3    2.58    0.50
  -8   0   3    3.01    0.55
   8   0  -3    2.60    0.52
  -8   1   3    1.23    0.41
   8  -1  -3    1.39    0.28
   8  -1  -3    0.99    0.39
   8  -2  -3   -0.13    0.25
   8  -2  -3   -0.06    0.27
   8  -3  -3   -0.01    0.25
   8  -3  -3    0.19    0.29
   8  -4  -3   -0.21    0.24
   8  -4  -3   -0.51    0.27
   8  -5  -3   -0.05    0.24
   8  -5  -3    0.24    0.34
   8  -6  -3    6.97    0.47
   8  -6  -3    7.52    0.79
   8  -7  -3    0.57    0.47
   8  -7  -3    1.38    0.24
   8  -8  -3   -0.32    0.40
   8  -9  -3    0.28    0.49
   8 -10  -3    0.03    0.45
  -7  -7   3   -0.13    0.40
   7   7  -3   -0.17    0.45
  -7  -6   3    0.31    0.49
   7   6  -3    0.94    0.50
   7   6  -3    0.27    0.49
  -7  -5   3    1.13    0.42
  -7  -5   3    3.05    0.67
   7   5  -3    0.66    0.46
   7   5  -3    0.85    0.46
  -7  -4   3    3.91    0.59
  -7  -4   3    3.86    0.70
   7   4  -3    3.36    0.60
   7   4  -3    2.99    0.59
  -7  -3   3   -0.04    0.34
  -7  -3   3    0.37    0.34
   7   3  -3   -0.14    0.33
  -7  -2   3   14.27    0.92
  -7  -2   3   13.37    0.84
   7   2  -3   12.33    0.85
  -7  -1   3   18.98    0.97
  -7  -1   3   19.88    1.01
   7   1  -3   18.97    0.99
  -7   0   3    2.97    0.47
  -7   0   3    3.08    0.53
   7   0  -3    3.51    0.31
   7   0  -3    3.20    0.49
  -7   1   3    2.85    0.45
   7  -1  -3    2.39    0.43
   7  -1  -3    3.57    0.37
  -7   2   3    7.88    0.58
   7  -2  -3    9.00    0.62
   7  -2  -3    8.34    0.53
  -7   3   3    1.08    0.27
   7  -3  -3    0.78    0.19
   7  -3  -3    1.30    0.34
   7  -3  -3    1.30    0.31
   7  -4  -3    1.87    0.43
   7  -4  -3    1.96    0.34
   7  -4  -3    1.90    0.19
   7  -4  -3    1.91    0.33
   7  -5  -3    0.69    0.41
   7  -5  -3    0.32    0.25
   7  -5  -3    0.11    0.23
   7  -6  -3    3.81    0.36
   7  -6  -3    3.97    0.61
   7  -6  -3    4.08    0.37
   7  -7  -3    0.10    0.38
   7  -7  -3    0.07    0.19
   7  -7  -3    0.17    0.18
   7  -8  -3    0.27    0.44
   7  -8  -3    0.45    0.18
   7  -9  -3   -0.55    0.39
   7 -10  -3    0.62    0.53
   7 -11  -3   -0.98    0.45
  -6  -8   3    0.19    0.50
   6   8  -3   -0.04    0.47
  -6  -7   3    0.47    0.51
   6   7  -3    0.26    0.43
   6   7  -3    0.76    0.45
  -6  -6   3    4.65    0.77
   6   6  -3    3.19    0.66
   6   6  -3    4.98    0.72
  -6  -5   3    0.64    0.35
  -6  -5   3    0.96    0.50
   6   5  -3    0.24    0.42
   6   5  -3    0.21    0.39
  -6  -4   3   -0.11    0.29
  -6  -4   3    0.34    0.43
   6   4  -3   -0.13    0.39
  -6  -3   3    1.22    0.38
  -6  -3   3    0.21    0.38
   6   3  -3    0.27    0.36
  -6  -2   3   11.77    0.80
  -6  -2   3   12.33    0.73
   6   2  -3   13.41    0.84
  -6  -1   3    0.19    0.26
  -6  -1   3   -0.11    0.26
   6   1  -3    0.15    0.30
  -6   0   3    4.17    0.49
   6   0  -3    3.08    0.45
  -6   1   3    6.25    0.50
   6  -1  -3    6.47    0.51
   6  -1  -3    5.30    0.44
  -6   2   3    4.38    0.45
   6  -2  -3    4.93    0.47
   6  -2  -3    4.79    0.45
   6  -2  -3    4.16    0.44
  -6   3   3    0.97    0.24
   6  -3  -3    0.67    0.27
   6  -3  -3    0.84    0.18
   6  -3  -3    0.86    0.30
   6  -4  -3    8.32    0.34
   6  -4  -3    8.25    0.48
   6  -4  -3    8.04    0.48
   6  -4  -3    7.97    0.63
   6  -5  -3    7.17    0.34
   6  -5  -3    6.60    0.69
   6  -5  -3    6.97    0.44
   6  -5  -3    7.09    0.43
   6  -6  -3   17.94    0.65
   6  -6  -3   15.95    0.99
   6  -6  -3   17.53    0.64
  -6   7   3    0.07    0.18
   6  -7  -3    0.41    0.20
   6  -7  -3    0.73    0.43
   6  -7  -3    0.28    0.19
   6  -8  -3    2.29    0.29
   6  -8  -3    2.30    0.59
   6  -9  -3    0.08    0.44
   6  -9  -3   -0.10    0.17
   6  -9  -3    0.42    0.39
   6 -10  -3    0.27    0.49
   6 -10  -3    0.13    0.18
   6 -10  -3    0.61    0.42
   6 -11  -3    0.19    0.51
   6 -11  -3    0.05    0.18
   6 -11  -3    0.51    0.46
  -5  -9   3    0.72    0.57
   5   9  -3    0.91    0.56
  -5  -8   3    0.97    0.53
   5   8  -3    1.12    0.50
  -5  -7   3    0.78    0.31
  -5  -7   3    0.80    0.54
   5   7  -3    0.40    0.43
   5   7  -3    0.11    0.42
  -5  -6   3   16.46    0.76
  -5  -6   3   17.16    1.10
   5   6  -3   15.86    1.04
   5   6  -3   16.37    1.05
  -5  -5   3    9.20    0.65
  -5  -5   3    7.61    0.86
   5   5  -3    9.74    0.81
  -5  -4   3    1.08    0.32
  -5  -4   3    0.85    0.43
   5   4  -3    0.86    0.40
  -5  -3   3   12.58    0.68
  -5  -3   3   13.37    0.83
   5   3  -3   11.20    0.77
  -5  -2   3   25.92    0.98
  -5  -2   3   28.08    1.10
   5   2  -3   24.36    1.04
  -5  -1   3    0.43    0.26
  -5  -1   3    0.03    0.21
   5   1  -3    0.32    0.27
  -5   0   3    2.45    0.36
   5   0  -3    3.41    0.42
  -5   1   3   13.96    0.64
   5  -1  -3   13.17    0.65
  -5   2   3    3.80    0.38
   5  -2  -3    4.01    0.43
   5  -2  -3    4.08    0.40
   5  -2  -3    3.76    0.38
  -5   3   3    3.97    0.36
   5  -3  -3    3.53    0.45
   5  -3  -3    4.16    0.35
   5  -3  -3    3.55    0.27
   5  -4  -3    3.85    0.34
   5  -4  -3    3.13    0.47
   5  -4  -3    2.96    0.32
   5  -4  -3    3.51    0.26
   5  -5  -3    7.59    0.42
   5  -5  -3    7.86    0.66
   5  -5  -3    7.88    0.42
   5  -5  -3    7.27    0.43
  -5   6   3    2.61    0.29
   5  -6  -3    1.73    0.28
   5  -6  -3    1.85    0.42
   5  -6  -3    2.53    0.31
   5  -6  -3    1.56    0.46
  -5   7   3    2.27    0.32
   5  -7  -3    1.44    0.28
   5  -7  -3    1.51    0.26
   5  -7  -3    1.63    0.50
   5  -7  -3    2.29    0.47
  -5   8   3   -0.12    0.20
   5  -8  -3    0.02    0.38
   5  -8  -3   -0.11    0.32
   5  -8  -3   -0.07    0.18
  -5   9   3    1.69    0.35
   5  -9  -3    2.37    0.61
   5  -9  -3    1.91    0.52
   5  -9  -3    2.16    0.31
   5 -10  -3   -0.15    0.20
   5 -10  -3   -0.08    0.42
   5 -10  -3    0.59    0.51
   5 -11  -3    0.30    0.42
   5 -11  -3    0.80    0.57
   5 -11  -3    0.82    0.26
  -4 -10   3   -0.27    0.48
   4  10  -3   -0.19    0.50
  -4  -9   3   -0.01    0.46
   4   9  -3   -0.32    0.35
  -4  -8   3    1.80    0.55
  -4  -8   3    1.20    0.38
   4   8  -3    1.06    0.46
  -4  -7   3    0.15    0.28
  -4  -7   3    0.63    0.43
   4   7  -3    0.23    0.33
   4   7  -3   -0.38    0.30
  -4  -6   3    0.02    0.26
  -4  -6   3    0.76    0.46
   4   6  -3    0.15    0.35
  -4  -5   3    7.80    0.79
  -4  -5   3    8.04    0.55
   4   5  -3    8.20    0.69
  -4  -4   3    0.78    0.27
  -4  -4   3    1.27    0.40
   4   4  -3    0.52    0.34
  -4  -3   3    0.45    0.32
  -4  -3   3    0.12    0.19
   4   3  -3    0.33    0.27
  -4  -2   3   22.47    0.81
  -4  -2   3   21.04    0.88
   4   2  -3   22.31    0.92
  -4  -1   3   16.80    0.75
   4   1  -3   17.29    0.74
  -4   0   3   39.36    1.16
   4   0  -3   41.55    1.20
  -4   1   3   47.04    1.24
   4  -1  -3   47.60    1.26
  -4   2   3    4.96    0.40
  -4   2   3    5.30    0.38
   4  -2  -3    4.51    0.36
   4  -2  -3    4.66    0.36
   4  -2  -3    5.36    0.31
   4  -2  -3    5.14    0.45
  -4   3   3    4.00    0.32
   4  -3  -3    4.25    0.28
   4  -3  -3    4.47    0.34
   4  -3  -3    3.84    0.46
  -4   4   3    1.28    0.23
  -4   4   3    1.10    0.20
   4  -4  -3    1.03    0.21
   4  -4  -3    0.95    0.33
   4  -4  -3    1.55    0.24
  -4   5   3    0.37    0.19
   4  -5  -3    0.77    0.36
   4  -5  -3    0.51    0.31
   4  -5  -3    0.50    0.19
   4  -5  -3    0.50    0.19
  -4   6   3    3.80    0.38
   4  -6  -3    4.23    0.36
   4  -6  -3    3.54    0.56
   4  -6  -3    3.67    0.50
   4  -6  -3    3.94    0.36
  -4   7   3    1.44    0.31
   4  -7  -3    1.31    0.27
   4  -7  -3    2.21    0.52
   4  -7  -3    2.00    0.46
   4  -7  -3    1.93    0.31
  -4   8   3    0.41    0.27
   4  -8  -3    0.75    0.44
   4  -8  -3    0.76    0.42
   4  -8  -3    0.41    0.23
  -4   9   3   -0.36    0.24
   4  -9  -3    0.38    0.43
   4  -9  -3    0.70    0.43
   4  -9  -3    0.12    0.21
  -4  10   3    0.80    0.37
   4 -10  -3    1.30    0.32
   4 -10  -3    1.47    0.53
   4 -10  -3    1.59    0.59
   4 -11  -3    0.64    0.44
   4 -11  -3    0.05    0.27
   4 -11  -3    0.54    0.54
  -3 -10   3    1.16    0.54
   3  10  -3    1.35    0.56
  -3  -9   3    3.31    0.65
  -3  -9   3    3.83    0.52
   3   9  -3    3.54    0.68
  -3  -8   3    4.49    0.68
  -3  -8   3    3.44    0.52
   3   8  -3    5.05    0.73
  -3  -7   3    5.95    0.74
  -3  -7   3    5.68    0.59
   3   7  -3    5.24    0.66
  -3  -6   3   23.69    0.92
  -3  -6   3   25.32    1.18
   3   6  -3   22.18    1.07
  -3  -5   3    1.72    0.34
  -3  -5   3    1.03    0.39
   3   5  -3    1.43    0.38
  -3  -4   3    0.95    0.24
  -3  -4   3    0.07    0.28
   3   4  -3    0.31    0.24
  -3  -3   3    1.06    0.31
  -3  -3   3    0.95    0.22
   3   3  -3    0.94    0.29
  -3  -2   3   20.47    0.70
  -3  -2   3   20.25    0.79
   3   2  -3   20.37    0.80
  -3  -1   3   -0.12    0.20
   3   1  -3    0.17    0.18
  -3   0   3   12.39    0.55
   3   0  -3   11.27    0.52
  -3   1   3    3.87    0.32
   3  -1  -3    3.69    0.31
  -3   2   3    0.18    0.15
  -3   2   3    0.09    0.15
   3  -2  -3    0.08    0.13
   3  -2  -3   -0.02    0.14
   3  -2  -3    0.40    0.17
  -3   3   3    0.93    0.19
  -3   3   3    1.06    0.21
  -3   3   3    1.43    0.25
   3  -3  -3    1.09    0.19
   3  -3  -3    1.08    0.29
   3  -3  -3    1.00    0.25
   3  -3  -3    0.87    0.20
  -3   4   3   21.48    0.70
  -3   4   3   21.76    0.70
   3  -4  -3   21.25    0.89
   3  -4  -3   23.62    0.73
   3  -4  -3   22.86    0.82
  -3   5   3    1.42    0.27
  -3   5   3    2.13    0.28
   3  -5  -3    2.27    0.28
   3  -5  -3    1.94    0.42
   3  -5  -3    1.56    0.25
   3  -5  -3    0.75    0.32
  -3   6   3    1.85    0.32
   3  -6  -3    3.25    0.48
   3  -6  -3    2.51    0.32
   3  -6  -3    2.21    0.31
   3  -6  -3    2.53    0.47
  -3   7   3    8.80    0.57
   3  -7  -3    8.93    0.53
   3  -7  -3    8.61    0.75
   3  -7  -3    9.27    0.88
  -3   8   3    1.26    0.36
   3  -8  -3    0.62    0.44
   3  -8  -3    1.89    0.45
   3  -8  -3    0.99    0.29
   3  -8  -3    0.93    0.43
  -3   9   3   -0.04    0.31
   3  -9  -3   -0.22    0.32
   3  -9  -3   -0.24    0.39
   3  -9  -3    0.19    0.24
  -3  10   3    0.67    0.38
   3 -10  -3    0.06    0.44
   3 -10  -3    1.46    0.35
   3 -10  -3    0.77    0.53
  -3  11   3    0.18    0.36
   3 -11  -3    0.34    0.32
   3 -11  -3    0.82    0.56
   3 -11  -3    0.09    0.47
  -2 -11   3    0.01    0.45
  -2 -11   3    0.60    0.37
  -2 -11   3    0.45    0.57
   2  11  -3   -0.52    0.42
  -2 -10   3    2.92    0.62
  -2 -10   3    2.88    0.54
  -2 -10   3    2.44    0.68
   2  10  -3    1.68    0.59
  -2  -9   3    0.07    0.40
  -2  -9   3    0.13    0.27
   2   9  -3    0.14    0.36
  -2  -8   3    2.12    0.51
  -2  -8   3    1.33    0.38
   2   8  -3    1.11    0.46
  -2  -7   3   22.00    1.13
  -2  -7   3   21.66    0.94
   2   7  -3   21.37    1.02
  -2  -6   3   10.68    0.74
  -2  -6   3   11.96    0.67
   2   6  -3    9.97    0.68
  -2  -5   3    5.90    0.57
  -2  -5   3    6.28    0.46
   2   5  -3    6.00    0.50
  -2  -4   3   20.77    0.86
   2   4  -3   21.25    0.83
  -2  -3   3   42.06    1.02
  -2  -3   3   42.12    1.23
   2   3  -3   41.48    1.21
  -2  -2   3   10.92    0.57
  -2  -2   3   11.78    0.43
   2   2  -3   11.49    0.56
  -2  -1   3    3.59    0.34
   2   1  -3    3.68    0.31
  -2   0   3  246.38    4.83
   2   0  -3  258.07    4.86
  -2   1   3    0.46    0.17
  -2   1   3    0.56    0.14
   2  -1  -3    0.60    0.16
   2  -1  -3    0.57    0.17
  -2   2   3   10.42    0.45
  -2   2   3   10.61    0.45
  -2   2   3   10.66    0.43
   2  -2  -3   11.35    0.44
   2  -2  -3    9.85    0.45
   2  -2  -3   10.45    0.43
   2  -2  -3   10.89    0.46
  -2   3   3    1.40    0.25
  -2   3   3    1.61    0.23
  -2   3   3    1.43    0.22
   2  -3  -3    2.23    0.27
   2  -3  -3    1.86    0.27
   2  -3  -3    1.55    0.23
   2  -3  -3    1.56    0.32
  -2   4   3   56.85    1.36
  -2   4   3   56.25    1.38
   2  -4  -3   57.83    1.45
   2  -4  -3   55.14    1.37
   2  -4  -3   55.92    1.38
   2  -4  -3   55.24    1.58
  -2   5   3    9.75    0.49
  -2   5   3    8.63    0.51
   2  -5  -3    6.94    0.44
   2  -5  -3    9.45    0.61
   2  -5  -3   10.68    0.70
   2  -5  -3   10.13    0.51
  -2   6   3    5.93    0.54
  -2   6   3    5.39    0.44
  -2   6   3    5.25    0.42
   2  -6  -3    5.86    0.56
   2  -6  -3    5.27    0.56
   2  -6  -3    3.95    0.42
   2  -6  -3    5.55    0.44
   2  -6  -3    5.89    0.65
  -2   7   3    7.20    0.65
   2  -7  -3    7.38    0.71
   2  -7  -3    9.76    0.59
   2  -7  -3    7.53    0.68
   2  -7  -3    8.02    0.83
  -2   8   3    0.77    0.35
   2  -8  -3    0.89    0.38
   2  -8  -3    0.80    0.41
   2  -8  -3    0.43    0.37
   2  -8  -3    1.20    0.33
  -2   9   3    0.01    0.32
   2  -9  -3   -0.09    0.36
   2  -9  -3   -0.22    0.27
   2  -9  -3    0.24    0.41
   2  -9  -3    0.22    0.37
  -2  10   3    1.28    0.44
   2 -10  -3    0.56    0.48
   2 -10  -3    0.31    0.32
   2 -10  -3    1.15    0.51
  -2  11   3    2.28    0.58
   2 -11  -3    2.09    0.50
   2 -11  -3    1.72    0.56
   2 -11  -3    2.56    0.66
  -1 -11   3    1.44    0.53
  -1 -11   3    2.21    0.63
  -1 -11   3    2.21    0.52
   1  11  -3    2.07    0.60
  -1 -10   3    0.61    0.42
  -1 -10   3   -0.49    0.44
  -1 -10   3    0.26    0.32
   1  10  -3    0.26    0.40
  -1  -9   3    0.08    0.30
  -1  -9   3   -0.11    0.44
  -1  -9   3    0.12    0.35
   1   9  -3   -0.38    0.33
  -1  -8   3    5.46    0.60
  -1  -8   3    4.79    0.70
  -1  -8   3    5.46    0.64
  -1  -7   3   -0.10    0.30
  -1  -7   3    0.08    0.32
   1   7  -3   -0.31    0.26
  -1  -6   3    1.70    0.37
  -1  -6   3    1.55    0.36
   1   6  -3    0.77    0.31
  -1  -5   3    1.21    0.28
  -1  -5   3    0.61    0.27
   1   5  -3    1.08    0.28
  -1  -4   3    6.58    0.43
  -1  -4   3    6.03    0.45
   1   4  -3    6.74    0.44
  -1  -3   3   25.12    0.83
   1   3  -3   25.48    0.82
  -1  -2   3   76.75    1.71
   1   2  -3   73.76    1.69
  -1  -1   3  277.85    5.25
   1   1  -3  274.94    5.25
  -1   0   3   19.69    0.61
   1   0  -3   20.81    0.62
  -1   1   3   96.38    2.02
  -1   1   3   96.23    1.95
   1  -1  -3   94.41    1.84
   1  -1  -3   98.70    1.96
   1  -1  -3   97.57    2.02
  -1   2   3   10.39    0.45
  -1   2   3    9.46    0.43
   1  -2  -3    9.28    0.43
   1  -2  -3   10.17    0.44
  -1   3   3    2.97    0.31
  -1   3   3    2.61    0.30
  -1   3   3    3.08    0.32
   1  -3  -3    2.83    0.30
   1  -3  -3    3.11    0.38
   1  -3  -3    2.98    0.32
  -1   4   3  102.21    2.31
  -1   4   3  108.62    2.33
   1  -4  -3  104.91    2.32
   1  -4  -3  104.86    2.49
   1  -4  -3  102.82    2.31
  -1   5   3   23.20    0.86
  -1   5   3   25.14    0.92
   1  -5  -3   24.52    0.87
   1  -5  -3   23.60    1.00
   1  -5  -3   23.27    0.93
  -1   6   3    1.03    0.31
  -1   6   3    1.49    0.32
   1  -6  -3    1.30    0.30
   1  -6  -3    0.58    0.35
   1  -6  -3    1.28    0.35
   1  -6  -3    0.89    0.36
  -1   7   3    2.62    0.45
   1  -7  -3    2.07    0.46
   1  -7  -3    1.88    0.41
   1  -7  -3    2.82    0.54
   1  -7  -3    2.32    0.42
  -1   8   3    4.46    0.61
   1  -8  -3    3.56    0.52
   1  -8  -3    4.85    0.70
   1  -8  -3    2.54    0.55
   1  -8  -3    3.46    0.50
  -1   9   3    0.45    0.36
   1  -9  -3    0.21    0.43
   1  -9  -3    0.20    0.41
   1  -9  -3   -0.12    0.27
   1  -9  -3    0.06    0.34
  -1  10   3    1.62    0.51
   1 -10  -3    0.95    0.39
   1 -10  -3    0.84    0.51
   1 -10  -3    0.61    0.49
  -1  11   3    0.98    0.50
   1 -11  -3    0.72    0.43
   1 -11  -3    0.62    0.51
   1 -11  -3    0.49    0.52
   0 -11   3    0.81    0.51
   0 -11   3    0.20    0.37
   0 -11   3    0.41    0.40
   0  11  -3    0.47    0.43
   0 -10   3    6.85    0.75
   0 -10   3    6.92    0.74
   0 -10   3    5.14    0.74
   0  10  -3    6.43    0.79
   0  -9   3    2.57    0.56
   0  -9   3    2.26    0.47
   0  -9   3    2.98    0.51
   0   9  -3    2.39    0.54
   0  -8   3   23.67    1.04
   0  -8   3   23.03    1.15
   0  -8   3   24.20    1.05
   0  -8   3   23.51    1.18
   0  -7   3   84.46    2.28
   0  -7   3   81.92    2.15
   0  -7   3   82.94    2.34
   0  -7   3   87.77    2.18
   0   7  -3   83.56    2.11
   0  -6   3    7.43    0.56
   0  -6   3    7.40    0.69
   0  -6   3    8.63    0.68
   0  -6   3    7.74    0.55
   0  -6   3    8.39    0.52
   0   6  -3    7.95    0.51
   0  -5   3   13.13    0.61
   0  -5   3   12.30    0.57
   0  -5   3   11.56    0.63
   0  -5   3   12.40    0.62
   0   5  -3   12.45    0.56
   0  -4   3    6.77    0.44
   0  -4   3    8.01    0.44
   0  -4   3    7.72    0.41
   0  -4   3    7.22    0.46
   0   4  -3    7.67    0.42
   0  -3   3   30.11    0.84
   0  -3   3   30.30    0.83
   0  -3   3   28.86    0.83
   0   3  -3   29.62    0.83
   0  -2   3   41.97    1.02
   0  -2   3   41.84    0.95
   0  -2   3   42.48    1.03
   0   2  -3   42.50    1.02
   0  -1   3   42.81    0.86
   0  -1   3   43.67    1.03
   0   1  -3   44.11    0.87
   0   1  -3   43.46    1.02
   0   0   3   29.18    0.76
   0   0   3   28.94    0.77
   0   0  -3   29.13    0.77
   0   0  -3   28.98    0.75
   0   1   3   19.11    0.63
   0   1   3   18.79    0.61
   0   1   3   18.81    0.61
   0  -1  -3   18.36    0.60
   0  -1  -3   18.67    0.59
   0   2   3    1.41    0.24
   0   2   3    1.18    0.23
   0  -2  -3    1.20    0.22
   0   3   3   46.50    1.22
   0   3   3   43.66    1.20
   0  -3  -3   45.69    1.26
   0  -3  -3   43.95    1.20
   0   4   3   10.80    0.58
   0   4   3   11.52    0.59
   0  -4  -3   10.55    0.57
   0  -4  -3   11.89    0.65
   0   5   3    1.61    0.33
   0   5   3    1.14    0.31
   0  -5  -3    1.50    0.32
   0  -5  -3    1.84    0.39
   0   6   3    0.44    0.27
   0   6   3   -0.06    0.29
   0  -6  -3    0.16    0.25
   0  -6  -3   -0.06    0.29
   0  -6  -3    0.02    0.23
   0   7   3   23.46    1.03
   0   7   3   21.62    1.08
   0  -7  -3   23.00    1.05
   0  -7  -3   22.51    0.89
   0  -7  -3   21.66    1.10
   0   8   3    2.37    0.54
   0  -8  -3    3.34    0.48
   0  -8  -3    3.65    0.60
   0  -8  -3    3.65    0.55
   0  -8  -3    3.34    0.60
   0   9   3    2.93    0.60
   0  -9  -3    2.64    0.54
   0  -9  -3    2.66    0.62
   0  -9  -3    3.18    0.62
   0  10   3    1.03    0.49
   0 -10  -3    0.03    0.39
   0 -10  -3    0.26    0.39
   0 -10  -3    0.14    0.49
   0  11   3   -0.22    0.38
   0 -11  -3    0.06    0.38
   0 -11  -3    0.01    0.51
   0 -11  -3    0.30    0.46
   1 -12   3   -0.36    0.42
   1 -12   3    0.36    0.44
   1 -12   3    0.72    0.41
  -1  12  -3    0.09    0.43
   1 -11   3    0.59    0.41
   1 -11   3   -0.19    0.47
   1 -11   3    0.15    0.35
  -1  11  -3   -0.17    0.33
   1 -10   3    1.20    0.44
   1 -10   3    1.56    0.42
   1 -10   3    1.42    0.57
   1 -10   3    1.47    0.54
  -1  10  -3    1.12    0.44
   1  -9   3    0.85    0.39
   1  -9   3   -0.08    0.39
   1  -9   3    0.44    0.44
   1  -9   3    0.71    0.36
  -1   9  -3    0.46    0.35
   1  -8   3    0.25    0.41
   1  -8   3    0.49    0.41
   1  -8   3    0.58    0.35
   1  -8   3    0.22    0.30
   1  -7   3    2.08    0.33
   1  -7   3    2.31    0.47
   1  -7   3    1.60    0.46
   1  -7   3    1.75    0.35
   1  -7   3    1.84    0.41
   1  -6   3    0.16    0.18
   1  -6   3    0.30    0.32
   1  -6   3    0.24    0.28
   1  -6   3    0.52    0.24
   1  -6   3    0.20    0.27
  -1   6  -3    0.58    0.20
   1  -5   3    0.92    0.31
   1  -5   3    0.81    0.28
   1  -5   3    0.82    0.28
   1  -5   3    0.61    0.19
   1  -5   3    0.75    0.23
  -1   5  -3    0.70    0.19
   1  -4   3   48.91    1.15
   1  -4   3   47.90    1.24
   1  -4   3   41.16    1.10
   1  -4   3   46.49    1.24
  -1   4  -3   47.70    1.11
   1  -3   3    0.06    0.13
   1  -3   3   -0.08    0.18
   1  -3   3   -0.05    0.06
   1  -3   3   -0.08    0.16
  -1   3  -3    0.11    0.08
  -1   3  -3    0.07    0.12
  -1   3  -3   -0.06    0.17
   1  -2   3    8.31    0.38
   1  -2   3    8.71    0.37
   1  -2   3    8.38    0.40
  -1   2  -3    8.85    0.31
  -1   2  -3    9.04    0.35
  -1   2  -3    8.43    0.39
   1  -1   3  493.18    9.03
   1  -1   3  479.15    9.02
  -1   1  -3  500.41    9.04
  -1   1  -3  489.96    8.73
   1   0   3  164.14    3.18
   1   0   3  158.06    3.16
   1   0   3  159.13    3.07
  -1   0  -3  160.91    3.06
  -1   0  -3  158.43    3.16
   1   1   3  124.52    2.49
   1   1   3  120.01    2.55
  -1  -1  -3  122.01    2.54
   1   2   3   56.55    1.42
   1   2   3   58.21    1.46
  -1  -2  -3   58.75    1.46
   1   3   3   16.39    0.71
   1   3   3   15.45    0.70
  -1  -3  -3   16.75    0.71
  -1  -3  -3   15.32    0.65
   1   4   3    4.56    0.49
   1   4   3    4.76    0.51
  -1  -4  -3    4.79    0.48
  -1  -4  -3    5.37    0.51
   1   5   3   14.09    0.81
   1   5   3   15.65    0.79
  -1  -5  -3   16.43    0.79
  -1  -5  -3   15.08    0.79
   1   6   3    4.94    0.61
   1   6   3    4.75    0.57
  -1  -6  -3    4.15    0.55
  -1  -6  -3    4.90    0.58
   1   7   3    1.92    0.50
   1   7   3    1.46    0.42
  -1  -7  -3    2.12    0.48
  -1  -7  -3    2.89    0.51
   1   8   3    3.81    0.67
  -1  -8  -3    4.26    0.63
  -1  -8  -3    3.67    0.61
   1   9   3   -0.18    0.38
  -1  -9  -3   -0.02    0.34
  -1  -9  -3    0.45    0.47
  -1  -9  -3   -0.46    0.35
   1  10   3    1.06    0.55
  -1 -10  -3    1.37    0.52
  -1 -10  -3    0.42    0.54
  -1 -10  -3    0.60    0.47
   2 -12   3    0.62    0.47
   2 -12   3    2.52    0.71
   2 -12   3    3.16    0.49
  -2  12  -3    2.40    0.54
   2 -11   3    0.46    0.45
   2 -11   3    0.18    0.47
   2 -11   3    1.57    0.59
   2 -11   3    1.02    0.37
  -2  11  -3    1.26    0.43
   2 -10   3    0.49    0.29
   2 -10   3    0.83    0.45
   2 -10   3    0.62    0.48
   2 -10   3   -0.01    0.43
  -2  10  -3    0.40    0.33
   2  -9   3    5.78    0.70
   2  -9   3    6.74    0.76
   2  -9   3    6.24    0.81
   2  -9   3    7.27    0.53
  -2   9  -3    6.36    0.66
   2  -8   3   34.69    1.30
   2  -8   3   31.73    1.03
   2  -8   3   32.55    1.32
   2  -8   3   33.96    1.45
   2  -7   3   10.26    0.69
   2  -7   3   11.32    0.51
   2  -7   3   10.51    0.53
   2  -7   3    9.93    0.72
   2  -7   3    9.10    0.73
   2  -6   3    1.05    0.34
   2  -6   3    1.29    0.22
   2  -6   3    0.93    0.37
   2  -6   3    1.54    0.39
   2  -6   3    1.68    0.25
   2  -5   3   19.26    0.58
   2  -5   3   19.44    0.84
   2  -5   3   17.73    0.79
   2  -5   3   17.44    0.58
   2  -5   3   18.29    0.78
   2  -4   3   10.12    0.37
   2  -4   3   10.45    0.40
   2  -4   3    8.94    0.53
   2  -4   3    9.32    0.52
   2  -3   3    7.32    0.33
   2  -3   3    7.52    0.31
   2  -3   3    7.68    0.44
  -2   3  -3    6.47    0.42
  -2   3  -3    7.13    0.33
   2  -2   3    6.28    0.36
   2  -2   3    6.91    0.34
  -2   2  -3    6.39    0.34
  -2   2  -3    7.59    0.40
  -2   2  -3    6.05    0.31
  -2   2  -3    6.51    0.31
   2  -1   3    9.66    0.42
   2  -1   3    9.80    0.38
   2  -1   3   11.07    0.43
   2  -1   3   11.11    0.44
  -2   1  -3   10.39    0.46
  -2   1  -3   10.59    0.41
  -2   1  -3    9.78    0.41
   2   0   3    2.22    0.28
   2   0   3    1.83    0.25
   2   0   3    1.96    0.17
  -2   0  -3    2.01    0.26
  -2   0  -3    3.19    0.34
   2   1   3   24.03    0.82
   2   1   3   25.66    0.80
  -2  -1  -3   25.84    0.83
   2   2   3    1.56    0.31
   2   2   3    1.18    0.27
  -2  -2  -3    1.41    0.29
   2   3   3    0.73    0.29
   2   3   3    0.90    0.29
  -2  -3  -3    1.17    0.27
  -2  -3  -3    0.84    0.28
   2   4   3    7.64    0.58
   2   4   3    7.58    0.56
  -2  -4  -3    7.49    0.59
  -2  -4  -3    7.13    0.52
   2   5   3    7.42    0.70
   2   5   3    7.07    0.70
  -2  -5  -3    7.44    0.71
  -2  -5  -3    7.06    0.56
   2   6   3   22.55    1.14
   2   6   3   22.48    1.09
  -2  -6  -3   22.66    1.01
  -2  -6  -3   23.74    1.13
   2   7   3    0.30    0.36
   2   7   3    0.53    0.42
  -2  -7  -3    0.66    0.40
  -2  -7  -3    0.15    0.33
   2   8   3    0.15    0.39
  -2  -8  -3   -0.28    0.33
  -2  -8  -3    0.33    0.37
   2   9   3   -0.10    0.43
  -2  -9  -3    0.45    0.38
  -2  -9  -3    0.65    0.47
   2  10   3    0.30    0.47
  -2 -10  -3    0.82    0.49
  -2 -10  -3    0.61    0.43
   3 -12   3    0.16    0.51
   3 -12   3    0.47    0.52
   3 -12   3    0.37    0.28
   3 -11   3    0.22    0.24
   3 -11   3    1.03    0.53
   3 -11   3    1.09    0.47
   3 -11   3    0.67    0.50
  -3  11  -3   -0.23    0.29
   3 -10   3    0.98    0.27
   3 -10   3    1.35    0.55
   3 -10   3    0.81    0.45
   3 -10   3    1.63    0.52
  -3  10  -3    0.58    0.32
   3  -9   3    5.90    0.74
   3  -9   3    5.67    0.70
   3  -9   3    4.43    0.71
   3  -9   3    5.28    0.39
  -3   9  -3    5.04    0.56
   3  -8   3   12.10    0.82
   3  -8   3   10.78    0.88
   3  -8   3   11.07    0.48
   3  -8   3   11.30    0.50
   3  -8   3   10.25    0.83
   3  -7   3    1.86    0.47
   3  -7   3    1.55    0.22
   3  -7   3    0.65    0.39
   3  -7   3    1.18    0.36
   3  -7   3    1.66    0.23
   3  -6   3    2.10    0.22
   3  -6   3    2.12    0.20
   3  -6   3    2.34    0.46
   3  -6   3    2.14    0.40
   3  -6   3    2.32    0.40
   3  -5   3   -0.06    0.12
   3  -5   3   -0.02    0.25
   3  -5   3   -0.34    0.18
   3  -5   3    0.04    0.26
   3  -5   3    0.01    0.10
   3  -4   3   27.53    0.66
   3  -4   3   26.64    0.67
   3  -4   3   27.11    0.91
  -3   4  -3   28.28    0.85
   3  -3   3    8.48    0.46
   3  -3   3    7.98    0.34
   3  -3   3    8.17    0.35
  -3   3  -3    7.87    0.42
  -3   3  -3    8.44    0.35
   3  -2   3   41.78    1.04
   3  -2   3   41.73    1.04
  -3   2  -3   42.80    0.98
  -3   2  -3   41.45    1.01
  -3   2  -3   42.12    1.16
   3  -1   3   11.04    0.50
   3  -1   3   11.43    0.46
   3  -1   3   12.60    0.43
   3  -1   3   12.45    0.49
  -3   1  -3   12.50    0.47
  -3   1  -3   11.62    0.49
  -3   1  -3   12.56    0.58
   3   0   3    1.44    0.25
   3   0   3    1.36    0.15
   3   0   3    1.61    0.28
  -3   0  -3    1.18    0.26
  -3   0  -3    0.99    0.24
   3   1   3    4.60    0.42
   3   1   3    4.57    0.45
  -3  -1  -3    4.40    0.47
  -3  -1  -3    4.33    0.42
   3   2   3    0.69    0.25
   3   2   3    0.92    0.29
  -3  -2  -3    0.35    0.25
   3   3   3   10.53    0.65
   3   3   3   10.69    0.69
  -3  -3  -3   10.46    0.65
  -3  -3  -3   10.80    0.53
   3   4   3    2.07    0.44
   3   4   3    2.17    0.44
  -3  -4  -3    2.62    0.35
  -3  -4  -3    2.66    0.46
   3   5   3    5.19    0.62
   3   5   3    5.76    0.66
  -3  -5  -3    5.35    0.53
  -3  -5  -3    5.61    0.66
   3   6   3    2.88    0.57
   3   6   3    2.72    0.54
  -3  -6  -3    2.50    0.44
  -3  -6  -3    2.05    0.53
   3   7   3    0.04    0.39
   3   7   3    0.21    0.42
  -3  -7  -3    0.00    0.37
  -3  -7  -3   -0.05    0.32
   3   8   3    1.71    0.56
  -3  -8  -3    1.26    0.51
  -3  -8  -3    1.43    0.45
   3   9   3    0.45    0.50
  -3  -9  -3   -0.34    0.37
   4 -12   3    0.14    0.52
   4 -12   3   -0.58    0.41
   4 -12   3   -0.04    0.45
   4 -11   3   -0.07    0.41
   4 -11   3    0.52    0.48
   4 -11   3    0.30    0.48
   4 -11   3    0.37    0.17
   4 -10   3    0.18    0.41
   4 -10   3    0.51    0.16
   4 -10   3    0.72    0.51
   4 -10   3    0.70    0.45
  -4  10  -3    0.34    0.31
   4  -9   3    0.21    0.42
   4  -9   3    0.28    0.38
   4  -9   3    0.03    0.38
  -4   9  -3    0.28    0.25
   4  -8   3    0.84    0.46
   4  -8   3    1.61    0.48
   4  -8   3    0.87    0.40
  -4   8  -3    0.96    0.29
   4  -7   3    4.68    0.62
   4  -7   3    5.82    0.70
   4  -7   3    5.16    0.62
   4  -6   3    0.45    0.35
   4  -6   3    0.09    0.30
   4  -5   3    3.33    0.45
   4  -5   3    3.55    0.49
   4  -4   3    0.35    0.23
   4  -4   3    0.27    0.13
   4  -4   3    0.23    0.14
  -4   4  -3    0.23    0.18
  -4   4  -3    0.03    0.11
   4  -3   3   17.09    0.68
   4  -3   3   17.39    0.57
   4  -3   3   17.15    0.56
   4  -3   3   17.79    0.57
  -4   3  -3   16.48    0.70
  -4   3  -3   16.74    0.50
   4  -2   3   10.02    0.47
   4  -2   3   10.69    0.43
   4  -2   3    9.91    0.49
  -4   2  -3   10.88    0.57
  -4   2  -3   10.10    0.45
  -4   2  -3   10.68    0.42
   4  -1   3    3.88    0.39
   4  -1   3    4.11    0.38
   4  -1   3    4.22    0.28
   4  -1   3    3.77    0.33
  -4   1  -3    4.51    0.48
  -4   1  -3    4.28    0.39
   4   0   3    8.68    0.32
   4   0   3    8.37    0.53
   4   0   3    8.68    0.47
  -4   0  -3    8.27    0.51
  -4   0  -3    8.29    0.57
   4   1   3   -0.01    0.20
   4   1   3    0.09    0.25
  -4  -1  -3    0.12    0.22
  -4  -1  -3    0.47    0.25
   4   2   3    0.02    0.27
   4   2   3   -0.42    0.25
  -4  -2  -3    0.15    0.18
  -4  -2  -3   -0.21    0.21
  -4  -2  -3   -0.01    0.25
   4   3   3   12.16    0.76
   4   3   3   10.82    0.77
  -4  -3  -3   11.10    0.52
  -4  -3  -3   12.54    0.79
   4   4   3    4.76    0.61
   4   4   3    5.85    0.69
  -4  -4  -3    4.95    0.63
  -4  -4  -3    4.84    0.43
   4   5   3   -0.17    0.37
   4   5   3    0.28    0.37
  -4  -5  -3   -0.21    0.22
  -4  -5  -3   -0.42    0.32
   4   6   3   -0.53    0.30
   4   6   3   -0.11    0.38
  -4  -6  -3    0.46    0.40
  -4  -6  -3    0.25    0.28
   4   7   3   -0.38    0.35
   4   7   3   -0.15    0.34
  -4  -7  -3    0.11    0.41
   4   8   3    0.58    0.51
  -4  -8  -3    1.25    0.55
   4   9   3   -0.31    0.48
  -4  -9  -3    1.10    0.56
   5 -12   3    1.51    0.60
   5 -12   3    0.39    0.52
   5 -12   3    1.38    0.63
   5 -11   3    0.70    0.48
   5 -11   3    0.15    0.45
   5 -11   3    0.54    0.52
   5 -10   3    2.27    0.66
   5 -10   3    4.05    0.67
   5 -10   3    3.80    0.67
   5  -9   3   17.29    1.06
   5  -9   3   15.12    0.99
   5  -9   3   19.45    1.21
   5  -8   3    3.34    0.58
   5  -8   3    3.75    0.62
  -5   8  -3    3.23    0.35
   5  -7   3   -0.15    0.30
   5  -7   3    0.16    0.38
   5  -6   3    7.08    0.68
   5  -6   3    6.58    0.69
   5  -5   3    3.56    0.49
   5  -5   3    3.14    0.46
  -5   5  -3    2.79    0.20
  -5   5  -3    3.29    0.43
   5  -4   3    2.13    0.24
   5  -4   3    2.16    0.37
   5  -4   3    1.77    0.23
  -5   4  -3    1.44    0.17
  -5   4  -3    1.88    0.35
   5  -3   3    1.85    0.28
   5  -3   3    2.12    0.34
   5  -3   3    2.75    0.29
  -5   3  -3    2.65    0.39
  -5   3  -3    2.37    0.22
   5  -2   3    4.59    0.40
   5  -2   3    3.85    0.40
   5  -2   3    3.79    0.29
  -5   2  -3    4.18    0.50
  -5   2  -3    4.33    0.39
   5  -1   3   14.54    0.59
   5  -1   3   13.00    0.66
   5  -1   3   14.61    0.53
  -5   1  -3   14.88    0.68
  -5   1  -3   15.90    0.81
   5   0   3    1.39    0.29
   5   0   3    2.31    0.41
  -5   0  -3    1.76    0.39
  -5   0  -3    1.99    0.36
   5   1   3    0.79    0.33
   5   1   3    1.25    0.31
  -5  -1  -3   -0.03    0.27
  -5  -1  -3    1.24    0.35
   5   2   3    0.40    0.30
   5   2   3   -0.18    0.31
  -5  -2  -3    0.06    0.14
  -5  -2  -3   -0.05    0.30
  -5  -2  -3   -0.21    0.23
   5   3   3    0.70    0.35
   5   3   3    0.96    0.42
  -5  -3  -3    1.23    0.39
  -5  -3  -3    0.70    0.18
   5   4   3    0.22    0.38
   5   4   3   -0.09    0.33
  -5  -4  -3    0.42    0.39
   5   5   3   16.28    1.06
   5   5   3   15.07    1.02
  -5  -5  -3   14.93    1.00
   5   6   3    0.63    0.43
   5   6   3   -0.03    0.41
  -5  -6  -3    0.26    0.41
   5   7   3   -0.13    0.44
   5   7   3   -0.07    0.41
  -5  -7  -3   -0.41    0.36
   5   8   3    0.03    0.43
  -5  -8  -3   -0.27    0.43
   6 -11   3   -0.21    0.45
   6 -11   3    0.03    0.45
   6 -10   3    0.56    0.49
   6 -10   3    0.27    0.46
   6  -9   3    2.31    0.64
   6  -9   3    1.99    0.52
   6  -8   3    0.08    0.36
   6  -8   3   -0.28    0.37
   6  -7   3   -0.12    0.35
   6  -7   3   -0.08    0.34
   6  -6   3    4.98    0.61
   6  -6   3    5.89    0.67
  -6   6  -3    5.43    0.60
   6  -5   3    0.65    0.16
   6  -5   3    0.51    0.32
   6  -5   3    0.69    0.17
  -6   5  -3    0.25    0.27
   6  -4   3   -0.19    0.17
   6  -4   3    0.09    0.20
   6  -4   3   -0.09    0.26
  -6   4  -3    0.21    0.28
  -6   4  -3   -0.20    0.11
   6  -3   3    1.97    0.35
   6  -3   3    2.11    0.30
   6  -3   3    2.22    0.34
  -6   3  -3    2.54    0.25
  -6   3  -3    2.20    0.43
   6  -2   3   16.21    0.66
   6  -2   3   12.98    0.64
   6  -2   3   15.80    0.58
   6  -2   3   16.05    0.74
  -6   2  -3   15.38    0.69
  -6   2  -3   15.33    0.84
   6  -1   3    4.91    0.44
   6  -1   3    4.87    0.54
  -6   1  -3    4.70    0.49
  -6   1  -3    4.20    0.56
   6   0   3    6.52    0.50
   6   0   3    7.45    0.62
  -6   0  -3    5.88    0.66
  -6   0  -3    6.67    0.57
   6   1   3    3.18    0.53
   6   1   3    3.10    0.45
  -6  -1  -3    2.54    0.48
  -6  -1  -3    3.12    0.50
   6   2   3    8.57    0.82
   6   2   3    9.07    0.68
  -6  -2  -3    7.81    0.81
  -6  -2  -3    8.47    0.72
   6   3   3    1.51    0.47
   6   3   3    1.74    0.45
  -6  -3  -3    0.93    0.39
   6   4   3    3.44    0.64
   6   4   3    3.09    0.59
  -6  -4  -3    2.45    0.58
   6   5   3   -0.21    0.39
   6   5   3    0.00    0.37
  -6  -5  -3    0.25    0.41
   6   6   3    0.28    0.43
   6   6   3   -1.10    0.34
  -6  -6  -3   -0.22    0.40
   6   7   3    0.16    0.48
   6   7   3    0.39    0.45
  -6  -7  -3    1.44    0.59
   7 -11   3   -0.48    0.49
   7 -11   3    0.68    0.53
   7 -10   3    2.85    0.69
   7 -10   3    4.44    0.77
   7  -9   3    2.16    0.58
   7  -9   3    2.66    0.59
   7  -8   3    0.55    0.42
   7  -8   3   -0.11    0.40
   7  -7   3    0.15    0.39
   7  -7   3    0.08    0.36
  -7   7  -3    0.13    0.29
   7  -6   3    3.04    0.53
  -7   6  -3    3.15    0.51
   7  -5   3    0.63    0.36
   7  -5   3    0.34    0.20
   7  -5   3   -0.05    0.17
  -7   5  -3    0.17    0.27
   7  -4   3    0.14    0.29
   7  -4   3   -0.18    0.21
   7  -4   3   -0.29    0.19
  -7   4  -3    0.38    0.27
   7  -3   3    6.97    0.54
   7  -3   3    6.53    0.52
   7  -3   3    7.12    0.36
  -7   3  -3    7.25    0.75
   7  -2   3    0.13    0.21
   7  -2   3    0.77    0.34
  -7   2  -3    0.32    0.31
   7  -1   3    0.63    0.27
   7  -1   3    0.98    0.37
  -7   1  -3    0.91    0.39
  -7   1  -3    1.12    0.34
   7   0   3    0.63    0.29
   7   0   3    0.80    0.39
  -7   0  -3    0.19    0.30
  -7   0  -3    0.53    0.36
   7   1   3    1.57    0.47
   7   1   3    1.36    0.37
  -7  -1  -3    0.38    0.35
  -7  -1  -3    1.27    0.44
   7   2   3    3.00    0.61
   7   2   3    3.29    0.53
  -7  -2  -3    3.68    0.62
  -7  -2  -3    2.20    0.54
   7   3   3   -0.10    0.40
   7   3   3    0.67    0.39
  -7  -3  -3    0.25    0.39
  -7  -3  -3    0.57    0.44
   7   4   3    0.38    0.41
   7   4   3    0.15    0.40
  -7  -4  -3   -0.31    0.35
   7   5   3   -0.20    0.41
   7   5   3    0.83    0.47
  -7  -5  -3    0.73    0.50
   7   6   3    0.09    0.47
   7   6   3   -0.17    0.48
  -7  -6  -3    0.36    0.51
   8 -11   3    1.42    0.62
   8 -10   3    2.26    0.65
   8  -9   3    0.97    0.53
  -8   9  -3    1.14    0.39
   8  -8   3    0.01    0.40
  -8   8  -3    0.10    0.32
   8  -7   3    3.00    0.57
  -8   7  -3    2.42    0.51
   8  -6   3    1.36    0.46
  -8   6  -3    1.73    0.47
   8  -5   3    0.07    0.33
   8  -5   3    0.08    0.22
  -8   5  -3   -0.13    0.29
   8  -4   3    0.27    0.33
   8  -4   3   -0.07    0.26
  -8   4  -3   -0.41    0.27
   8  -3   3   -0.27    0.28
  -8   3  -3   -0.16    0.32
   8  -2   3   -0.06    0.20
   8  -2   3    0.33    0.32
  -8   2  -3    0.02    0.35
   8  -1   3   -0.43    0.31
   8  -1   3   -0.10    0.22
  -8   1  -3    0.33    0.35
   8   0   3   -0.14    0.27
   8   0   3   -0.18    0.35
  -8   0  -3    0.03    0.34
   8   1   3    0.21    0.33
   8   1   3    0.38    0.45
  -8  -1  -3    1.97    0.52
   8   2   3    1.07    0.50
   8   2   3    0.20    0.35
  -8  -2  -3    0.45    0.43
   8   3   3    0.16    0.37
   8   3   3    0.42    0.50
  -8  -3  -3    0.37    0.44
   8   4   3    0.54    0.44
   8   4   3    0.54    0.52
  -8  -4  -3    1.74    0.56
   8   5   3   -0.18    0.42
   8   5   3   -0.36    0.44
  -8  -5  -3    0.15    0.48
   9 -10   3    1.17    0.59
  -9  10  -3    0.09    0.34
   9  -9   3   -0.12    0.46
  -9   9  -3    0.03    0.34
   9  -8   3    0.01    0.43
  -9   8  -3    0.16    0.34
   9  -7   3    0.26    0.42
  -9   7  -3   -0.32    0.29
   9  -6   3    0.47    0.44
   9  -6   3    0.65    0.21
  -9   6  -3    0.10    0.37
   9  -5   3    1.31    0.32
  -9   5  -3    1.84    0.54
   9  -4   3   -0.13    0.30
  -9   4  -3    0.50    0.43
   9  -3   3    0.34    0.35
  -9   3  -3    0.52    0.46
   9  -2   3    0.05    0.35
  -9   2  -3    0.12    0.36
   9  -1   3    1.28    0.48
   9  -1   3    0.55    0.28
  -9   1  -3    0.66    0.43
   9   0   3   -0.01    0.39
   9   0   3   -0.27    0.29
  -9   0  -3   -0.31    0.32
   9   1   3    0.48    0.48
   9   1   3   -0.09    0.33
  -9  -1  -3    0.94    0.49
   9   2   3    0.20    0.44
   9   2   3   -0.05    0.35
  -9  -2  -3    0.55    0.42
   9   3   3    0.29    0.51
   9   3   3    0.26    0.40
  -9  -3  -3    0.70    0.50
   9   4   3   -0.63    0.35
   9   4   3   -0.07    0.50
  10  -9   3   -0.63    0.52
 -10   9  -3   -0.42    0.30
  10  -8   3    0.22    0.50
 -10   8  -3   -0.13    0.37
 -10   7  -3   -0.15    0.37
  10  -6   3    0.14    0.23
 -10   6  -3    0.21    0.38
  10  -5   3    0.05    0.28
 -10   5  -3   -0.25    0.37
  10  -4   3    0.65    0.37
 -10   4  -3    0.66    0.44
  10  -3   3    0.30    0.38
 -10   3  -3    0.72    0.48
  10  -2   3    0.29    0.40
 -10   2  -3    0.45    0.41
  10  -1   3    0.42    0.45
 -10   1  -3    0.39    0.46
  10   0   3    0.12    0.44
 -10   0  -3   -0.31    0.39
  10   1   3    0.12    0.36
  10   1   3    0.00    0.49
 -10  -1  -3    0.03    0.43
  10   2   3    0.39    0.41
  10   2   3    0.60    0.50
 -10  -2  -3   -0.23    0.46
 -11   7  -3    0.63    0.50
  11  -6   3    0.28    0.27
  11  -6   3   -0.22    0.26
 -11   6  -3    0.00    0.41
  11  -5   3    0.32    0.31
 -11   5  -3    0.26    0.49
  11  -4   3   -0.21    0.36
 -11   4  -3   -0.02    0.46
  11  -3   3   -0.56    0.39
 -11   3  -3   -0.24    0.46
  11  -2   3    0.24    0.44
 -11   2  -3    0.73    0.49
  11  -1   3    0.21    0.45
 -11   1  -3   -0.50    0.41
  11   0   3    0.34    0.51
 -11   0  -3    0.67    0.52
 -12   1   4    0.07    0.43
  12  -1  -4   -0.33    0.51
 -12   2   4    0.35    0.47
  12  -2  -4   -0.31    0.43
 -12   3   4    1.04    0.56
  12  -3  -4    0.20    0.45
 -12   4   4   -0.15    0.44
  12  -4  -4   -0.53    0.41
  12  -5  -4   -0.05    0.36
 -11  -2   4    0.85    0.50
  11   2  -4    0.67    0.61
 -11  -1   4   -0.22    0.40
  11   1  -4   -0.09    0.50
 -11   0   4    0.39    0.43
  11   0  -4    0.47    0.52
 -11   1   4   -0.35    0.36
  11  -1  -4    0.21    0.47
 -11   2   4    0.16    0.42
  11  -2  -4    0.19    0.38
 -11   3   4   -0.61    0.27
  11  -3  -4   -0.42    0.34
  11  -4  -4   -0.26    0.34
  11  -5  -4    0.19    0.36
  11  -6  -4    0.66    0.36
  11  -6  -4    0.65    0.43
  11  -7  -4   -0.18    0.27
  11  -7  -4   -0.14    0.43
 -10  -4   4   -0.31    0.43
  10   4  -4    0.49    0.56
 -10  -3   4    0.13    0.42
  10   3  -4   -0.14    0.36
  10   3  -4   -0.11    0.50
 -10  -2   4   -0.26    0.36
  10   2  -4    0.29    0.52
  10   2  -4    0.43    0.39
 -10  -1   4    0.03    0.36
  10   1  -4    0.19    0.33
  10   1  -4    0.07    0.44
 -10   0   4    0.28    0.37
  10   0  -4   -0.36    0.28
  10   0  -4   -0.47    0.38
 -10   1   4    0.63    0.42
  10  -1  -4    0.35    0.41
 -10   2   4    1.60    0.54
  10  -2  -4    0.90    0.46
  10  -3  -4    0.13    0.34
  10  -4  -4   -0.38    0.30
  10  -4  -4    0.07    0.32
  10  -5  -4    0.82    0.41
  10  -5  -4   -0.06    0.30
  10  -6  -4    0.48    0.41
  10  -6  -4   -0.11    0.27
  10  -7  -4    0.67    0.46
  10  -7  -4    0.44    0.28
  10  -8  -4    0.17    0.45
  10  -8  -4   -0.19    0.20
  10  -9  -4    1.34    0.57
  -9  -5   4   -0.58    0.40
  -9  -5   4   -0.04    0.37
   9   5  -4    0.26    0.43
   9   5  -4   -0.17    0.48
  -9  -4   4    0.23    0.39
  -9  -4   4    0.17    0.44
   9   4  -4    0.63    0.46
   9   4  -4    0.22    0.51
  -9  -3   4    2.45    0.58
   9   3  -4    1.75    0.57
   9   3  -4    2.19    0.53
  -9  -2   4    0.29    0.39
   9   2  -4    0.77    0.40
   9   2  -4   -0.06    0.42
  -9  -1   4    1.47    0.47
   9   1  -4    1.68    0.53
  -9   0   4    1.59    0.46
   9   0  -4    0.87    0.45
  -9   1   4   -0.44    0.30
   9  -1  -4   -0.24    0.36
   9  -2  -4    3.29    0.52
   9  -2  -4    3.32    0.43
   9  -3  -4   -0.04    0.30
   9  -3  -4    0.67    0.32
   9  -4  -4    0.29    0.33
   9  -4  -4   -0.23    0.29
   9  -5  -4    1.24    0.35
   9  -5  -4    1.45    0.46
   9  -6  -4   -0.14    0.26
   9  -6  -4   -0.23    0.37
   9  -7  -4    0.08    0.43
   9  -7  -4    0.26    0.25
   9  -8  -4    0.60    0.23
   9  -8  -4    1.05    0.53
   9  -9  -4    0.04    0.48
   9 -10  -4    0.28    0.55
  -8  -6   4    0.53    0.53
   8   6  -4    0.72    0.54
   8   6  -4    0.54    0.49
  -8  -5   4   -0.45    0.42
  -8  -5   4    0.31    0.40
   8   5  -4    0.09    0.46
   8   5  -4    0.31    0.45
  -8  -4   4    0.45    0.44
  -8  -4   4   -0.08    0.36
   8   4  -4    0.86    0.45
   8   4  -4    0.35    0.48
  -8  -3   4    0.70    0.50
  -8  -3   4    0.63    0.38
   8   3  -4    0.45    0.45
  -8  -2   4   -0.16    0.28
  -8  -2   4   -0.48    0.34
   8   2  -4    0.28    0.37
  -8  -1   4   -0.21    0.33
  -8  -1   4    0.03    0.30
   8   1  -4   -0.45    0.31
  -8   0   4    4.19    0.62
  -8   0   4    3.66    0.59
   8   0  -4    4.10    0.60
   8  -1  -4    0.14    0.31
   8  -1  -4    0.73    0.28
   8  -2  -4    0.10    0.29
   8  -2  -4    0.26    0.28
   8  -3  -4    0.30    0.31
   8  -3  -4   -0.27    0.29
   8  -4  -4    1.94    0.46
   8  -4  -4    2.41    0.42
   8  -5  -4    1.44    0.35
   8  -5  -4    0.96    0.42
   8  -6  -4    6.14    0.49
   8  -6  -4    6.64    0.78
   8  -7  -4   -0.51    0.35
   8  -7  -4   -0.09    0.23
   8  -8  -4    1.87    0.30
   8  -8  -4    1.77    0.56
   8  -9  -4    2.39    0.27
   8  -9  -4    2.69    0.68
   8 -10  -4   -0.34    0.45
  -7  -7   4    0.12    0.51
   7   7  -4   -0.33    0.39
  -7  -6   4    0.26    0.50
   7   6  -4    0.36    0.44
   7   6  -4    0.18    0.46
  -7  -5   4    1.81    0.46
  -7  -5   4    1.80    0.62
   7   5  -4    1.80    0.55
  -7  -4   4   -0.02    0.29
  -7  -4   4    0.49    0.42
   7   4  -4    0.00    0.41
  -7  -3   4   -0.01    0.35
  -7  -3   4   -0.43    0.25
   7   3  -4   -0.49    0.32
  -7  -2   4    6.75    0.69
  -7  -2   4    6.80    0.74
   7   2  -4    6.11    0.73
  -7  -1   4    1.78    0.47
  -7  -1   4    1.60    0.40
   7   1  -4    2.48    0.50
  -7   0   4    0.39    0.33
   7   0  -4    0.13    0.25
   7   0  -4    0.07    0.33
  -7   1   4    2.12    0.40
   7  -1  -4    1.23    0.37
   7  -1  -4    1.43    0.35
  -7   2   4    2.73    0.41
   7  -2  -4    2.32    0.41
   7  -2  -4    3.39    0.46
   7  -3  -4    2.22    0.42
   7  -3  -4    1.62    0.38
   7  -4  -4    9.77    0.61
   7  -4  -4   10.69    0.75
   7  -5  -4   -0.31    0.35
   7  -5  -4    0.42    0.27
   7  -6  -4    0.36    0.39
   7  -6  -4   -0.04    0.23
   7  -7  -4    0.08    0.22
   7  -7  -4   -0.88    0.33
   7  -8  -4    0.44    0.44
   7  -8  -4    0.35    0.24
   7  -9  -4   -0.04    0.20
   7  -9  -4   -0.30    0.44
   7 -10  -4   -0.80    0.40
   7 -10  -4   -0.09    0.18
   7 -11  -4    0.62    0.58
  -6  -8   4    0.02    0.52
   6   8  -4    0.11    0.49
  -6  -7   4    0.41    0.48
   6   7  -4   -0.01    0.41
  -6  -6   4   -0.07    0.43
  -6  -6   4    0.51    0.31
   6   6  -4    0.61    0.47
  -6  -5   4    0.11    0.29
  -6  -5   4    0.01    0.41
   6   5  -4   -0.39    0.38
  -6  -4   4   15.39    1.02
  -6  -4   4   14.07    0.81
   6   4  -4   13.34    0.94
  -6  -3   4    2.01    0.48
  -6  -3   4    2.46    0.45
   6   3  -4    1.29    0.46
  -6  -2   4    0.27    0.37
  -6  -2   4    0.17    0.27
   6   2  -4    0.27    0.31
  -6  -1   4    6.74    0.58
  -6  -1   4    7.05    0.68
   6   1  -4    5.40    0.62
  -6   0   4    3.38    0.46
   6   0  -4    3.86    0.51
  -6   1   4    5.19    0.53
   6  -1  -4    6.00    0.58
  -6   2   4    0.88    0.30
   6  -2  -4    0.70    0.30
   6  -2  -4    0.60    0.28
  -6   3   4    5.92    0.51
   6  -3  -4    4.94    0.46
   6  -3  -4    4.76    0.47
   6  -3  -4    5.75    0.59
  -6   4   4    9.04    0.53
   6  -4  -4    7.24    0.45
   6  -4  -4    7.44    0.71
   6  -4  -4    8.94    0.54
   6  -5  -4    1.10    0.41
   6  -5  -4    0.47    0.25
   6  -5  -4    0.66    0.24
   6  -6  -4    0.06    0.20
   6  -6  -4   -0.13    0.36
  -6   7   4    9.96    0.50
   6  -7  -4   10.67    0.85
   6  -7  -4    9.99    0.54
   6  -8  -4    2.93    0.61
   6  -8  -4    3.36    0.37
   6  -9  -4   -0.01    0.36
   6  -9  -4    0.13    0.40
   6  -9  -4    0.10    0.21
   6 -10  -4    1.21    0.47
   6 -10  -4    0.33    0.24
   6 -10  -4    0.70    0.53
   6 -11  -4   -0.06    0.23
   6 -11  -4    0.25    0.53
   6 -11  -4    0.28    0.41
  -5  -9   4    0.82    0.58
   5   9  -4    1.82    0.61
  -5  -8   4    0.33    0.50
  -5  -8   4    0.61    0.35
   5   8  -4   -0.41    0.39
  -5  -7   4    0.26    0.50
  -5  -7   4    0.30    0.30
   5   7  -4    0.11    0.40
  -5  -6   4    0.85    0.51
  -5  -6   4    0.70    0.34
   5   6  -4    0.45    0.40
  -5  -5   4    0.07    0.39
  -5  -5   4   -0.04    0.25
   5   5  -4    0.33    0.38
  -5  -4   4    1.40    0.43
  -5  -4   4    0.81    0.32
   5   4  -4    0.78    0.41
  -5  -3   4    0.33    0.27
  -5  -3   4    0.54    0.38
   5   3  -4    0.41    0.34
  -5  -2   4    1.70    0.35
  -5  -2   4    2.11    0.44
   5   2  -4    2.62    0.45
  -5  -1   4    2.69    0.41
   5   1  -4    2.72    0.44
  -5   0   4    5.91    0.56
   5   0  -4    6.36    0.53
  -5   1   4    3.60    0.41
   5  -1  -4    3.69    0.42
  -5   2   4    0.11    0.21
   5  -2  -4    0.07    0.21
  -5   3   4    0.09    0.20
   5  -3  -4    0.58    0.32
   5  -3  -4    0.35    0.21
   5  -3  -4    0.15    0.19
  -5   4   4    1.28    0.26
   5  -4  -4    1.23    0.28
   5  -4  -4    0.80    0.37
   5  -5  -4    5.41    0.43
   5  -5  -4    5.45    0.41
   5  -5  -4    5.65    0.63
   5  -5  -4    5.64    0.42
  -5   6   4    0.08    0.20
   5  -6  -4    0.08    0.21
   5  -6  -4    0.17    0.33
   5  -6  -4    0.01    0.21
   5  -6  -4    0.07    0.35
  -5   7   4    0.98    0.27
   5  -7  -4    0.86    0.26
   5  -7  -4    1.19    0.42
   5  -7  -4    1.46    0.50
  -5   8   4   -0.22    0.24
   5  -8  -4    0.24    0.43
   5  -8  -4    0.10    0.38
   5  -8  -4    0.01    0.20
  -5   9   4   -0.48    0.24
   5  -9  -4   -0.89    0.31
   5  -9  -4   -0.25    0.21
   5  -9  -4    0.29    0.45
   5 -10  -4    0.48    0.26
   5 -10  -4    1.05    0.56
   5 -10  -4   -0.05    0.40
   5 -11  -4    0.20    0.52
   5 -11  -4    0.60    0.48
   5 -11  -4    1.02    0.32
  -4 -10   4    0.79    0.58
  -4  -9   4    0.13    0.45
  -4  -9   4    0.17    0.34
   4   9  -4    0.14    0.47
  -4  -8   4   -0.22    0.42
  -4  -8   4   -0.37    0.28
   4   8  -4   -0.23    0.34
  -4  -7   4    1.43    0.53
  -4  -7   4    2.13    0.44
   4   7  -4    1.76    0.50
  -4  -6   4   12.36    0.70
  -4  -6   4   11.44    0.89
   4   6  -4   11.76    0.85
  -4  -5   4    5.39    0.51
  -4  -5   4    5.07    0.66
   4   5  -4    5.11    0.63
  -4  -4   4    0.45    0.23
  -4  -4   4    0.60    0.37
   4   4  -4    0.47    0.32
  -4  -3   4    3.91    0.53
  -4  -3   4    5.03    0.46
   4   3  -4    4.13    0.52
  -4  -2   4   33.95    1.08
  -4  -2   4   35.93    1.22
   4   2  -4   35.62    1.22
  -4  -1   4    4.53    0.50
   4   1  -4    4.17    0.47
  -4   0   4    0.23    0.23
   4   0  -4    0.87    0.26
  -4   1   4    1.33    0.28
   4  -1  -4    0.97    0.25
  -4   2   4   40.37    1.12
  -4   2   4   40.25    1.07
   4  -2  -4   41.12    1.15
  -4   3   4   19.73    0.72
   4  -3  -4   19.83    0.72
   4  -3  -4   18.37    0.81
   4  -3  -4   21.09    0.72
  -4   4   4    0.39    0.21
  -4   4   4    0.26    0.19
   4  -4  -4    0.25    0.20
   4  -4  -4    0.22    0.31
   4  -4  -4    0.10    0.09
  -4   5   4    8.73    0.47
  -4   5   4    8.52    0.47
   4  -5  -4    9.09    0.49
   4  -5  -4    6.90    0.42
   4  -5  -4    9.37    0.69
   4  -5  -4    7.92    0.60
  -4   6   4   10.78    0.57
   4  -6  -4   11.83    0.84
   4  -6  -4    9.89    0.69
   4  -6  -4   10.25    0.56
   4  -6  -4   10.08    0.54
  -4   7   4   -0.30    0.22
   4  -7  -4    0.07    0.35
   4  -7  -4   -0.24    0.32
   4  -7  -4    0.12    0.21
  -4   8   4   -0.17    0.23
   4  -8  -4    0.07    0.36
   4  -8  -4   -0.25    0.20
   4  -8  -4    0.52    0.38
  -4   9   4   -0.14    0.30
   4  -9  -4    0.00    0.38
   4  -9  -4    0.27    0.39
   4  -9  -4    0.17    0.25
  -4  10   4   -0.30    0.31
   4 -10  -4   -0.50    0.36
   4 -10  -4    0.39    0.29
   4 -10  -4    0.13    0.48
   4 -11  -4    0.67    0.55
   4 -11  -4    0.45    0.32
   4 -11  -4    0.16    0.40
  -3 -10   4    0.16    0.45
  -3 -10   4   -0.23    0.50
  -3 -10   4    0.04    0.31
   3  10  -4   -0.02    0.43
  -3  -9   4    0.83    0.47
  -3  -9   4   -0.04    0.33
   3   9  -4    0.46    0.47
  -3  -8   4    1.57    0.54
  -3  -8   4    1.33    0.42
  -3  -7   4    0.79    0.43
  -3  -7   4    1.02    0.38
   3   7  -4    2.02    0.47
  -3  -6   4    0.57    0.42
  -3  -6   4    0.60    0.34
   3   6  -4    0.88    0.36
  -3  -5   4    2.97    0.51
   3   5  -4    3.81    0.52
  -3  -4   4    5.19    0.37
  -3  -4   4    6.43    0.62
   3   4  -4    5.69    0.57
  -3  -3   4    6.35    0.38
  -3  -3   4    6.45    0.51
   3   3  -4    5.31    0.53
  -3  -2   4   83.99    2.07
   3   2  -4   83.57    2.06
  -3  -1   4    0.47    0.24
   3   1  -4    0.22    0.19
  -3   0   4    2.45    0.32
   3   0  -4    2.31    0.32
  -3   1   4    3.17    0.33
   3  -1  -4    3.56    0.35
  -3   2   4    0.56    0.19
  -3   2   4    0.46    0.21
   3  -2  -4    0.72    0.21
  -3   3   4   17.05    0.65
  -3   3   4   17.29    0.63
  -3   3   4   17.42    0.65
   3  -3  -4   18.44    0.68
   3  -3  -4   17.97    0.65
   3  -3  -4   17.74    0.66
  -3   4   4   24.05    0.80
  -3   4   4   24.86    0.80
   3  -4  -4   23.89    0.81
   3  -4  -4   23.02    0.99
   3  -4  -4   23.65    0.84
   3  -4  -4   23.07    0.80
  -3   5   4    4.58    0.44
  -3   5   4    4.70    0.42
   3  -5  -4    5.19    0.59
   3  -5  -4    4.85    0.40
   3  -5  -4    3.87    0.46
  -3   6   4   -0.04    0.22
  -3   6   4    0.45    0.23
   3  -6  -4    0.70    0.32
   3  -6  -4    0.45    0.22
   3  -6  -4    0.13    0.11
   3  -6  -4    0.26    0.33
  -3   7   4    5.91    0.58
   3  -7  -4    5.65    0.62
   3  -7  -4    5.92    0.48
   3  -7  -4    4.74    0.67
  -3   8   4   -0.38    0.24
   3  -8  -4   -0.22    0.36
   3  -8  -4   -0.16    0.21
   3  -8  -4    0.51    0.40
  -3   9   4    7.04    0.72
   3  -9  -4    3.79    0.69
   3  -9  -4    4.56    0.67
   3  -9  -4    4.55    0.53
  -3  10   4   -0.12    0.34
   3 -10  -4   -0.44    0.23
   3 -10  -4   -0.02    0.42
   3 -10  -4   -0.61    0.40
  -3  11   4    0.39    0.43
   3 -11  -4   -0.34    0.48
   3 -11  -4   -0.21    0.30
   3 -11  -4    0.03    0.45
  -2 -11   4    0.51    0.46
  -2 -11   4   -0.02    0.53
  -2 -11   4   -0.10    0.35
   2  11  -4   -0.20    0.47
  -2 -10   4    0.69    0.37
  -2 -10   4    1.00    0.56
  -2 -10   4    0.34    0.43
   2  10  -4    0.45    0.45
  -2  -9   4    2.22    0.47
  -2  -9   4    2.82    0.58
  -2  -9   4    2.50    0.61
   2   9  -4    2.29    0.56
  -2  -8   4    0.08    0.32
  -2  -8   4    0.88    0.43
  -2  -7   4   13.94    0.80
  -2  -7   4   14.34    0.89
   2   7  -4   12.62    0.79
  -2  -6   4    6.91    0.67
  -2  -6   4    6.61    0.60
   2   6  -4    6.45    0.63
  -2  -5   4    0.18    0.29
   2   5  -4   -0.15    0.21
  -2  -4   4   52.13    1.49
  -2  -4   4   49.44    1.16
   2   4  -4   49.09    1.44
  -2  -3   4    0.19    0.12
  -2  -3   4   -0.23    0.22
   2   3  -4    0.13    0.22
  -2  -2   4   89.95    2.09
   2   2  -4   90.27    2.09
  -2  -1   4   19.93    0.71
   2   1  -4   19.15    0.70
  -2   0   4    1.70    0.28
   2   0  -4    1.79    0.27
  -2   1   4   27.97    0.85
  -2   1   4   28.26    0.68
   2  -1  -4   28.79    0.85
  -2   2   4   50.32    1.14
  -2   2   4   49.75    1.21
  -2   2   4   48.96    1.25
   2  -2  -4   48.75    1.25
   2  -2  -4   47.80    1.12
  -2   3   4   -0.12    0.16
  -2   3   4   -0.28    0.15
   2  -3  -4   -0.13    0.17
   2  -3  -4    0.02    0.19
  -2   4   4   19.21    0.74
  -2   4   4   18.74    0.72
   2  -4  -4   20.18    0.74
   2  -4  -4   18.36    0.71
   2  -4  -4   18.91    0.88
   2  -4  -4   18.28    0.73
  -2   5   4   -0.07    0.21
  -2   5   4    0.59    0.25
   2  -5  -4    0.40    0.21
   2  -5  -4    0.29    0.21
   2  -5  -4    0.09    0.31
   2  -5  -4    0.40    0.29
  -2   6   4    1.51    0.31
  -2   6   4    1.47    0.35
   2  -6  -4    1.62    0.33
   2  -6  -4    1.90    0.39
   2  -6  -4    1.69    0.31
   2  -6  -4    1.70    0.45
  -2   7   4    1.76    0.40
   2  -7  -4    1.85    0.38
   2  -7  -4    2.01    0.51
   2  -7  -4    2.24    0.47
  -2   8   4   -0.33    0.28
   2  -8  -4   -0.07    0.36
   2  -8  -4    0.19    0.41
   2  -8  -4    0.04    0.25
  -2   9   4    0.11    0.33
   2  -9  -4    0.02    0.40
   2  -9  -4    0.78    0.45
   2  -9  -4    0.37    0.32
  -2  10   4    2.53    0.57
   2 -10  -4    2.54    0.48
   2 -10  -4    1.67    0.55
   2 -10  -4    3.01    0.69
  -2  11   4    0.13    0.40
   2 -11  -4    0.03    0.38
   2 -11  -4    0.55    0.52
   2 -11  -4   -0.03    0.46
  -1 -11   4   -0.28    0.42
  -1 -11   4    0.42    0.44
  -1 -11   4    0.63    0.41
   1  11  -4    0.85    0.50
  -1 -10   4    0.54    0.50
  -1 -10   4    0.26    0.40
  -1 -10   4    0.80    0.39
   1  10  -4    0.72    0.47
  -1  -9   4    0.38    0.34
  -1  -9   4   -0.21    0.29
  -1  -9   4   -0.10    0.38
  -1  -8   4    0.66    0.37
  -1  -8   4    0.24    0.45
  -1  -8   4    0.55    0.34
  -1  -7   4    0.57    0.43
  -1  -7   4    0.01    0.31
  -1  -7   4    0.69    0.36
  -1  -6   4   15.39    0.79
  -1  -6   4   13.91    0.76
   1   6  -4   14.11    0.73
  -1  -5   4    2.58    0.39
  -1  -5   4    3.12    0.43
   1   5  -4    3.28    0.41
  -1  -4   4    0.49    0.26
   1   4  -4    1.50    0.29
  -1  -3   4   50.22    1.33
   1   3  -4   48.73    1.30
  -1  -2   4   29.44    0.89
   1   2  -4   30.81    0.91
  -1  -1   4   35.25    0.98
   1   1  -4   34.10    0.96
  -1   0   4   12.29    0.51
   1   0  -4   11.88    0.50
  -1   1   4   13.22    0.52
  -1   1   4   12.40    0.54
   1  -1  -4   13.34    0.54
   1  -1  -4   13.70    0.39
  -1   2   4   25.27    0.82
  -1   2   4   26.33    0.82
   1  -2  -4   27.14    0.72
   1  -2  -4   26.48    0.83
  -1   3   4   10.81    0.55
  -1   3   4   10.88    0.54
   1  -3  -4   10.69    0.54
   1  -3  -4   10.41    0.52
  -1   4   4   11.75    0.59
  -1   4   4   11.95    0.59
  -1   4   4   12.18    0.62
   1  -4  -4   10.50    0.57
   1  -4  -4   11.40    0.69
   1  -4  -4   11.51    0.60
  -1   5   4   31.11    1.05
  -1   5   4   32.58    1.12
  -1   5   4   32.82    1.08
   1  -5  -4   30.58    1.06
   1  -5  -4   30.26    1.20
   1  -5  -4   32.93    1.12
  -1   6   4    0.56    0.29
  -1   6   4    0.39    0.28
   1  -6  -4    0.24    0.35
   1  -6  -4    0.73    0.29
   1  -6  -4    0.51    0.34
  -1   7   4    0.04    0.30
   1  -7  -4    0.01    0.29
   1  -7  -4   -0.01    0.35
   1  -7  -4   -0.25    0.36
  -1   8   4    0.25    0.35
   1  -8  -4    0.02    0.30
   1  -8  -4    0.51    0.41
   1  -8  -4    0.14    0.40
  -1   9   4   -0.01    0.37
   1  -9  -4    0.17    0.42
   1  -9  -4    0.38    0.43
   1  -9  -4    0.25    0.33
  -1  10   4   -0.25    0.38
   1 -10  -4   -0.05    0.32
   1 -10  -4    0.08    0.44
   1 -10  -4    0.03    0.45
  -1  11   4    1.00    0.51
   1 -11  -4    0.47    0.42
   1 -11  -4    0.24    0.56
   1 -11  -4    0.34    0.50
   0 -11   4    0.09    0.37
   0 -11   4    0.18    0.48
   0 -11   4    0.91    0.42
   0  11  -4    0.00    0.39
   0 -10   4    0.57    0.39
   0 -10   4   -0.42    0.42
   0 -10   4    0.70    0.40
   0  10  -4    0.38    0.41
   0  -9   4    0.54    0.38
   0  -9   4    0.20    0.34
   0  -9   4   -0.04    0.39
   0  -8   4    2.56    0.48
   0  -8   4    1.66    0.51
   0  -8   4    2.18    0.46
   0  -7   4    8.09    0.67
   0  -7   4    6.76    0.67
   0  -7   4    9.34    0.65
   0  -6   4   13.51    0.70
   0  -6   4   13.38    0.77
   0  -6   4   14.28    0.74
   0  -6   4   14.48    0.68
   0   6  -4   12.99    0.65
   0  -5   4    0.80    0.24
   0  -5   4    0.78    0.28
   0  -5   4    0.80    0.30
   0  -5   4    0.96    0.28
   0   5  -4    0.49    0.22
   0  -4   4   15.74    0.64
   0  -4   4   15.10    0.61
   0  -4   4   14.75    0.64
   0  -4   4   14.75    0.63
   0   4  -4   15.60    0.62
   0  -3   4   65.82    1.55
   0  -3   4   67.48    1.49
   0  -3   4   66.55    1.56
   0   3  -4   66.49    1.55
   0  -2   4    3.28    0.26
   0  -2   4    3.40    0.33
   0   2  -4    3.43    0.31
   0  -1   4   42.21    1.07
   0   1  -4   41.30    1.06
   0   1  -4   41.03    0.83
   0   0   4   43.58    1.11
   0   0   4   42.31    1.08
   0   0  -4   42.72    1.10
   0   1   4    2.56    0.30
   0   1   4    2.23    0.28
   0  -1  -4    2.26    0.28
   0   2   4   25.65    0.85
   0   2   4   27.33    0.87
   0   2   4   27.17    0.86
   0  -2  -4   27.83    0.88
   0   3   4   -0.06    0.20
   0   3   4   -0.18    0.20
   0  -3  -4   -0.03    0.15
   0   4   4    2.77    0.40
   0   4   4    2.90    0.40
   0  -4  -4    3.80    0.43
   0  -4  -4    3.24    0.45
   0   5   4   -0.02    0.27
   0   5   4    0.41    0.27
   0  -5  -4   -0.07    0.27
   0  -5  -4   -0.25    0.21
   0   6   4    1.42    0.37
   0   6   4    1.39    0.41
   0  -6  -4    1.19    0.40
   0  -6  -4    1.22    0.36
   0   7   4    3.37    0.58
   0  -7  -4    3.61    0.60
   0  -7  -4    4.58    0.59
   0   8   4    4.84    0.68
   0  -8  -4    5.64    0.70
   0  -8  -4    5.39    0.73
   0  -8  -4    4.93    0.65
   0   9   4    0.18    0.40
   0  -9  -4   -0.33    0.40
   0  -9  -4    0.97    0.50
   0  -9  -4    0.42    0.36
   0  10   4    0.45    0.42
   0 -10  -4    1.38    0.54
   0 -10  -4    0.86    0.49
   0 -10  -4   -0.09    0.36
   1 -11   4   -0.01    0.38
   1 -11   4    0.18    0.43
   1 -11   4   -0.19    0.32
  -1  11  -4   -0.29    0.33
   1 -10   4    2.55    0.57
   1 -10   4    1.85    0.43
   1 -10   4    2.29    0.51
  -1  10  -4    1.99    0.51
   1  -9   4    1.89    0.43
   1  -9   4    1.64    0.54
   1  -9   4    2.48    0.51
   1  -8   4   13.49    0.73
   1  -8   4   11.77    0.86
   1  -8   4   14.74    0.86
   1  -7   4   -0.10    0.31
   1  -7   4    0.04    0.18
   1  -7   4   -0.09    0.35
   1  -7   4    0.14    0.25
   1  -6   4    2.65    0.36
   1  -6   4    1.22    0.24
   1  -6   4    2.12    0.42
   1  -6   4    2.04    0.40
  -1   6  -4    2.45    0.31
   1  -5   4    3.65    0.42
   1  -5   4    3.61    0.43
   1  -5   4    3.10    0.35
  -1   5  -4    3.80    0.31
   1  -4   4   20.82    0.70
   1  -4   4   20.43    0.77
   1  -4   4   22.12    0.77
  -1   4  -4   21.64    0.68
   1  -3   4   28.31    0.81
   1  -3   4   27.93    0.87
   1  -3   4   28.50    0.80
  -1   3  -4   28.13    0.78
  -1   3  -4   27.26    0.79
   1  -2   4    7.07    0.37
   1  -2   4    7.08    0.37
  -1   2  -4    6.83    0.35
  -1   2  -4    6.92    0.37
   1  -1   4    8.82    0.43
  -1   1  -4   10.18    0.44
   1   0   4   19.45    0.66
   1   0   4   19.27    0.68
  -1   0  -4   19.68    0.67
   1   1   4   37.51    1.05
   1   1   4   36.95    1.07
  -1  -1  -4   36.97    1.05
   1   2   4   24.91    0.88
   1   2   4   24.34    0.85
  -1  -2  -4   23.16    0.83
   1   3   4   50.11    1.43
   1   3   4   50.44    1.43
  -1  -3  -4   48.07    1.41
   1   4   4    9.23    0.63
   1   4   4    8.44    0.60
  -1  -4  -4    9.06    0.60
  -1  -4  -4    8.32    0.57
   1   5   4    0.12    0.29
   1   5   4    0.23    0.29
  -1  -5  -4    0.15    0.28
  -1  -5  -4   -0.09    0.27
   1   6   4    0.09    0.31
   1   6   4   -0.18    0.32
  -1  -6  -4    0.14    0.30
  -1  -6  -4   -0.25    0.31
   1   7   4    3.84    0.60
   1   7   4    4.57    0.61
  -1  -7  -4    3.21    0.56
  -1  -7  -4    3.27    0.58
   1   8   4    0.78    0.43
  -1  -8  -4    0.60    0.38
  -1  -8  -4    0.33    0.38
   1   9   4    1.70    0.55
  -1  -9  -4    0.51    0.51
  -1  -9  -4    1.85    0.53
  -1  -9  -4    2.19    0.59
   1  10   4   -0.04    0.47
  -1 -10  -4   -0.13    0.40
  -1 -10  -4   -0.59    0.33
  -1 -10  -4   -0.31    0.45
   2 -12   4    0.31    0.47
   2 -12   4    0.25    0.32
   2 -12   4   -0.22    0.43
  -2  12  -4    0.28    0.38
   2 -11   4    0.51    0.43
   2 -11   4    1.48    0.57
   2 -11   4    0.10    0.30
  -2  11  -4    0.67    0.40
   2 -10   4    0.44    0.29
   2 -10   4   -0.10    0.41
   2 -10   4   -0.17    0.36
  -2  10  -4    0.23    0.34
   2  -9   4    2.14    0.52
   2  -9   4    2.67    0.53
   2  -9   4    1.61    0.35
   2  -8   4    2.42    0.38
   2  -8   4    1.99    0.47
   2  -8   4    1.10    0.48
   2  -7   4    4.35    0.56
   2  -7   4    3.67    0.36
   2  -7   4    3.72    0.38
   2  -7   4    3.51    0.52
   2  -6   4   16.57    0.64
   2  -6   4   16.44    0.83
   2  -6   4   17.41    0.84
   2  -6   4   16.76    0.61
   2  -5   4   25.69    0.93
   2  -5   4   25.63    0.75
   2  -5   4   25.70    0.96
   2  -5   4   25.77    0.77
  -2   5  -4   24.43    0.68
   2  -4   4   20.14    0.64
   2  -4   4   20.40    0.79
   2  -4   4   21.17    0.63
   2  -4   4   19.72    0.75
  -2   4  -4   20.41    0.60
   2  -3   4    0.14    0.16
   2  -3   4   -0.05    0.19
   2  -3   4    0.00    0.10
  -2   3  -4   -0.01    0.18
  -2   3  -4    0.05    0.11
  -2   3  -4   -0.08    0.12
   2  -2   4   13.17    0.50
   2  -2   4   13.85    0.53
   2  -2   4   14.82    0.55
  -2   2  -4   14.06    0.52
  -2   2  -4   13.18    0.52
  -2   2  -4   14.26    0.51
   2  -1   4   13.14    0.55
   2  -1   4   12.45    0.51
   2  -1   4   12.84    0.46
   2  -1   4   13.03    0.55
  -2   1  -4   12.66    0.55
  -2   1  -4   13.71    0.53
   2   0   4   88.07    2.03
   2   0   4   88.58    1.95
  -2   0  -4   89.20    2.00
   2   1   4    3.10    0.37
   2   1   4    3.39    0.39
  -2  -1  -4    3.31    0.37
   2   2   4   10.03    0.60
   2   2   4   10.78    0.60
  -2  -2  -4    9.44    0.58
   2   3   4    1.77    0.35
   2   3   4    2.16    0.39
  -2  -3  -4    2.53    0.41
   2   4   4    2.38    0.42
   2   4   4    2.99    0.48
  -2  -4  -4    3.39    0.44
  -2  -4  -4    2.81    0.46
   2   5   4    5.36    0.64
   2   5   4    5.26    0.61
  -2  -5  -4    5.71    0.58
  -2  -5  -4    5.21    0.63
   2   6   4    1.67    0.46
   2   6   4    0.49    0.39
  -2  -6  -4    1.05    0.37
  -2  -6  -4    1.19    0.43
   2   7   4    4.51    0.69
   2   7   4    4.59    0.68
  -2  -7  -4    3.59    0.57
  -2  -7  -4    5.97    0.74
   2   8   4   -0.49    0.36
  -2  -8  -4   -0.31    0.32
  -2  -8  -4   -0.05    0.36
   2   9   4   -0.20    0.38
  -2  -9  -4    0.61    0.42
  -2  -9  -4    0.47    0.43
   2  10   4    1.06    0.59
  -2 -10  -4    1.56    0.53
  -2 -10  -4    0.31    0.49
   3 -12   4    0.13    0.45
   3 -12   4    0.57    0.29
   3 -12   4    0.43    0.52
   3 -11   4    2.16    0.57
   3 -11   4    1.39    0.32
   3 -11   4    2.04    0.58
  -3  11  -4    1.11    0.41
   3 -10   4   -0.11    0.37
   3 -10   4    0.31    0.41
   3 -10   4    0.51    0.25
  -3  10  -4    0.66    0.36
   3  -9   4    4.80    0.67
   3  -9   4    4.89    0.40
   3  -9   4    4.51    0.68
   3  -8   4   11.88    0.51
   3  -8   4   12.07    0.53
   3  -8   4   12.28    0.82
   3  -8   4   13.14    0.88
   3  -7   4   -0.31    0.22
   3  -7   4   -0.11    0.34
   3  -7   4   -0.06    0.19
   3  -7   4   -0.12    0.15
   3  -6   4    1.02    0.37
   3  -6   4    1.22    0.22
   3  -6   4    1.03    0.18
   3  -6   4    0.36    0.31
   3  -5   4    0.45    0.18
   3  -5   4    0.10    0.14
   3  -5   4    0.20    0.28
   3  -5   4    0.23    0.26
  -3   5  -4    0.01    0.15
   3  -4   4    7.27    0.50
   3  -4   4    6.58    0.36
   3  -4   4    6.56    0.33
  -3   4  -4    6.91    0.39
   3  -3   4    3.12    0.36
   3  -3   4    3.28    0.30
   3  -3   4    3.27    0.27
  -3   3  -4    3.73    0.35
  -3   3  -4    3.01    0.25
   3  -2   4    0.49    0.21
   3  -2   4    0.17    0.19
   3  -2   4    0.21    0.11
   3  -2   4    0.40    0.19
  -3   2  -4    0.06    0.18
  -3   2  -4    0.18    0.15
   3  -1   4   23.14    0.66
   3  -1   4   23.29    0.75
   3  -1   4   23.18    0.80
  -3   1  -4   22.85    0.77
  -3   1  -4   24.29    0.86
   3   0   4   18.03    0.74
   3   0   4   17.99    0.50
   3   0   4   18.46    0.70
  -3   0  -4   18.78    0.79
  -3   0  -4   17.39    0.71
   3   1   4    5.84    0.47
   3   1   4    4.85    0.47
  -3  -1  -4    6.81    0.50
   3   2   4    4.61    0.50
   3   2   4    5.03    0.55
  -3  -2  -4    5.09    0.52
   3   3   4    7.34    0.59
   3   3   4    5.76    0.59
  -3  -3  -4    6.15    0.49
  -3  -3  -4    6.86    0.66
   3   4   4    2.62    0.46
   3   4   4    2.75    0.51
  -3  -4  -4    2.14    0.47
  -3  -4  -4    2.44    0.40
   3   5   4    3.96    0.61
   3   5   4    4.12    0.59
  -3  -5  -4    4.23    0.50
  -3  -5  -4    4.22    0.60
   3   6   4   -0.25    0.38
   3   6   4   -0.03    0.33
  -3  -6  -4   -0.26    0.32
  -3  -6  -4   -0.38    0.26
   3   7   4    0.84    0.48
   3   7   4    0.05    0.39
  -3  -7  -4    0.88    0.37
  -3  -7  -4    1.03    0.49
   3   8   4   -0.64    0.37
  -3  -8  -4    0.43    0.37
  -3  -8  -4   -0.54    0.36
   3   9   4   -0.24    0.39
  -3  -9  -4    0.04    0.49
   4 -12   4    1.51    0.61
   4 -12   4    1.29    0.56
   4 -11   4    0.55    0.47
   4 -11   4    1.70    0.55
   4 -10   4   -0.34    0.42
   4 -10   4    0.22    0.42
   4 -10   4   -0.07    0.14
  -4  10  -4    0.07    0.28
   4  -9   4    6.74    0.79
   4  -9   4   10.05    0.92
  -4   9  -4    6.85    0.53
   4  -8   4    6.68    0.74
   4  -8   4    5.26    0.67
   4  -7   4    0.30    0.34
   4  -7   4    1.21    0.45
   4  -7   4    0.77    0.16
   4  -6   4    2.65    0.46
   4  -6   4    3.66    0.25
   4  -6   4    3.40    0.22
  -4   6  -4    3.39    0.40
   4  -5   4    9.99    0.39
   4  -5   4    9.63    0.62
   4  -5   4    9.82    0.38
  -4   5  -4    9.82    0.53
   4  -4   4   35.53    0.91
   4  -4   4   35.90    1.12
   4  -4   4   36.91    0.93
  -4   4  -4   34.49    1.09
   4  -3   4   36.86    1.08
   4  -3   4   38.12    1.00
   4  -3   4   37.75    1.01
  -4   3  -4   37.02    1.17
   4  -2   4    0.79    0.19
   4  -2   4    1.49    0.25
   4  -2   4    1.51    0.28
   4  -2   4    1.11    0.23
  -4   2  -4    1.02    0.28
  -4   2  -4    1.30    0.23
   4  -1   4   35.01    0.99
   4  -1   4   33.64    1.07
   4  -1   4   35.24    0.89
  -4   1  -4   34.02    1.15
  -4   1  -4   34.56    1.05
   4   0   4   18.80    0.50
   4   0   4   17.86    0.73
   4   0   4   18.41    0.81
  -4   0  -4   17.95    0.77
  -4   0  -4   17.88    0.85
   4   1   4    2.45    0.38
   4   1   4    2.26    0.41
  -4  -1  -4    1.71    0.37
  -4  -1  -4    2.30    0.43
   4   2   4   14.81    0.83
   4   2   4   13.49    0.76
  -4  -2  -4   13.64    0.79
   4   3   4   29.43    1.18
   4   3   4   28.63    1.22
  -4  -3  -4   28.34    1.21
  -4  -3  -4   28.79    0.93
   4   4   4   -0.06    0.36
   4   4   4    0.39    0.34
  -4  -4  -4    0.08    0.23
  -4  -4  -4    0.32    0.35
   4   5   4   -0.28    0.28
   4   5   4    0.04    0.39
  -4  -5  -4   -0.27    0.23
  -4  -5  -4   -0.20    0.31
   4   6   4    0.17    0.37
   4   6   4    0.05    0.40
  -4  -6  -4    0.12    0.38
  -4  -6  -4    0.27    0.29
   4   7   4    0.25    0.44
   4   7   4    0.92    0.48
  -4  -7  -4    0.38    0.40
   4   8   4    2.62    0.66
  -4  -8  -4    2.19    0.65
   5 -12   4    0.83    0.53
   5 -11   4    0.01    0.47
   5 -11   4   -0.89    0.37
   5 -10   4    1.89    0.58
   5 -10   4    1.99    0.57
   5  -9   4    4.01    0.64
   5  -8   4   -0.08    0.35
   5  -7   4    0.01    0.34
  -5   7  -4   -0.02    0.21
   5  -6   4    0.56    0.35
  -5   6  -4    0.65    0.26
   5  -5   4    8.12    0.60
   5  -5   4    7.23    0.36
   5  -5   4    7.48    0.35
  -5   5  -4    6.82    0.51
   5  -4   4    3.42    0.33
   5  -4   4    3.76    0.33
   5  -4   4    3.91    0.46
  -5   4  -4    3.65    0.46
   5  -3   4    0.60    0.26
   5  -3   4    0.85    0.26
   5  -3   4    0.64    0.21
  -5   3  -4    1.04    0.31
   5  -2   4    5.00    0.38
   5  -2   4    5.00    0.42
   5  -2   4    5.60    0.45
   5  -2   4    4.60    0.40
  -5   2  -4    5.98    0.59
  -5   2  -4    5.56    0.41
   5  -1   4    6.40    0.52
   5  -1   4    6.53    0.44
   5  -1   4    5.99    0.36
  -5   1  -4    6.02    0.47
  -5   1  -4    5.42    0.59
   5   0   4    3.22    0.47
   5   0   4    3.48    0.42
  -5   0  -4    3.38    0.52
  -5   0  -4    3.40    0.46
   5   1   4    0.64    0.29
   5   1   4    0.93    0.36
  -5  -1  -4    0.62    0.32
  -5  -1  -4    0.82    0.33
   5   2   4    5.12    0.58
   5   2   4    4.83    0.63
  -5  -2  -4    4.53    0.59
   5   3   4    0.34    0.33
   5   3   4    0.41    0.40
  -5  -3  -4    0.20    0.31
  -5  -3  -4   -0.08    0.20
   5   4   4    1.00    0.42
   5   4   4    1.09    0.44
  -5  -4  -4    1.53    0.49
   5   5   4    1.76    0.55
   5   5   4    2.19    0.54
  -5  -5  -4    1.35    0.47
   5   6   4    0.17    0.37
   5   6   4   -0.40    0.39
  -5  -6  -4   -0.21    0.39
   5   7   4   -0.27    0.45
   5   7   4    0.03    0.44
  -5  -7  -4    0.71    0.50
   5   8   4   -0.32    0.44
  -5  -8  -4    0.13    0.50
   6 -11   4    0.52    0.49
   6 -10   4    1.24    0.54
   6  -9   4    2.10    0.58
  -6   9  -4    1.92    0.40
   6  -8   4    2.27    0.53
  -6   8  -4    1.70    0.37
   6  -7   4    0.07    0.33
  -6   7  -4    0.56    0.28
   6  -6   4   11.96    0.79
  -6   6  -4   10.11    0.67
   6  -5   4    1.49    0.23
   6  -5   4    0.90    0.38
   6  -5   4    1.52    0.24
  -6   5  -4    2.14    0.41
   6  -4   4    0.41    0.25
   6  -4   4    0.30    0.23
   6  -4   4    0.95    0.33
   6  -4   4    0.71    0.24
  -6   4  -4    0.60    0.17
  -6   4  -4    0.36    0.30
   6  -3   4    4.93    0.49
   6  -3   4    4.82    0.46
   6  -3   4    5.72    0.44
  -6   3  -4    5.41    0.61
   6  -2   4    0.32    0.29
   6  -2   4    0.09    0.22
   6  -2   4    0.26    0.20
   6  -2   4    0.52    0.25
  -6   2  -4    0.25    0.22
  -6   2  -4   -0.38    0.24
   6  -1   4    1.77    0.28
   6  -1   4    1.69    0.40
   6  -1   4    1.85    0.33
  -6   1  -4    1.78    0.42
  -6   1  -4    2.01    0.37
   6   0   4    1.30    0.42
   6   0   4    0.33    0.29
  -6   0  -4    0.69    0.31
  -6   0  -4    1.15    0.38
   6   1   4    4.77    0.55
   6   1   4    3.96    0.59
  -6  -1  -4    4.92    0.67
  -6  -1  -4    4.60    0.60
   6   2   4    3.22    0.59
   6   2   4    3.99    0.56
  -6  -2  -4    2.98    0.58
  -6  -2  -4    2.74    0.54
   6   3   4    0.07    0.33
   6   3   4    0.28    0.39
  -6  -3  -4    0.54    0.39
   6   4   4    0.61    0.41
   6   4   4    0.17    0.43
  -6  -4  -4    1.32    0.47
   6   5   4    0.11    0.39
   6   5   4    0.95    0.45
  -6  -5  -4   -0.43    0.31
   6   6   4    0.87    0.54
   6   6   4    1.25    0.56
  -6  -6  -4    0.56    0.52
   6   7   4    0.72    0.46
  -6  -7  -4    1.47    0.62
   7 -11   4    0.97    0.55
   7 -10   4   -0.11    0.44
   7  -9   4    1.32    0.54
  -7   9  -4    0.10    0.28
   7  -8   4    0.47    0.44
  -7   8  -4    0.15    0.28
   7  -7   4    0.57    0.37
  -7   7  -4    0.11    0.25
   7  -6   4    0.07    0.31
  -7   6  -4    0.22    0.29
   7  -5   4    0.07    0.31
   7  -5   4    0.28    0.22
   7  -5   4    0.39    0.21
  -7   5  -4    0.74    0.36
   7  -4   4    0.47    0.26
   7  -4   4    0.50    0.29
  -7   4  -4    0.63    0.37
   7  -3   4    1.37    0.34
   7  -3   4    1.55    0.37
  -7   3  -4    1.35    0.44
   7  -2   4   -0.04    0.26
   7  -2   4   -0.13    0.19
   7  -2   4   -0.39    0.27
  -7   2  -4   -0.02    0.31
   7  -1   4    3.34    0.43
   7  -1   4    4.22    0.57
  -7   1  -4    4.38    0.65
   7   0   4    0.49    0.38
   7   0   4   -0.08    0.26
  -7   0  -4    0.21    0.32
  -7   0  -4    0.43    0.32
   7   1   4    2.24    0.44
   7   1   4    1.96    0.52
  -7  -1  -4    2.41    0.53
  -7  -1  -4    1.61    0.51
   7   2   4    1.97    0.45
   7   2   4    1.40    0.52
  -7  -2  -4    2.09    0.56
  -7  -2  -4    2.16    0.52
   7   3   4    2.27    0.51
   7   3   4    2.63    0.61
  -7  -3  -4    1.87    0.53
   7   4   4    0.52    0.47
   7   4   4    0.23    0.40
  -7  -4  -4    0.96    0.48
   7   5   4    0.53    0.45
   7   5   4    0.03    0.46
  -7  -5  -4    0.40    0.45
   7   6   4   -0.10    0.49
   7   6   4   -0.78    0.36
  -7  -6  -4    0.09    0.47
   8 -10   4    1.21    0.56
   8  -9   4   -0.06    0.42
  -8   9  -4   -0.18    0.28
   8  -8   4   -0.45    0.33
  -8   8  -4    0.31    0.29
   8  -7   4    0.34    0.37
  -8   7  -4    0.73    0.36
   8  -6   4    1.19    0.43
   8  -6   4    1.06    0.21
  -8   6  -4    0.17    0.35
   8  -5   4    4.67    0.44
   8  -5   4    4.06    0.43
   8  -5   4    5.52    0.63
  -8   5  -4    5.27    0.70
   8  -4   4   -0.02    0.27
   8  -4   4    0.45    0.35
  -8   4  -4    0.34    0.38
   8  -3   4    2.03    0.44
  -8   3  -4    2.12    0.53
   8  -2   4   -0.21    0.32
   8  -2   4    0.10    0.22
  -8   2  -4    0.02    0.36
   8  -1   4    0.57    0.29
   8  -1   4    0.46    0.41
  -8   1  -4    0.52    0.41
   8   0   4   -0.19    0.27
   8   0   4   -0.54    0.32
  -8   0  -4    0.47    0.42
   8   1   4    0.35    0.35
   8   1   4    0.34    0.44
  -8  -1  -4    0.64    0.42
   8   2   4    0.30    0.41
   8   2   4    0.14    0.37
  -8  -2  -4    0.74    0.49
   8   3   4    1.66    0.60
   8   3   4    1.23    0.47
   8   4   4   -0.25    0.40
   8   4   4   -0.26    0.47
   8   5   4    0.28    0.53
   8   5   4    0.09    0.45
   9 -10   4    0.87    0.58
   9  -9   4    0.61    0.54
  -9   9  -4    0.76    0.40
   9  -8   4   -0.50    0.39
  -9   8  -4   -0.08    0.31
   9  -7   4   -0.34    0.38
  -9   7  -4   -0.21    0.32
   9  -6   4   -0.23    0.37
   9  -6   4    0.03    0.21
  -9   6  -4    0.04    0.38
   9  -5   4   -0.23    0.24
   9  -5   4   -0.20    0.36
  -9   5  -4    0.07    0.36
   9  -4   4    0.10    0.32
  -9   4  -4    0.12    0.38
   9  -3   4    0.12    0.38
  -9   3  -4    0.54    0.41
   9  -2   4    1.07    0.43
  -9   2  -4    1.26    0.51
   9  -1   4   -0.27    0.35
   9  -1   4    0.61    0.30
  -9   1  -4    0.60    0.44
   9   0   4    1.08    0.38
   9   0   4    1.00    0.52
  -9   0  -4    1.23    0.54
   9   1   4    4.06    0.74
   9   1   4    4.15    0.60
  -9  -1  -4    3.79    0.76
   9   2   4    0.84    0.45
   9   2   4    0.69    0.53
  -9  -2  -4    0.90    0.52
   9   3   4    0.08    0.51
   9   3   4   -0.29    0.40
  10  -8   4   -0.02    0.47
 -10   8  -4   -0.21    0.35
  10  -7   4    1.75    0.55
 -10   7  -4    0.42    0.42
  10  -6   4    1.32    0.30
 -10   6  -4    1.42    0.56
  10  -5   4   -0.41    0.27
 -10   5  -4   -0.07    0.39
  10  -4   4    0.01    0.31
 -10   4  -4   -0.24    0.36
  10  -3   4    0.36    0.41
 -10   3  -4   -0.21    0.39
  10  -2   4   -0.43    0.37
 -10   2  -4   -0.16    0.42
  10  -1   4   -0.20    0.40
 -10   1  -4    0.37    0.47
  10   0   4    0.42    0.52
 -10   0  -4   -0.01    0.47
  10   1   4   -0.42    0.48
 -10  -1  -4    0.78    0.52
  10   2   4   -0.60    0.36
  10   2   4    0.45    0.54
 -10  -2  -4   -0.09    0.48
 -11   7  -4   -0.27    0.44
  11  -6   4    0.21    0.28
 -11   6  -4    0.05    0.45
  11  -5   4    0.27    0.34
 -11   5  -4   -0.47    0.41
  11  -4   4   -0.29    0.34
 -11   4  -4    0.52    0.49
  11  -3   4    0.10    0.44
 -11   3  -4    0.20    0.47
  11  -2   4   -0.64    0.39
 -11   2  -4    0.31    0.49
  11  -1   4   -0.31    0.42
 -11   1  -4    0.59    0.55
 -12   2   5   -0.43    0.42
  12  -2  -5   -0.17    0.42
 -12   3   5   -0.34    0.41
  12  -3  -5    0.35    0.47
  12  -4  -5   -0.42    0.38
 -11  -1   5   -0.42    0.41
  11   1  -5   -0.07    0.49
 -11   0   5    2.06    0.57
  11   0  -5    1.12    0.56
 -11   1   5    0.23    0.42
  11  -1  -5   -0.12    0.42
 -11   2   5    0.40    0.41
  11  -2  -5    0.53    0.46
  11  -3  -5   -0.01    0.40
  11  -4  -5    0.19    0.40
  11  -5  -5   -0.18    0.35
  11  -6  -5    0.01    0.33
  11  -6  -5   -0.30    0.37
  11  -7  -5    0.14    0.44
  11  -7  -5   -0.03    0.30
 -10  -3   5    0.04    0.41
  10   3  -5   -0.65    0.45
  10   3  -5   -0.61    0.36
 -10  -2   5    1.03    0.49
  10   2  -5   -0.10    0.37
  10   2  -5    0.22    0.49
 -10  -1   5    0.38    0.39
  10   1  -5   -0.07    0.45
 -10   0   5    1.30    0.50
  10   0  -5    0.30    0.45
 -10   1   5    0.68    0.45
  10  -1  -5    0.99    0.50
  10  -2  -5    0.85    0.44
  10  -3  -5   -0.10    0.33
  10  -4  -5    0.48    0.38
  10  -4  -5   -0.05    0.34
  10  -5  -5    1.26    0.40
  10  -5  -5    0.92    0.45
  10  -6  -5    1.09    0.47
  10  -6  -5    1.39    0.39
  10  -7  -5   -0.38    0.40
  10  -7  -5    0.74    0.32
  10  -8  -5    0.44    0.48
  10  -8  -5    0.30    0.26
  -9  -5   5    0.48    0.49
  -9  -5   5    0.46    0.42
   9   5  -5    0.18    0.46
   9   5  -5   -0.31    0.49
  -9  -4   5    0.41    0.39
  -9  -4   5   -0.22    0.44
   9   4  -5   -0.21    0.41
   9   4  -5   -0.04    0.40
  -9  -3   5    0.21    0.35
   9   3  -5    0.86    0.54
  -9  -2   5    1.95    0.50
   9   2  -5    1.56    0.55
  -9  -1   5    0.50    0.36
   9   1  -5   -0.63    0.37
  -9   0   5   -0.35    0.32
   9   0  -5    0.34    0.38
   9  -1  -5    0.38    0.38
   9  -2  -5    1.86    0.38
   9  -2  -5    0.72    0.41
   9  -3  -5    0.19    0.34
   9  -3  -5    0.13    0.33
   9  -4  -5    0.02    0.30
   9  -4  -5    0.25    0.34
   9  -5  -5    0.22    0.32
   9  -5  -5    0.02    0.36
   9  -6  -5    0.40    0.31
   9  -6  -5    0.34    0.44
   9  -7  -5   -0.48    0.39
   9  -7  -5    0.14    0.26
   9  -8  -5    0.00    0.45
   9  -8  -5   -0.22    0.23
   9  -9  -5    0.01    0.22
   9  -9  -5   -0.34    0.46
  -8  -6   5    0.62    0.52
   8   6  -5   -0.04    0.49
   8   6  -5   -0.03    0.45
  -8  -5   5   -0.10    0.47
  -8  -5   5    0.39    0.37
   8   5  -5    0.09    0.45
  -8  -4   5    0.23    0.46
  -8  -4   5    0.21    0.32
   8   4  -5   -0.50    0.36
  -8  -3   5    1.58    0.45
  -8  -3   5    1.13    0.50
   8   3  -5    0.75    0.48
  -8  -2   5   -0.18    0.36
  -8  -2   5   -0.06    0.31
   8   2  -5    0.51    0.42
  -8  -1   5    0.40    0.40
  -8  -1   5    1.50    0.45
   8   1  -5    1.11    0.44
  -8   0   5    6.60    0.72
   8   0  -5    5.89    0.49
   8   0  -5    5.37    0.68
   8  -1  -5    0.10    0.33
   8  -1  -5   -0.16    0.30
   8  -2  -5    0.26    0.33
   8  -2  -5    0.51    0.34
   8  -3  -5    0.19    0.34
   8  -3  -5   -0.13    0.28
   8  -4  -5    0.60    0.34
   8  -4  -5    0.41    0.39
   8  -5  -5    0.21    0.35
   8  -5  -5   -0.44    0.25
   8  -6  -5    0.69    0.48
   8  -6  -5    0.91    0.32
   8  -7  -5    2.45    0.38
   8  -7  -5    2.90    0.66
   8  -8  -5    0.75    0.29
   8  -8  -5    1.31    0.54
   8  -9  -5    0.16    0.23
   8  -9  -5    0.67    0.53
   8 -10  -5    0.60    0.54
   8 -10  -5    0.54    0.24
  -7  -7   5    0.26    0.55
   7   7  -5    0.09    0.41
  -7  -6   5    0.49    0.55
   7   6  -5    0.31    0.45
  -7  -5   5    0.38    0.43
  -7  -5   5    0.01    0.32
   7   5  -5   -0.12    0.39
  -7  -4   5    1.03    0.47
  -7  -4   5    0.62    0.37
   7   4  -5    0.27    0.43
  -7  -3   5    0.23    0.34
  -7  -3   5    0.53    0.45
   7   3  -5    0.85    0.41
  -7  -2   5    1.37    0.48
  -7  -2   5    1.29    0.39
   7   2  -5    0.86    0.39
  -7  -1   5    8.17    0.78
  -7  -1   5    7.14    0.73
   7   1  -5    7.24    0.75
  -7   0   5    5.37    0.63
   7   0  -5    4.78    0.62
  -7   1   5    1.07    0.38
   7  -1  -5    1.95    0.42
  -7   2   5    1.33    0.35
   7  -2  -5    1.00    0.38
   7  -2  -5    0.51    0.32
   7  -3  -5    0.18    0.27
   7  -3  -5    0.33    0.37
   7  -4  -5    0.25    0.28
   7  -4  -5    0.02    0.35
   7  -5  -5    3.54    0.45
   7  -5  -5    3.93    0.63
   7  -6  -5    0.19    0.28
   7  -6  -5    0.10    0.39
   7  -7  -5    4.43    0.47
   7  -7  -5    5.07    0.76
   7  -8  -5    0.95    0.54
   7  -8  -5    1.45    0.32
   7  -9  -5    0.79    0.52
   7  -9  -5    0.62    0.27
   7 -10  -5    0.02    0.23
   7 -10  -5    0.33    0.53
  -6  -8   5   -0.44    0.49
   6   8  -5   -0.75    0.43
  -6  -7   5    0.30    0.51
  -6  -7   5    0.19    0.33
  -6  -6   5    1.73    0.55
   6   6  -5    0.14    0.38
  -6  -5   5    0.15    0.38
  -6  -5   5    0.68    0.33
   6   5  -5    0.60    0.41
  -6  -4   5    1.45    0.39
  -6  -4   5    1.27    0.47
   6   4  -5    0.51    0.43
  -6  -3   5    0.52    0.29
  -6  -3   5    0.14    0.37
   6   3  -5    1.09    0.42
  -6  -2   5    3.74    0.50
  -6  -2   5    3.15    0.55
   6   2  -5    3.30    0.55
  -6  -1   5    1.73    0.45
   6   1  -5    2.56    0.48
  -6   0   5    1.94    0.43
   6   0  -5    2.48    0.46
  -6   1   5    5.23    0.56
   6  -1  -5    4.15    0.51
  -6   2   5    1.20    0.33
   6  -2  -5    0.74    0.31
  -6   3   5    5.52    0.52
   6  -3  -5    4.39    0.49
   6  -3  -5    4.98    0.49
   6  -3  -5    4.81    0.59
   6  -4  -5    1.20    0.31
   6  -4  -5    0.99    0.42
   6  -5  -5    8.05    0.79
   6  -5  -5    8.69    0.56
   6  -6  -5    1.82    0.34
   6  -6  -5    1.47    0.51
   6  -7  -5    6.47    0.81
   6  -7  -5    5.98    0.48
  -6   8   5    0.21    0.23
   6  -8  -5   -0.24    0.22
   6  -8  -5    0.64    0.43
   6  -9  -5    1.30    0.47
   6  -9  -5    0.88    0.29
   6  -9  -5    0.79    0.50
   6 -10  -5   -0.36    0.46
   6 -10  -5    0.12    0.24
   6 -10  -5    0.96    0.46
   6 -11  -5    0.46    0.58
   6 -11  -5    0.09    0.28
   6 -11  -5   -0.38    0.42
  -5  -9   5    1.30    0.59
   5   9  -5    0.95    0.58
  -5  -8   5    0.23    0.35
  -5  -8   5   -0.02    0.44
  -5  -7   5    1.19    0.40
  -5  -7   5    1.32    0.55
  -5  -6   5    0.22    0.42
   5   6  -5    0.15    0.38
  -5  -5   5    0.54    0.27
  -5  -5   5    0.09    0.39
   5   5  -5    0.56    0.37
  -5  -4   5   -0.28    0.32
  -5  -4   5   -0.08    0.22
   5   4  -5   -0.27    0.30
  -5  -3   5    0.57    0.27
  -5  -3   5    0.72    0.36
   5   3  -5    0.17    0.29
  -5  -2   5   50.60    1.60
  -5  -2   5   45.48    1.43
   5   2  -5   50.24    1.60
  -5  -1   5    9.61    0.70
   5   1  -5    8.95    0.66
  -5   0   5    1.40    0.35
   5   0  -5    0.78    0.31
  -5   1   5    3.34    0.44
   5  -1  -5    2.09    0.37
  -5   2   5    0.26    0.26
   5  -2  -5    1.37    0.31
  -5   3   5    1.35    0.30
   5  -3  -5    1.11    0.28
   5  -3  -5    0.92    0.28
  -5   4   5   21.81    0.83
   5  -4  -5   21.82    1.04
   5  -4  -5   21.35    0.85
   5  -4  -5   21.48    0.83
   5  -5  -5    5.56    0.67
  -5   6   5    1.09    0.27
   5  -6  -5    1.08    0.38
   5  -6  -5    0.68    0.27
   5  -6  -5    0.60    0.42
  -5   7   5    8.63    0.56
   5  -7  -5    6.78    0.79
   5  -7  -5    9.07    0.73
   5  -7  -5    8.18    0.54
  -5   8   5    1.78    0.37
   5  -8  -5    1.62    0.54
   5  -8  -5    2.36    0.52
   5  -8  -5    1.12    0.31
  -5   9   5    0.01    0.29
   5  -9  -5    0.59    0.41
   5  -9  -5    0.11    0.38
   5  -9  -5    0.31    0.25
   5 -10  -5    1.08    0.57
   5 -10  -5    1.22    0.33
   5 -10  -5    1.51    0.53
   5 -11  -5    0.07    0.29
   5 -11  -5   -0.29    0.42
   5 -11  -5    0.60    0.52
  -4  -9   5    0.52    0.38
  -4  -9   5   -0.20    0.48
   4   9  -5    0.02    0.45
  -4  -8   5    1.32    0.56
  -4  -8   5    2.19    0.48
  -4  -7   5    1.28    0.51
  -4  -7   5    0.18    0.32
  -4  -6   5    3.60    0.62
   4   6  -5    3.48    0.59
  -4  -5   5    0.08    0.22
  -4  -5   5   -0.65    0.34
   4   5  -5    0.48    0.35
  -4  -4   5    5.22    0.41
  -4  -4   5    5.14    0.64
   4   4  -5    5.91    0.65
  -4  -3   5    1.01    0.35
  -4  -3   5    0.45    0.23
   4   3  -5    1.10    0.36
  -4  -2   5    1.11    0.33
   4   2  -5    0.72    0.30
  -4  -1   5    0.30    0.29
   4   1  -5    0.30    0.25
  -4   0   5   48.89    1.40
   4   0  -5   46.84    1.39
  -4   1   5    3.76    0.41
   4  -1  -5    3.63    0.41
  -4   2   5    0.85    0.26
  -4   2   5    1.73    0.26
   4  -2  -5    1.11    0.26
  -4   3   5    3.50    0.40
   4  -3  -5    3.02    0.37
  -4   4   5    4.72    0.43
  -4   4   5    4.75    0.45
   4  -4  -5    4.38    0.43
   4  -4  -5    5.02    0.60
   4  -4  -5    5.24    0.43
  -4   5   5   13.25    0.63
  -4   5   5   12.63    0.62
   4  -5  -5   14.01    0.88
   4  -5  -5   11.29    0.61
   4  -5  -5   12.67    0.71
   4  -5  -5   13.65    0.65
  -4   6   5    0.19    0.24
   4  -6  -5    0.63    0.27
   4  -6  -5    0.84    0.43
   4  -6  -5    0.45    0.34
  -4   7   5    4.00    0.48
   4  -7  -5    2.61    0.58
   4  -7  -5    2.75    0.51
   4  -7  -5    2.83    0.41
  -4   8   5    0.65    0.31
   4  -8  -5    0.92    0.30
   4  -8  -5    0.29    0.39
   4  -8  -5    0.62    0.41
  -4   9   5    0.55    0.33
   4  -9  -5    0.63    0.42
   4  -9  -5    1.26    0.36
   4  -9  -5    0.57    0.47
  -4  10   5    0.62    0.37
   4 -10  -5    0.10    0.45
   4 -10  -5    0.34    0.42
   4 -10  -5    0.02    0.28
   4 -11  -5    0.72    0.60
   4 -11  -5    1.13    0.51
   4 -11  -5    1.25    0.42
  -3 -10   5   -0.16    0.34
  -3 -10   5    0.45    0.53
  -3 -10   5    0.13    0.50
   3  10  -5    0.61    0.50
  -3  -9   5    0.25    0.44
  -3  -9   5    0.96    0.42
  -3  -8   5    0.23    0.42
  -3  -8   5    0.40    0.36
  -3  -7   5    0.00    0.34
  -3  -7   5    0.02    0.30
  -3  -6   5    0.07    0.30
  -3  -6   5   -0.18    0.30
   3   6  -5    0.03    0.31
  -3  -5   5   13.92    0.86
   3   5  -5   12.88    0.77
  -3  -4   5    2.40    0.28
  -3  -4   5    1.62    0.41
   3   4  -5    1.96    0.38
  -3  -3   5    1.63    0.25
  -3  -3   5    1.59    0.35
   3   3  -5    1.60    0.36
  -3  -2   5   80.96    2.04
   3   2  -5   79.48    2.03
  -3  -1   5   22.51    0.88
   3   1  -5   23.37    0.86
  -3   0   5   11.91    0.58
   3   0  -5   10.33    0.56
  -3   1   5   23.94    0.66
  -3   1   5   23.69    0.84
   3  -1  -5   26.19    0.88
  -3   2   5   14.10    0.54
  -3   2   5   14.95    0.64
   3  -2  -5   15.11    0.65
  -3   3   5    5.20    0.40
  -3   3   5    5.78    0.45
  -3   3   5    6.21    0.42
   3  -3  -5    5.82    0.42
   3  -3  -5    5.08    0.41
  -3   4   5   10.21    0.56
  -3   4   5   11.07    0.59
   3  -4  -5   10.48    0.72
   3  -4  -5   10.67    0.59
   3  -4  -5   10.73    0.58
  -3   5   5   10.53    0.58
  -3   5   5   10.31    0.61
   3  -5  -5   11.01    0.79
   3  -5  -5   10.12    0.60
   3  -5  -5   11.15    0.67
   3  -5  -5   12.00    0.63
  -3   6   5    8.64    0.56
  -3   6   5    9.36    0.62
   3  -6  -5    8.51    0.73
   3  -6  -5    8.72    0.66
   3  -6  -5    8.92    0.58
  -3   7   5    5.50    0.58
   3  -7  -5    4.48    0.70
   3  -7  -5    4.67    0.51
   3  -7  -5    5.14    0.62
  -3   8   5    1.89    0.43
   3  -8  -5    1.47    0.53
   3  -8  -5    1.99    0.40
   3  -8  -5    0.56    0.40
  -3   9   5    0.08    0.31
   3  -9  -5    0.01    0.28
   3  -9  -5   -0.07    0.41
   3  -9  -5    0.43    0.41
  -3  10   5   -0.20    0.33
   3 -10  -5   -0.60    0.36
   3 -10  -5    0.29    0.34
   3 -10  -5    1.32    0.56
  -3  11   5    0.98    0.47
   3 -11  -5    0.25    0.56
   3 -11  -5   -0.04    0.34
   3 -11  -5    0.67    0.52
  -2 -10   5    1.23    0.46
  -2 -10   5    0.81    0.53
  -2 -10   5    1.83    0.55
   2  10  -5    1.08    0.55
  -2  -9   5   -0.04    0.36
  -2  -9   5    0.08    0.41
  -2  -9   5   -0.03    0.38
  -2  -8   5    0.91    0.45
  -2  -8   5    1.81    0.44
  -2  -8   5    0.96    0.45
  -2  -7   5    2.59    0.48
  -2  -7   5    2.35    0.49
  -2  -6   5    1.06    0.43
  -2  -6   5    1.83    0.42
   2   6  -5    1.46    0.38
  -2  -5   5    3.84    0.50
   2   5  -5    5.09    0.55
  -2  -4   5    1.77    0.19
  -2  -4   5    1.88    0.37
   2   4  -5    1.76    0.35
  -2  -3   5   45.04    1.07
  -2  -3   5   47.04    1.36
   2   3  -5   45.63    1.35
  -2  -2   5   59.24    1.57
   2   2  -5   59.78    1.57
  -2  -1   5    0.04    0.19
   2   1  -5   -0.01    0.19
  -2   0   5   18.90    0.73
   2   0  -5   19.99    0.74
  -2   1   5    8.57    0.33
  -2   1   5    9.59    0.52
   2  -1  -5    9.09    0.49
  -2   2   5    5.18    0.45
  -2   2   5    4.56    0.42
   2  -2  -5    5.12    0.32
   2  -2  -5    4.43    0.38
  -2   3   5   80.17    1.93
  -2   3   5   83.46    1.91
   2  -3  -5   81.21    1.96
   2  -3  -5   80.71    1.80
  -2   4   5    4.24    0.44
  -2   4   5    3.68    0.41
   2  -4  -5    3.70    0.40
   2  -4  -5    3.02    0.38
   2  -4  -5    3.60    0.49
  -2   5   5    1.11    0.31
  -2   5   5    1.51    0.32
   2  -5  -5    1.23    0.42
   2  -5  -5    0.92    0.29
   2  -5  -5    0.45    0.31
  -2   6   5    7.27    0.54
  -2   6   5    7.91    0.61
   2  -6  -5    7.48    0.54
   2  -6  -5    6.55    0.62
   2  -6  -5    7.82    0.80
  -2   7   5   12.23    0.77
   2  -7  -5   12.50    0.81
   2  -7  -5   10.70    0.71
   2  -7  -5   11.62    0.92
  -2   8   5   -0.16    0.30
   2  -8  -5    0.05    0.25
   2  -8  -5    0.04    0.39
   2  -8  -5   -0.07    0.36
  -2   9   5    1.11    0.44
   2  -9  -5    0.63    0.36
   2  -9  -5    1.26    0.49
   2  -9  -5    1.68    0.58
  -2  10   5   -0.21    0.34
   2 -10  -5    0.01    0.43
   2 -10  -5   -0.09    0.41
   2 -10  -5   -0.15    0.28
  -2  11   5   -0.26    0.37
   2 -11  -5    0.05    0.50
   2 -11  -5    0.27    0.48
   2 -11  -5    0.05    0.38
  -1 -11   5    0.48    0.51
  -1 -11   5    0.03    0.37
  -1 -11   5    1.07    0.49
   1  11  -5    0.17    0.44
  -1 -10   5    1.81    0.57
  -1 -10   5    0.82    0.42
  -1 -10   5    0.46    0.44
  -1  -9   5    0.52    0.41
  -1  -9   5    1.47    0.48
  -1  -9   5    0.37    0.45
  -1  -8   5    0.12    0.35
  -1  -8   5   -0.48    0.38
  -1  -8   5    0.97    0.41
  -1  -7   5    6.82    0.69
  -1  -7   5    7.17    0.73
  -1  -7   5    6.36    0.65
  -1  -6   5    1.39    0.42
  -1  -6   5    1.56    0.39
  -1  -6   5    2.02    0.41
   1   6  -5    2.06    0.36
  -1  -5   5    7.87    0.58
  -1  -5   5    8.19    0.58
   1   5  -5    8.27    0.57
  -1  -4   5   10.23    0.55
  -1  -4   5   10.24    0.62
   1   4  -5   10.74    0.58
  -1  -3   5    2.38    0.35
   1   3  -5    3.66    0.38
  -1  -2   5    0.15    0.14
  -1  -2   5   -0.05    0.20
   1   2  -5   -0.03    0.17
  -1  -1   5  105.81    2.30
   1   1  -5  100.78    2.28
  -1   0   5    2.53    0.33
   1   0  -5    2.82    0.33
  -1   1   5   29.88    0.91
  -1   1   5   29.65    0.93
   1  -1  -5   28.72    0.66
   1  -1  -5   28.25    0.90
  -1   2   5    4.61    0.43
  -1   2   5    4.46    0.42
   1  -2  -5    4.59    0.42
   1  -2  -5    4.41    0.33
  -1   3   5   12.25    0.61
  -1   3   5   10.85    0.58
   1  -3  -5   10.64    0.52
   1  -3  -5   12.19    0.60
  -1   4   5   27.30    0.98
  -1   4   5   24.98    0.94
   1  -4  -5   25.62    0.90
   1  -4  -5   26.46    0.97
  -1   5   5   21.69    0.93
  -1   5   5   24.88    0.96
  -1   5   5   23.71    0.98
   1  -5  -5   23.58    0.95
   1  -5  -5   25.74    0.98
   1  -5  -5   24.95    1.10
  -1   6   5    2.55    0.47
  -1   6   5    3.24    0.48
  -1   6   5    2.83    0.47
   1  -6  -5    2.68    0.49
   1  -6  -5    2.79    0.52
   1  -6  -5    2.57    0.43
  -1   7   5    0.43    0.35
   1  -7  -5    0.38    0.31
   1  -7  -5    0.23    0.39
   1  -7  -5    0.77    0.41
  -1   8   5   -0.37    0.29
   1  -8  -5    0.47    0.32
   1  -8  -5    1.02    0.47
   1  -8  -5    0.44    0.43
  -1   9   5    0.67    0.40
   1  -9  -5    0.91    0.46
   1  -9  -5    0.36    0.35
   1  -9  -5    0.42    0.44
  -1  10   5   -0.25    0.37
   1 -10  -5    0.59    0.39
   1 -10  -5    0.23    0.42
   1 -10  -5    0.66    0.49
   0 -11   5    0.32    0.41
   0 -11   5    0.12    0.40
   0 -11   5    0.31    0.48
   0  11  -5   -0.27    0.39
   0 -10   5    0.13    0.46
   0 -10   5    0.77    0.40
   0 -10   5    0.14    0.38
   0  -9   5    0.22    0.42
   0  -9   5   -0.10    0.30
   0  -9   5    0.31    0.38
   0  -8   5    0.79    0.37
   0  -8   5   -0.50    0.38
   0  -8   5    0.41    0.37
   0  -7   5    5.10    0.62
   0  -7   5    5.67    0.58
   0  -7   5    6.22    0.67
   0  -6   5   24.75    0.94
   0  -6   5   25.92    1.02
   0  -6   5   25.99    1.04
   0  -6   5   26.09    0.99
   0   6  -5   25.67    0.95
   0  -5   5    1.73    0.29
   0  -5   5    1.72    0.35
   0  -5   5    1.61    0.33
   0  -5   5    1.51    0.33
   0   5  -5    1.60    0.31
   0  -4   5  101.18    2.31
   0  -4   5  103.81    2.23
   0   4  -5  100.89    2.29
   0  -3   5   33.10    0.88
   0  -3   5   32.01    0.98
   0   3  -5   32.50    0.97
   0  -2   5   11.71    0.55
   0  -2   5   10.27    0.37
   0   2  -5   10.08    0.49
   0  -1   5    0.69    0.22
   0   1  -5    0.75    0.11
   0   1  -5    0.46    0.19
   0   0   5   65.21    1.58
   0   0  -5   63.89    1.57
   0   1   5  119.77    2.58
   0   1   5  124.03    2.66
   0  -1  -5  121.18    2.65
   0   2   5   -0.15    0.20
   0   2   5   -0.10    0.17
   0  -2  -5    0.12    0.17
   0   3   5   35.05    1.15
   0   3   5   36.13    1.15
   0   3   5   36.98    1.17
   0  -3  -5   36.71    1.17
   0   4   5    6.49    0.53
   0   4   5    5.51    0.56
   0  -4  -5    5.53    0.54
   0   5   5   15.04    0.81
   0   5   5   14.00    0.81
   0  -5  -5   16.72    0.83
   0  -5  -5   15.91    0.89
   0   6   5    5.60    0.66
   0   6   5    5.21    0.61
   0  -6  -5    4.89    0.66
   0  -6  -5    4.28    0.57
   0   7   5    0.93    0.39
   0  -7  -5    1.33    0.40
   0  -7  -5    2.09    0.48
   0  -7  -5    1.25    0.45
   0   8   5    7.55    0.84
   0  -8  -5    7.18    0.80
   0  -8  -5    6.90    0.78
   0  -8  -5    7.23    0.84
   0   9   5    0.60    0.43
   0  -9  -5   -0.07    0.44
   0  -9  -5    0.03    0.42
   0  -9  -5    0.35    0.41
   0  10   5    0.96    0.51
   0 -10  -5    0.25    0.48
   0 -10  -5    0.70    0.44
   0 -10  -5    1.42    0.56
   1 -11   5    0.42    0.49
   1 -11   5   -0.16    0.34
   1 -11   5    0.33    0.44
  -1  11  -5    1.06    0.47
   1 -10   5    4.02    0.66
   1 -10   5    3.66    0.53
   1 -10   5    2.98    0.63
   1  -9   5    3.93    0.62
   1  -9   5    4.18    0.63
   1  -9   5    3.96    0.54
   1  -8   5    1.47    0.46
   1  -8   5    1.17    0.38
   1  -8   5    1.25    0.45
   1  -7   5    1.60    0.44
   1  -7   5    2.20    0.39
   1  -7   5    2.19    0.48
   1  -6   5    3.77    0.51
   1  -6   5    4.21    0.44
   1  -6   5    4.37    0.53
  -1   6  -5    4.86    0.44
   1  -5   5    1.01    0.31
   1  -5   5    1.26    0.29
   1  -5   5    0.91    0.32
  -1   5  -5    1.09    0.24
   1  -4   5    0.12    0.15
   1  -4   5    0.16    0.20
   1  -4   5    0.15    0.24
   1  -4   5    0.04    0.20
  -1   4  -5    0.03    0.15
   1  -3   5   31.75    0.92
   1  -3   5   32.10    0.87
   1  -3   5   32.15    0.96
  -1   3  -5   30.85    0.91
  -1   3  -5   31.23    0.87
   1  -2   5   12.38    0.54
  -1   2  -5   11.81    0.44
  -1   2  -5   11.65    0.51
   1  -1   5   88.35    2.00
  -1   1  -5   88.45    2.00
   1   0   5   13.54    0.62
   1   0   5   13.19    0.58
  -1   0  -5   15.14    0.62
   1   1   5   29.57    0.96
   1   1   5   29.64    0.97
   1   1   5   31.17    1.00
  -1  -1  -5   28.92    0.96
   1   2   5   12.20    0.65
   1   2   5   11.12    0.62
  -1  -2  -5   11.50    0.60
   1   3   5   35.33    1.19
   1   3   5   37.14    1.23
  -1  -3  -5   35.92    1.19
   1   4   5    2.10    0.40
   1   4   5    2.11    0.42
  -1  -4  -5    2.11    0.41
  -1  -4  -5    1.72    0.38
   1   5   5    0.87    0.36
   1   5   5    0.48    0.33
  -1  -5  -5    0.62    0.32
  -1  -5  -5    0.80    0.37
   1   6   5   12.70    0.85
   1   6   5   12.65    0.83
  -1  -6  -5   13.10    0.85
  -1  -6  -5   15.26    0.91
   1   7   5   -0.17    0.34
  -1  -7  -5    0.10    0.33
  -1  -7  -5    0.47    0.39
   1   8   5   -0.72    0.36
  -1  -8  -5   -0.19    0.32
  -1  -8  -5    0.11    0.40
   1   9   5   -0.41    0.40
  -1  -9  -5    0.88    0.52
  -1  -9  -5    0.11    0.41
  -1  -9  -5    0.43    0.44
   1  10   5   -0.23    0.45
  -1 -10  -5   -0.04    0.40
  -1 -10  -5    0.05    0.50
  -1 -10  -5   -0.12    0.46
   2 -12   5    0.32    0.34
   2 -11   5    0.86    0.36
   2 -11   5    0.84    0.53
   2 -11   5   -0.50    0.35
  -2  11  -5   -0.21    0.36
   2 -10   5    0.61    0.42
   2 -10   5    0.76    0.33
   2 -10   5    2.15    0.57
   2  -9   5    2.32    0.55
   2  -9   5    2.02    0.39
   2  -9   5    1.34    0.45
   2  -8   5   11.22    0.82
   2  -8   5   10.60    0.61
   2  -8   5   11.19    0.80
   2  -7   5    8.16    0.77
   2  -7   5    8.11    0.52
   2  -7   5    7.94    0.71
   2  -7   5    7.53    0.46
   2  -6   5   -0.61    0.24
   2  -6   5   -0.06    0.17
   2  -6   5    0.05    0.30
   2  -6   5    0.45    0.24
  -2   6  -5    0.25    0.11
   2  -5   5    8.54    0.48
   2  -5   5    8.17    0.43
   2  -5   5    8.36    0.57
   2  -5   5    8.58    0.59
  -2   5  -5    8.71    0.34
   2  -4   5   88.28    1.93
   2  -4   5   84.28    2.03
  -2   4  -5   85.07    1.89
  -2   4  -5   85.42    1.83
   2  -3   5    8.33    0.45
   2  -3   5    8.05    0.48
  -2   3  -5    7.96    0.40
  -2   3  -5    8.14    0.41
  -2   3  -5    7.93    0.44
   2  -2   5   61.96    1.48
   2  -2   5   59.29    1.47
   2  -2   5   60.00    1.43
  -2   2  -5   58.79    1.37
  -2   2  -5   60.32    1.45
   2  -1   5   21.97    0.78
   2  -1   5   22.42    0.77
  -2   1  -5   22.07    0.76
   2   0   5   14.79    0.66
   2   0   5   14.68    0.64
   2   0   5   15.23    0.66
  -2   0  -5   15.10    0.64
   2   1   5   72.22    1.81
   2   1   5   74.87    1.90
  -2  -1  -5   73.48    1.86
   2   2   5    1.79    0.37
   2   2   5    1.38    0.32
  -2  -2  -5    1.53    0.32
   2   3   5   24.33    1.01
   2   3   5   21.15    0.95
  -2  -3  -5   23.93    1.00
   2   4   5    2.18    0.45
   2   4   5    1.80    0.41
  -2  -4  -5    2.10    0.42
  -2  -4  -5    1.97    0.42
   2   5   5    7.32    0.75
   2   5   5    6.10    0.70
  -2  -5  -5    5.28    0.65
  -2  -5  -5    5.21    0.60
   2   6   5    1.32    0.45
   2   6   5    1.05    0.42
  -2  -6  -5    1.24    0.43
  -2  -6  -5    0.91    0.39
   2   7   5    2.85    0.60
  -2  -7  -5    2.15    0.50
  -2  -7  -5    2.99    0.61
   2   8   5    1.08    0.49
  -2  -8  -5    1.90    0.50
  -2  -8  -5    0.98    0.47
   2   9   5    3.27    0.72
  -2  -9  -5    2.83    0.67
  -2  -9  -5    3.08    0.63
   3 -12   5    1.43    0.59
   3 -12   5    1.40    0.33
   3 -11   5   -0.23    0.39
   3 -11   5    0.09    0.25
   3 -11   5    0.29    0.44
  -3  11  -5   -0.47    0.31
   3 -10   5    0.29    0.45
   3 -10   5    0.58    0.28
   3 -10   5    0.09    0.42
   3  -9   5    7.88    0.81
   3  -9   5    7.11    0.79
   3  -9   5    7.41    0.48
   3  -8   5    0.33    0.22
   3  -8   5   -0.33    0.31
   3  -8   5   -0.16    0.38
   3  -7   5    5.26    0.61
   3  -7   5    5.36    0.39
   3  -7   5    5.07    0.62
   3  -7   5    5.10    0.35
  -3   7  -5    5.35    0.34
   3  -6   5    3.12    0.47
   3  -6   5    3.07    0.30
   3  -6   5    3.33    0.49
   3  -6   5    3.30    0.33
  -3   6  -5    3.73    0.33
   3  -5   5   24.35    0.77
   3  -5   5   23.91    0.74
   3  -5   5   23.81    0.95
  -3   5  -5   25.34    0.78
   3  -4   5   18.17    0.63
   3  -4   5   17.08    0.76
   3  -4   5   17.04    0.63
  -3   4  -5   17.93    0.66
   3  -3   5    0.52    0.21
   3  -3   5    1.20    0.28
  -3   3  -5    0.71    0.22
  -3   3  -5    0.84    0.19
   3  -2   5    1.18    0.25
   3  -2   5    1.00    0.26
   3  -2   5    1.02    0.24
  -3   2  -5    1.40    0.29
  -3   2  -5    1.33    0.23
   3  -1   5   16.55    0.71
   3  -1   5   16.79    0.67
   3  -1   5   16.49    0.57
   3  -1   5   18.07    0.72
  -3   1  -5   17.50    0.76
  -3   1  -5   17.66    0.70
   3   0   5    6.02    0.43
   3   0   5    4.51    0.48
   3   0   5    4.81    0.29
  -3   0  -5    5.13    0.48
   3   1   5   12.00    0.69
   3   1   5   11.21    0.64
   3   1   5   12.11    0.36
  -3  -1  -5   11.52    0.66
   3   2   5    2.97    0.48
   3   2   5    4.07    0.49
  -3  -2  -5    4.10    0.52
   3   3   5   27.69    1.19
   3   3   5   27.84    1.15
  -3  -3  -5   30.07    1.21
   3   4   5    6.40    0.68
   3   4   5    7.76    0.77
  -3  -4  -5    6.59    0.71
  -3  -4  -5    6.95    0.59
   3   5   5    7.36    0.81
   3   5   5    6.20    0.72
  -3  -5  -5    7.95    0.70
  -3  -5  -5    7.47    0.82
   3   6   5    0.57    0.42
   3   6   5    0.91    0.42
  -3  -6  -5    0.07    0.32
  -3  -6  -5   -0.13    0.38
   3   7   5    0.07    0.38
  -3  -7  -5   -0.04    0.32
  -3  -7  -5   -0.05    0.39
   3   8   5    0.03    0.44
  -3  -8  -5   -0.19    0.34
  -3  -8  -5   -0.15    0.41
   3   9   5    0.03    0.46
  -3  -9  -5    0.02    0.46
   4 -11   5    0.96    0.19
   4 -11   5    0.45    0.49
   4 -11   5    0.56    0.49
   4 -10   5    0.41    0.45
   4 -10   5    0.32    0.40
   4 -10   5    0.56    0.19
   4  -9   5    0.25    0.40
   4  -9   5    0.72    0.20
   4  -9   5    0.35    0.39
   4  -8   5    0.78    0.38
   4  -8   5    1.02    0.21
   4  -8   5    1.18    0.19
   4  -8   5    1.24    0.45
   4  -7   5    0.95    0.21
   4  -7   5    1.11    0.39
   4  -7   5    0.93    0.18
  -4   7  -5    1.01    0.25
   4  -6   5   13.37    0.77
   4  -6   5   15.13    0.52
   4  -6   5   13.35    0.52
  -4   6  -5   15.57    0.67
   4  -5   5   18.72    0.62
   4  -5   5   19.24    0.65
   4  -5   5   17.05    0.83
  -4   5  -5   19.23    0.77
   4  -4   5    1.98    0.30
   4  -4   5    3.00    0.41
   4  -4   5    2.19    0.28
  -4   4  -5    2.00    0.34
   4  -3   5    0.56    0.15
   4  -3   5    1.15    0.27
   4  -3   5    1.72    0.31
  -4   3  -5    1.72    0.33
  -4   3  -5    1.21    0.23
   4  -2   5    3.13    0.36
   4  -2   5    3.45    0.36
   4  -2   5    2.92    0.38
   4  -2   5    3.97    0.38
   4  -2   5    3.24    0.39
  -4   2  -5    3.57    0.37
  -4   2  -5    2.98    0.41
   4  -1   5    1.58    0.35
   4  -1   5    1.77    0.31
   4  -1   5    1.76    0.25
  -4   1  -5    1.26    0.29
  -4   1  -5    1.18    0.32
   4   0   5   18.13    0.77
   4   0   5   17.55    0.83
   4   0   5   17.97    0.52
  -4   0  -5   17.41    0.79
  -4   0  -5   17.62    0.86
   4   1   5    1.61    0.36
   4   1   5    1.45    0.37
  -4  -1  -5    0.58    0.30
   4   2   5    1.37    0.40
   4   2   5    0.90    0.33
  -4  -2  -5    0.21    0.28
   4   3   5   15.59    0.95
   4   3   5   14.74    0.86
  -4  -3  -5   15.24    0.91
   4   4   5    4.72    0.67
   4   4   5    4.33    0.61
  -4  -4  -5    4.67    0.50
  -4  -4  -5    5.04    0.68
   4   5   5    1.44    0.48
   4   5   5    1.00    0.47
  -4  -5  -5    0.30    0.40
  -4  -5  -5    0.38    0.29
   4   6   5    1.49    0.52
   4   6   5    1.06    0.45
  -4  -6  -5    2.17    0.58
   4   7   5    0.75    0.46
  -4  -7  -5    0.79    0.49
   4   8   5    1.53    0.58
  -4  -8  -5    0.20    0.47
   5 -11   5    0.32    0.49
   5 -11   5    0.54    0.49
   5 -10   5   -0.08    0.40
   5  -9   5    3.08    0.61
   5  -8   5   10.52    0.82
  -5   8  -5    9.91    0.61
   5  -7   5    0.75    0.40
  -5   7  -5    0.68    0.26
   5  -6   5    0.16    0.15
   5  -6   5    0.25    0.33
   5  -6   5    0.30    0.18
  -5   6  -5    0.17    0.21
   5  -5   5    8.86    0.42
   5  -5   5    8.80    0.64
   5  -5   5    8.69    0.46
  -5   5  -5    8.26    0.57
   5  -4   5    7.61    0.44
   5  -4   5    8.49    0.49
   5  -4   5    7.51    0.54
  -5   4  -5    7.45    0.57
   5  -3   5    1.29    0.31
   5  -3   5    1.04    0.29
   5  -3   5    0.53    0.15
   5  -3   5    0.82    0.29
  -5   3  -5    1.38    0.26
  -5   3  -5    1.87    0.38
   5  -2   5    4.50    0.42
   5  -2   5    4.04    0.47
   5  -2   5    4.56    0.42
   5  -2   5    4.86    0.46
  -5   2  -5    3.93    0.42
  -5   2  -5    4.58    0.55
   5  -1   5    9.35    0.56
   5  -1   5    9.55    0.44
   5  -1   5    9.57    0.63
  -5   1  -5    9.11    0.68
  -5   1  -5    7.90    0.55
   5   0   5    3.88    0.25
   5   0   5    2.68    0.47
   5   0   5    4.16    0.48
  -5   0  -5    2.79    0.50
  -5   0  -5    4.02    0.49
   5   1   5   17.39    0.93
   5   1   5   17.42    0.87
  -5  -1  -5   15.88    0.93
  -5  -1  -5   18.60    0.94
   5   2   5    4.05    0.56
   5   2   5    3.66    0.57
  -5  -2  -5    3.29    0.57
   5   3   5   -0.22    0.37
   5   3   5    0.50    0.38
  -5  -3  -5    0.67    0.36
  -5  -3  -5    0.21    0.26
   5   4   5    5.14    0.69
   5   4   5    3.26    0.65
  -5  -4  -5    4.15    0.69
   5   5   5    1.06    0.48
   5   5   5   -0.68    0.26
  -5  -5  -5   -0.08    0.37
   5   6   5    0.11    0.45
   5   6   5    0.49    0.49
  -5  -6  -5    0.23    0.47
   5   7   5    0.82    0.54
  -5  -7  -5    0.53    0.51
   6 -11   5   -0.48    0.42
   6 -10   5   -0.14    0.43
   6  -9   5    1.50    0.51
   6  -8   5    0.33    0.39
  -6   8  -5   -0.04    0.21
   6  -7   5    1.83    0.48
  -6   7  -5    1.77    0.38
   6  -6   5   -0.10    0.17
   6  -6   5   -0.01    0.15
   6  -6   5   -0.30    0.30
  -6   6  -5   -0.36    0.22
   6  -5   5    6.77    0.65
   6  -5   5    6.99    0.41
   6  -5   5    7.34    0.45
  -6   5  -5    7.52    0.65
   6  -4   5    0.06    0.24
   6  -4   5    0.47    0.30
   6  -4   5    0.16    0.19
  -6   4  -5    0.41    0.30
   6  -3   5    3.13    0.40
   6  -3   5    3.58    0.44
  -6   3  -5    2.08    0.45
   6  -2   5    2.85    0.35
   6  -2   5    2.58    0.36
   6  -2   5    2.85    0.45
  -6   2  -5    3.53    0.55
  -6   2  -5    2.60    0.37
   6  -1   5    0.57    0.22
   6  -1   5    0.65    0.35
   6  -1   5    0.30    0.25
  -6   1  -5    0.38    0.28
  -6   1  -5    0.55    0.35
   6   0   5    3.12    0.54
   6   0   5    2.34    0.40
  -6   0  -5    3.00    0.48
  -6   0  -5    3.05    0.55
   6   1   5   12.93    0.79
   6   1   5   10.95    0.83
  -6  -1  -5   12.12    0.83
  -6  -1  -5   12.39    0.93
   6   2   5    0.31    0.33
   6   2   5    0.11    0.42
  -6  -2  -5   -0.06    0.29
   6   3   5    0.30    0.38
   6   3   5   -0.37    0.34
  -6  -3  -5    0.26    0.35
   6   4   5    3.34    0.62
   6   4   5    4.78    0.76
  -6  -4  -5    3.89    0.71
   6   5   5   -0.01    0.43
   6   5   5    0.15    0.37
  -6  -5  -5    0.11    0.43
   6   6   5   -0.49    0.42
   6   6   5    0.11    0.45
  -6  -6  -5    0.68    0.53
  -6  -7  -5    0.37    0.51
   7 -11   5    1.03    0.58
   7 -10   5    1.71    0.60
   7  -9   5    0.90    0.51
   7  -8   5    1.79    0.53
  -7   8  -5    0.86    0.34
   7  -7   5    1.48    0.46
  -7   7  -5    1.27    0.37
   7  -6   5    4.85    0.64
   7  -6   5    4.53    0.32
   7  -6   5    4.26    0.34
  -7   6  -5    4.51    0.61
   7  -5   5    4.17    0.41
   7  -5   5    4.46    0.57
  -7   5  -5    4.24    0.62
   7  -4   5   -0.11    0.27
   7  -4   5    0.42    0.28
   7  -4   5    0.22    0.26
  -7   4  -5    0.42    0.35
   7  -3   5    3.34    0.43
   7  -3   5    2.71    0.45
  -7   3  -5    3.15    0.56
   7  -2   5    0.21    0.25
   7  -2   5    0.23    0.24
   7  -2   5   -0.27    0.30
  -7   2  -5    0.46    0.35
   7  -1   5   10.96    0.65
   7  -1   5   11.50    0.80
  -7   1  -5   12.64    0.92
   7   0   5    0.73    0.43
   7   0   5    1.01    0.34
  -7   0  -5    1.13    0.47
   7   1   5    0.30    0.34
   7   1   5   -0.03    0.40
  -7  -1  -5    1.25    0.47
   7   2   5    5.76    0.70
   7   2   5    3.42    0.66
  -7  -2  -5    4.58    0.72
   7   3   5    0.35    0.48
   7   3   5    0.13    0.38
  -7  -3  -5    2.01    0.54
   7   4   5   -0.14    0.42
   7   4   5    0.19    0.47
  -7  -4  -5   -0.01    0.38
   7   5   5    1.32    0.56
   7   5   5    0.43    0.52
  -7  -5  -5    1.74    0.61
   8 -10   5    0.43    0.50
   8  -9   5    0.69    0.50
   8  -8   5    0.52    0.45
  -8   8  -5    0.09    0.30
   8  -7   5    2.74    0.55
  -8   7  -5    1.53    0.46
   8  -6   5    3.77    0.36
   8  -6   5    3.88    0.59
  -8   6  -5    4.25    0.65
   8  -5   5    3.35    0.53
   8  -5   5    3.24    0.42
  -8   5  -5    2.09    0.53
   8  -4   5    0.02    0.28
   8  -4   5    0.24    0.33
  -8   4  -5    0.85    0.42
   8  -3   5    0.55    0.34
   8  -3   5    0.73    0.34
  -8   3  -5    1.21    0.47
   8  -2   5    0.24    0.35
   8  -2   5    0.14    0.23
  -8   2  -5    0.34    0.35
   8  -1   5    1.06    0.43
   8  -1   5    0.69    0.31
  -8   1  -5    0.45    0.42
   8   0   5    1.03    0.48
   8   0   5    0.88    0.36
  -8   0  -5    0.59    0.47
   8   1   5    2.65    0.53
   8   1   5    4.02    0.71
  -8  -1  -5    3.99    0.74
   8   2   5    0.14    0.38
   8   2   5   -0.43    0.37
   8   3   5    0.17    0.38
   8   3   5   -0.48    0.40
   8   4   5    0.42    0.56
   8   4   5    0.00    0.41
   9  -9   5    0.41    0.53
  -9   9  -5   -0.34    0.29
   9  -8   5    1.03    0.50
  -9   8  -5    0.20    0.40
   9  -7   5    1.89    0.54
  -9   7  -5    2.01    0.53
   9  -6   5    1.52    0.31
   9  -6   5    1.87    0.53
  -9   6  -5    2.00    0.55
   9  -5   5    0.11    0.29
   9  -5   5    0.12    0.37
  -9   5  -5    0.28    0.40
   9  -4   5   -0.02    0.30
  -9   4  -5   -0.01    0.37
   9  -3   5    0.06    0.35
  -9   3  -5    0.35    0.41
   9  -2   5    0.21    0.38
  -9   2  -5   -0.37    0.37
   9  -1   5   -0.42    0.38
  -9   1  -5    0.51    0.47
   9   0   5    0.95    0.52
   9   0   5    1.52    0.42
  -9   0  -5    1.09    0.52
   9   1   5    1.39    0.45
   9   1   5    0.87    0.54
  -9  -1  -5    1.45    0.61
   9   2   5   -0.21    0.36
   9   2   5    0.19    0.49
   9   3   5   -0.66    0.40
   9   3   5    0.71    0.47
  10  -8   5   -0.84    0.43
 -10   8  -5    0.92    0.51
  10  -7   5    0.75    0.53
 -10   7  -5    0.97    0.49
  10  -6   5   -0.31    0.42
  10  -6   5    0.04    0.27
 -10   6  -5    0.19    0.44
  10  -5   5   -0.18    0.27
  10  -5   5    0.49    0.33
 -10   5  -5    0.01    0.40
  10  -4   5    0.23    0.38
 -10   4  -5    1.20    0.55
  10  -3   5   -0.03    0.38
 -10   3  -5   -0.35    0.37
  10  -2   5    0.52    0.44
 -10   2  -5   -0.31    0.43
  10  -1   5    0.63    0.51
 -10   1  -5    0.20    0.48
  10   0   5   -0.55    0.42
 -10   0  -5    0.28    0.50
  10   1   5    0.42    0.56
 -10  -1  -5   -0.20    0.47
  11  -5   5   -0.32    0.34
  11  -5   5    0.07    0.34
 -11   5  -5    0.64    0.55
  11  -4   5   -0.22    0.39
 -11   4  -5   -0.12    0.45
  11  -3   5   -0.05    0.40
 -11   3  -5   -0.14    0.46
  11  -2   5    0.88    0.52
 -11   2  -5    0.11    0.49
 -11  -1   6    0.74    0.49
  11   1  -6    1.09    0.58
 -11   0   6    0.17    0.42
  11   0  -6   -0.27    0.47
 -11   1   6    0.61    0.46
  11  -1  -6    0.59    0.48
 -11   2   6    0.60    0.51
  11  -2  -6   -0.69    0.39
  11  -3  -6   -0.23    0.39
  11  -4  -6   -0.30    0.34
  11  -5  -6    0.52    0.40
  11  -6  -6   -0.40    0.33
  11  -6  -6    0.13    0.44
  11  -7  -6   -0.37    0.30
 -10  -3   6   -0.18    0.36
  10   3  -6    0.54    0.52
 -10  -2   6    0.43    0.43
  10   2  -6   -0.33    0.44
 -10  -1   6    0.01    0.40
  10   1  -6    1.07    0.53
 -10   0   6   -0.01    0.35
  10   0  -6    0.68    0.46
 -10   1   6   -0.56    0.33
  10  -1  -6    0.43    0.46
  10  -2  -6    0.08    0.35
  10  -3  -6    0.98    0.45
  10  -4  -6    0.45    0.38
  10  -4  -6   -0.39    0.37
  10  -5  -6   -0.47    0.32
  10  -5  -6   -0.31    0.34
  10  -6  -6    1.43    0.43
  10  -6  -6    1.72    0.52
  10  -7  -6    0.11    0.31
  10  -7  -6   -0.14    0.47
  10  -8  -6    0.04    0.31
  10  -8  -6    0.21    0.49
  -9  -5   6    1.37    0.59
   9   5  -6   -0.44    0.48
  -9  -4   6   -0.08    0.33
  -9  -4   6   -0.65    0.43
   9   4  -6    0.50    0.50
  -9  -3   6    0.04    0.39
   9   3  -6   -0.59    0.43
  -9  -2   6    1.72    0.51
   9   2  -6    1.65    0.58
  -9  -1   6   -0.17    0.30
   9   1  -6   -0.18    0.36
  -9   0   6    0.48    0.40
   9   0  -6   -0.39    0.34
   9  -1  -6   -0.19    0.34
   9  -2  -6    0.31    0.35
   9  -2  -6   -0.01    0.36
   9  -3  -6    0.55    0.38
   9  -3  -6    0.02    0.36
   9  -4  -6    0.74    0.41
   9  -4  -6    0.76    0.38
   9  -5  -6    0.54    0.41
   9  -5  -6    0.86    0.40
   9  -6  -6    0.21    0.33
   9  -6  -6   -0.07    0.39
   9  -7  -6    0.39    0.46
   9  -7  -6    0.26    0.32
   9  -8  -6    1.33    0.36
   9  -8  -6    1.35    0.57
   9  -9  -6    0.81    0.55
   9  -9  -6    0.99    0.32
  -8  -6   6    0.49    0.57
   8   6  -6    0.43    0.53
  -8  -5   6    0.43    0.35
  -8  -5   6    0.26    0.48
   8   5  -6    0.49    0.49
  -8  -4   6   -0.22    0.45
  -8  -4   6    0.23    0.36
   8   4  -6    0.31    0.44
  -8  -3   6    0.21    0.31
  -8  -3   6   -0.29    0.39
   8   3  -6    0.46    0.47
  -8  -2   6    1.47    0.52
  -8  -2   6    1.47    0.43
   8   2  -6    1.30    0.45
  -8  -1   6    1.33    0.49
  -8  -1   6    1.60    0.44
   8   1  -6    1.17    0.48
  -8   0   6    0.64    0.39
   8   0  -6    0.37    0.35
   8  -1  -6    3.66    0.52
   8  -1  -6    4.11    0.61
   8  -2  -6    2.01    0.44
   8  -2  -6    3.00    0.51
   8  -3  -6    0.08    0.32
   8  -3  -6    0.55    0.38
   8  -4  -6    0.16    0.38
   8  -4  -6   -0.20    0.27
   8  -5  -6    1.54    0.51
   8  -5  -6    0.81    0.36
   8  -6  -6    1.85    0.40
   8  -6  -6    1.63    0.52
   8  -7  -6   -0.02    0.39
   8  -7  -6    0.43    0.31
   8  -8  -6    0.96    0.33
   8  -8  -6    1.45    0.58
   8  -9  -6    1.33    0.35
   8  -9  -6    1.07    0.58
   8 -10  -6    0.25    0.29
  -7  -7   6    0.69    0.57
  -7  -6   6    1.89    0.63
   7   6  -6    1.34    0.54
  -7  -5   6   -0.21    0.42
  -7  -5   6   -0.25    0.29
   7   5  -6    0.04    0.39
  -7  -4   6    0.77    0.36
  -7  -4   6   -0.32    0.40
   7   4  -6    1.26    0.50
  -7  -3   6   -0.03    0.38
  -7  -3   6    0.09    0.28
   7   3  -6    0.35    0.36
  -7  -2   6    0.43    0.36
  -7  -2   6   -0.13    0.28
   7   2  -6    0.28    0.36
  -7  -1   6    3.03    0.57
   7   1  -6    3.63    0.59
  -7   0   6    0.02    0.33
   7   0  -6   -0.31    0.30
  -7   1   6    0.15    0.30
   7  -1  -6   -0.26    0.30
  -7   2   6   -0.35    0.26
   7  -2  -6    0.31    0.33
   7  -3  -6   -0.42    0.31
   7  -3  -6   -0.13    0.27
   7  -4  -6    0.53    0.43
   7  -4  -6    0.03    0.28
   7  -5  -6   20.09    1.10
   7  -5  -6   19.62    0.92
   7  -6  -6    1.57    0.38
   7  -6  -6    2.57    0.57
   7  -7  -6    0.64    0.30
   7  -7  -6   -0.01    0.39
   7  -8  -6    0.73    0.32
   7  -8  -6    0.42    0.41
   7  -9  -6    0.18    0.28
   7  -9  -6   -0.06    0.45
   7 -10  -6    0.07    0.49
   7 -10  -6    0.06    0.28
  -6  -8   6    0.84    0.59
  -6  -7   6    0.89    0.55
  -6  -7   6    0.97    0.42
  -6  -6   6    1.29    0.53
   6   6  -6   -0.08    0.39
  -6  -5   6    0.57    0.30
  -6  -5   6    0.58    0.48
   6   5  -6    0.44    0.39
  -6  -4   6    3.58    0.49
  -6  -4   6    3.14    0.59
   6   4  -6    2.54    0.56
  -6  -3   6    6.83    0.77
  -6  -3   6    6.43    0.55
   6   3  -6    5.26    0.69
  -6  -2   6   12.78    0.77
  -6  -2   6   13.69    0.87
   6   2  -6   13.79    0.90
  -6  -1   6    2.00    0.47
   6   1  -6    1.25    0.39
  -6   0   6    6.03    0.66
   6   0  -6    6.15    0.65
  -6   1   6    8.62    0.66
   6  -1  -6    9.25    0.68
  -6   2   6    0.72    0.32
   6  -2  -6    0.61    0.30
  -6   3   6   -0.25    0.22
   6  -3  -6   -0.08    0.25
   6  -4  -6    2.97    0.44
   6  -4  -6    3.97    0.62
   6  -5  -6   -0.13    0.25
   6  -5  -6   -0.05    0.39
   6  -6  -6    1.12    0.33
   6  -6  -6    1.28    0.50
   6  -7  -6    3.88    0.71
   6  -7  -6    4.44    0.51
  -6   8   6    3.85    0.46
   6  -8  -6    4.19    0.74
   6  -8  -6    3.73    0.47
   6  -9  -6    0.54    0.50
   6  -9  -6    0.71    0.32
   6  -9  -6    1.38    0.48
   6 -10  -6    0.28    0.48
   6 -10  -6    0.14    0.28
   6 -10  -6    0.01    0.40
  -5  -9   6    0.87    0.46
  -5  -9   6    1.61    0.63
   5   9  -6    1.06    0.56
  -5  -8   6    1.17    0.44
  -5  -8   6    0.04    0.50
  -5  -7   6    0.36    0.37
  -5  -7   6    0.69    0.51
  -5  -6   6    1.14    0.48
   5   6  -6    0.87    0.44
  -5  -5   6    0.14    0.24
  -5  -5   6    0.17    0.40
   5   5  -6    0.62    0.38
  -5  -4   6    4.06    0.63
  -5  -4   6    4.73    0.49
   5   4  -6    4.84    0.65
  -5  -3   6    1.65    0.36
  -5  -3   6    1.51    0.42
   5   3  -6    1.86    0.45
  -5  -2   6    1.93    0.48
   5   2  -6    1.45    0.40
  -5  -1   6   -0.26    0.31
   5   1  -6   -0.02    0.27
  -5   0   6    1.58    0.39
   5   0  -6    1.13    0.34
  -5   1   6    6.15    0.59
   5  -1  -6    6.74    0.53
  -5   2   6    8.78    0.58
   5  -2  -6    8.41    0.58
  -5   3   6    3.59    0.45
   5  -3  -6    3.18    0.43
  -5   4   6   13.23    0.70
   5  -4  -6   13.15    0.82
   5  -4  -6   13.54    0.71
   5  -5  -6    8.48    0.58
   5  -5  -6    6.76    0.75
  -5   6   6    2.23    0.36
   5  -6  -6    1.66    0.42
   5  -6  -6    1.14    0.33
   5  -6  -6    2.34    0.56
  -5   7   6    0.50    0.29
   5  -7  -6    0.54    0.39
   5  -7  -6    0.26    0.28
   5  -7  -6    0.76    0.45
  -5   8   6   -0.06    0.25
   5  -8  -6    0.55    0.29
   5  -8  -6    0.50    0.45
   5  -8  -6    0.87    0.43
  -5   9   6    0.15    0.29
   5  -9  -6    0.45    0.48
   5  -9  -6    0.69    0.32
   5  -9  -6    0.16    0.40
   5 -10  -6    0.01    0.40
   5 -10  -6    0.64    0.55
   5 -10  -6   -0.47    0.24
  -4  -9   6    0.93    0.56
  -4  -9   6    1.16    0.47
  -4  -8   6    0.59    0.39
  -4  -8   6    0.18    0.45
  -4  -7   6    5.04    0.64
  -4  -7   6    6.00    0.77
  -4  -6   6    0.86    0.45
   4   6  -6    0.70    0.40
  -4  -5   6    0.69    0.42
  -4  -5   6    0.34    0.22
   4   5  -6    0.72    0.37
  -4  -4   6   17.27    0.99
  -4  -4   6   17.53    0.71
   4   4  -6   17.33    0.94
  -4  -3   6   -0.03    0.21
  -4  -3   6    0.26    0.32
   4   3  -6    0.69    0.34
  -4  -2   6   -0.19    0.28
   4   2  -6    0.32    0.27
  -4  -1   6    8.68    0.65
   4   1  -6    9.67    0.63
  -4   0   6    2.34    0.40
   4   0  -6    1.72    0.34
  -4   1   6    7.12    0.39
  -4   1   6    6.82    0.54
   4  -1  -6    7.12    0.52
  -4   2   6    4.01    0.46
  -4   2   6    3.58    0.33
   4  -2  -6    3.40    0.42
  -4   3   6    2.89    0.41
   4  -3  -6    2.32    0.37
  -4   4   6    8.28    0.57
   4  -4  -6    8.86    0.59
  -4   5   6    1.26    0.34
  -4   5   6    0.49    0.26
   4  -5  -6    1.35    0.33
   4  -5  -6    1.08    0.36
   4  -5  -6    0.23    0.38
  -4   6   6    4.54    0.51
   4  -6  -6    6.18    0.75
   4  -6  -6    3.85    0.49
   4  -6  -6    4.59    0.55
  -4   7   6   12.52    0.74
   4  -7  -6   12.25    0.98
   4  -7  -6   12.80    0.73
   4  -7  -6   12.57    0.79
  -4   8   6    1.81    0.41
   4  -8  -6    2.29    0.51
   4  -8  -6    1.95    0.59
   4  -8  -6    2.00    0.41
  -4   9   6    0.20    0.33
   4  -9  -6   -0.19    0.28
   4  -9  -6    0.41    0.41
   4  -9  -6    0.50    0.47
  -4  10   6    0.88    0.40
   4 -10  -6    1.68    0.65
   4 -10  -6    0.74    0.38
   4 -10  -6    0.54    0.45
  -3 -10   6   -0.09    0.47
  -3 -10   6    0.20    0.45
  -3 -10   6   -0.21    0.49
  -3  -9   6    0.99    0.45
  -3  -9   6    0.92    0.52
  -3  -9   6    0.15    0.45
  -3  -8   6    1.30    0.43
  -3  -8   6    0.92    0.46
  -3  -7   6    2.03    0.52
  -3  -7   6    2.18    0.48
  -3  -6   6    0.72    0.41
   3   6  -6    0.50    0.34
  -3  -5   6    7.06    0.72
  -3  -5   6    6.40    0.35
   3   5  -6    7.67    0.65
  -3  -4   6    3.42    0.31
  -3  -4   6    3.88    0.55
   3   4  -6    3.71    0.51
  -3  -3   6   10.55    0.72
   3   3  -6   11.16    0.66
  -3  -2   6   13.52    0.72
   3   2  -6   14.25    0.73
  -3  -1   6   41.15    1.27
   3   1  -6   40.73    1.29
  -3   0   6   29.25    1.02
   3   0  -6   30.47    1.04
  -3   1   6    1.98    0.21
  -3   1   6    2.23    0.38
   3  -1  -6    2.23    0.34
  -3   2   6    1.32    0.22
  -3   2   6    1.10    0.30
   3  -2  -6    1.07    0.28
  -3   3   6    6.96    0.48
  -3   3   6    7.04    0.51
   3  -3  -6    6.73    0.44
   3  -3  -6    6.91    0.50
  -3   4   6    1.87    0.34
  -3   4   6    2.11    0.38
   3  -4  -6    1.55    0.33
   3  -4  -6    1.73    0.33
  -3   5   6    3.80    0.46
  -3   5   6    5.81    0.54
   3  -5  -6    3.99    0.48
   3  -5  -6    4.89    0.65
   3  -5  -6    3.78    0.46
  -3   6   6    5.63    0.59
   3  -6  -6    5.19    0.58
   3  -6  -6    5.69    0.58
   3  -6  -6    4.97    0.68
  -3   7   6    1.48    0.39
   3  -7  -6    1.67    0.44
   3  -7  -6    2.37    0.54
   3  -7  -6    2.14    0.40
  -3   8   6   -0.11    0.29
   3  -8  -6    0.02    0.28
   3  -8  -6    0.05    0.41
   3  -8  -6    0.10    0.37
  -3   9   6    0.04    0.36
   3  -9  -6   -0.24    0.27
   3  -9  -6    0.67    0.45
   3  -9  -6    0.09    0.38
  -3  10   6    0.37    0.41
   3 -10  -6    1.09    0.56
   3 -10  -6    2.19    0.54
   3 -10  -6    1.04    0.41
  -2 -10   6    1.85    0.58
  -2 -10   6    1.81    0.51
  -2 -10   6    1.53    0.60
  -2  -9   6   -0.58    0.34
  -2  -9   6    0.21    0.46
  -2  -9   6   -0.36    0.31
  -2  -8   6    1.22    0.45
  -2  -8   6    0.88    0.49
  -2  -8   6    1.24    0.45
  -2  -7   6    7.89    0.74
  -2  -7   6    6.40    0.72
  -2  -7   6    6.54    0.72
  -2  -6   6    3.75    0.56
  -2  -6   6    3.19    0.51
   2   6  -6    2.76    0.47
  -2  -5   6    2.57    0.47
   2   5  -6    3.26    0.46
  -2  -4   6    3.67    0.51
  -2  -4   6    4.43    0.23
   2   4  -6    4.65    0.51
  -2  -3   6   55.35    1.60
   2   3  -6   55.58    1.57
  -2  -2   6    5.19    0.51
   2   2  -6    5.39    0.46
  -2  -1   6   10.61    0.62
   2   1  -6   11.33    0.59
  -2   0   6    8.54    0.55
   2   0  -6    7.21    0.47
  -2   1   6    0.70    0.25
   2  -1  -6    0.94    0.26
  -2   2   6   11.25    0.58
  -2   2   6   11.08    0.59
   2  -2  -6   11.74    0.61
   2  -2  -6   11.70    0.45
  -2   3   6   32.41    1.07
  -2   3   6   32.37    1.09
   2  -3  -6   31.93    0.92
   2  -3  -6   31.49    1.08
  -2   4   6    9.06    0.59
  -2   4   6    9.01    0.59
   2  -4  -6    9.05    0.53
   2  -4  -6    8.48    0.58
  -2   5   6    0.98    0.34
  -2   5   6    1.50    0.35
   2  -5  -6    0.96    0.32
   2  -5  -6    1.09    0.32
   2  -5  -6    0.86    0.41
  -2   6   6    8.81    0.66
  -2   6   6    7.73    0.63
   2  -6  -6    8.15    0.65
   2  -6  -6    9.86    0.91
   2  -6  -6    8.44    0.62
  -2   7   6    0.31    0.33
   2  -7  -6    0.65    0.32
   2  -7  -6    0.15    0.35
   2  -7  -6    1.00    0.43
  -2   8   6    0.97    0.42
   2  -8  -6    1.48    0.45
   2  -8  -6    0.95    0.47
   2  -8  -6    1.34    0.38
  -2   9   6    1.86    0.51
   2  -9  -6    3.19    0.66
   2  -9  -6    2.27    0.51
   2  -9  -6    3.51    0.61
  -2  10   6    0.60    0.47
   2 -10  -6   -0.20    0.42
   2 -10  -6    0.44    0.48
   2 -10  -6    0.16    0.37
  -1 -11   6    0.19    0.40
  -1 -11   6    0.58    0.53
  -1 -11   6   -0.77    0.37
   1  11  -6    0.05    0.42
  -1 -10   6    1.11    0.53
  -1 -10   6    1.94    0.55
  -1 -10   6    1.59    0.51
  -1  -9   6    1.23    0.50
  -1  -9   6    2.99    0.58
  -1  -9   6    2.28    0.53
  -1  -8   6    8.80    0.75
  -1  -8   6    8.29    0.81
  -1  -8   6    8.75    0.84
  -1  -7   6    2.99    0.50
  -1  -7   6    3.76    0.54
  -1  -7   6    2.49    0.50
  -1  -6   6    2.70    0.47
  -1  -6   6    2.99    0.47
  -1  -6   6    2.20    0.45
   1   6  -6    2.81    0.44
  -1  -5   6    8.66    0.61
  -1  -5   6    8.85    0.65
   1   5  -6    9.07    0.61
  -1  -4   6   25.63    0.99
  -1  -4   6   24.59    0.83
   1   4  -6   24.33    0.93
  -1  -3   6   -0.16    0.18
  -1  -3   6    0.08    0.23
   1   3  -6    0.11    0.17
  -1  -2   6   24.68    0.62
  -1  -2   6   26.30    0.93
   1   2  -6   24.90    0.90
  -1  -1   6   28.29    0.96
   1   1  -6   27.12    0.93
  -1   0   6    9.83    0.56
   1   0  -6    9.73    0.53
  -1   1   6   24.32    0.87
  -1   1   6   22.58    0.87
   1  -1  -6   23.24    0.86
   1  -1  -6   22.67    0.55
  -1   2   6    2.37    0.35
  -1   2   6    2.59    0.37
   1  -2  -6    2.39    0.37
   1  -2  -6    2.15    0.24
  -1   3   6   35.21    1.15
  -1   3   6   34.27    1.14
   1  -3  -6   35.87    1.00
   1  -3  -6   34.46    1.15
  -1   4   6    0.11    0.25
  -1   4   6    0.39    0.27
   1  -4  -6    0.03    0.27
   1  -4  -6    0.37    0.25
  -1   5   6    3.65    0.51
  -1   5   6    3.84    0.50
   1  -5  -6    2.08    0.43
   1  -5  -6    2.31    0.50
   1  -5  -6    2.52    0.43
  -1   6   6   13.69    0.79
  -1   6   6   12.35    0.82
   1  -6  -6   12.59    0.78
   1  -6  -6   10.20    0.73
   1  -6  -6   10.95    0.83
  -1   7   6    6.44    0.72
   1  -7  -6    6.36    0.69
   1  -7  -6    6.43    0.70
   1  -7  -6    6.46    0.79
  -1   8   6    0.07    0.38
   1  -8  -6    0.83    0.38
   1  -8  -6    0.24    0.40
   1  -8  -6    1.11    0.46
  -1   9   6    0.78    0.46
   1  -9  -6    1.47    0.51
   1  -9  -6    0.66    0.51
   1  -9  -6    1.37    0.45
  -1  10   6    1.08    0.52
   1 -10  -6    1.41    0.59
   1 -10  -6    1.07    0.47
   1 -10  -6    1.55    0.56
   0 -11   6    0.38    0.40
   0 -11   6   -0.21    0.44
   0 -11   6    0.77    0.45
   0 -10   6    0.32    0.45
   0 -10   6    0.11    0.38
   0 -10   6    0.05    0.36
   0  -9   6    1.01    0.48
   0  -9   6    0.92    0.40
   0  -9   6    0.66    0.44
   0  -8   6    3.10    0.56
   0  -8   6    2.73    0.54
   0  -8   6    3.45    0.53
   0  -7   6    0.54    0.37
   0  -7   6    0.25    0.32
   0  -7   6    0.66    0.37
   0  -6   6   -0.07    0.30
   0  -6   6   -0.09    0.29
   0  -6   6    0.44    0.31
   0   6  -6    0.39    0.23
   0  -5   6    6.90    0.53
   0  -5   6    7.90    0.59
   0  -5   6    7.16    0.54
   0   5  -6    8.69    0.55
   0  -4   6    0.66    0.26
   0  -4   6    0.62    0.25
   0   4  -6    0.78    0.25
   0  -3   6   14.66    0.53
   0  -3   6   15.50    0.69
   0   3  -6   15.23    0.65
   0  -2   6    0.30    0.21
   0   2  -6   -0.09    0.17
   0  -1   6   89.62    2.09
   0   1  -6   87.20    1.64
   0   1  -6   88.43    2.07
   0   0   6   56.44    1.51
   0   0  -6   54.62    1.48
   0   1   6    0.21    0.21
   0   1   6    0.24    0.21
   0  -1  -6    0.23    0.19
   0   2   6   22.06    0.86
   0   2   6   19.87    0.83
   0  -2  -6   21.99    0.86
   0   3   6    3.25    0.45
   0   3   6    3.55    0.46
   0  -3  -6    3.28    0.43
   0   4   6    0.44    0.28
   0   4   6    0.16    0.28
   0   4   6   -0.11    0.26
   0  -4  -6    0.19    0.25
   0   5   6   -0.42    0.22
   0   5   6    0.48    0.31
   0   5   6    0.07    0.29
   0  -5  -6    0.58    0.38
   0  -5  -6    0.25    0.29
   0   6   6    1.79    0.46
   0   6   6    3.29    0.54
   0   6   6    1.92    0.47
   0  -6  -6    2.33    0.48
   0  -6  -6    2.69    0.55
   0   7   6    2.80    0.57
   0  -7  -6    1.85    0.50
   0  -7  -6    2.64    0.56
   0  -7  -6    3.23    0.57
   0   8   6   -0.03    0.36
   0  -8  -6   -0.24    0.40
   0  -8  -6    0.40    0.35
   0  -8  -6   -0.36    0.35
   0   9   6   -0.07    0.43
   0  -9  -6    0.33    0.37
   0  -9  -6    0.55    0.48
   0  -9  -6    0.30    0.45
   0  10   6    3.34    0.71
   0 -10  -6    2.11    0.67
   0 -10  -6    2.44    0.66
   0 -10  -6    1.84    0.59
   1 -11   6    0.65    0.50
   1 -11   6    0.44    0.40
   1 -11   6    1.25    0.52
   1 -10   6    0.29    0.39
   1 -10   6    0.08    0.43
   1 -10   6   -0.45    0.32
   1  -9   6    1.15    0.48
   1  -9   6    1.05    0.39
   1  -9   6    1.59    0.49
   1  -8   6   24.42    1.01
   1  -8   6   24.43    1.18
   1  -8   6   24.56    1.15
   1  -7   6    0.00    0.27
   1  -7   6   -0.15    0.33
   1  -7   6   -0.78    0.27
   1  -6   6   11.14    0.68
   1  -6   6   11.36    0.71
   1  -6   6   10.81    0.64
  -1   6  -6   11.24    0.59
   1  -5   6    0.65    0.29
   1  -5   6    0.67    0.29
   1  -5   6    1.15    0.25
   1  -5   6    0.70    0.29
  -1   5  -6    0.82    0.24
   1  -4   6    4.04    0.47
   1  -4   6    3.48    0.36
   1  -4   6    3.72    0.38
   1  -4   6    3.73    0.40
  -1   4  -6    3.95    0.39
   1  -3   6   24.77    0.86
  -1   3  -6   26.32    0.76
  -1   3  -6   24.19    0.83
   1  -2   6    0.08    0.20
  -1   2  -6    0.32    0.18
  -1   2  -6    0.05    0.15
   1  -1   6   33.86    1.06
  -1   1  -6   33.03    1.02
   1   0   6   23.31    0.86
   1   0   6   22.51    0.87
  -1   0  -6   22.68    0.84
   1   1   6   35.15    1.14
   1   1   6   33.21    1.09
  -1  -1  -6   34.62    1.12
   1   2   6    7.23    0.54
   1   2   6    7.77    0.58
   1   2   6    7.38    0.57
  -1  -2  -6    7.60    0.56
   1   3   6    3.58    0.48
   1   3   6    4.53    0.55
   1   3   6    4.76    0.56
  -1  -3  -6    4.26    0.52
   1   4   6    0.32    0.32
   1   4   6    0.39    0.34
  -1  -4  -6   -0.02    0.26
   1   5   6   49.18    1.68
   1   5   6   50.49    1.70
  -1  -5  -6   49.26    1.65
  -1  -5  -6   48.58    1.67
   1   6   6    1.41    0.46
   1   6   6    1.98    0.51
  -1  -6  -6    2.49    0.54
  -1  -6  -6    2.36    0.50
   1   7   6    1.26    0.50
  -1  -7  -6    1.01    0.45
  -1  -7  -6    1.06    0.44
   1   8   6    0.57    0.44
  -1  -8  -6    0.28    0.41
  -1  -8  -6    0.38    0.39
   1   9   6    0.95    0.54
  -1  -9  -6    0.08    0.39
  -1  -9  -6    0.18    0.49
  -1  -9  -6    0.48    0.47
   2 -11   6    0.40    0.49
   2 -11   6    0.99    0.36
   2 -11   6    0.72    0.51
   2 -10   6    0.89    0.46
   2 -10   6    1.73    0.40
   2 -10   6    0.47    0.48
   2  -9   6    0.88    0.46
   2  -9   6   -0.03    0.27
   2  -9   6    0.22    0.39
   2  -8   6    6.91    0.72
   2  -8   6    5.94    0.55
   2  -8   6    7.27    0.80
   2  -7   6    1.97    0.46
   2  -7   6    2.24    0.38
   2  -7   6    2.42    0.48
   2  -6   6    2.05    0.41
   2  -6   6    2.17    0.45
   2  -6   6    1.34    0.34
   2  -6   6    2.11    0.30
   2  -5   6    8.35    0.56
   2  -5   6    5.23    0.38
   2  -5   6    8.19    0.49
   2  -5   6    7.68    0.59
  -2   5  -6    7.85    0.45
   2  -4   6    6.92    0.49
   2  -4   6    7.26    0.53
  -2   4  -6    7.62    0.43
   2  -3   6   33.13    1.00
   2  -3   6   30.81    0.99
   2  -3   6   32.26    1.02
  -2   3  -6   31.10    0.97
  -2   3  -6   32.73    0.93
   2  -2   6   28.41    0.94
  -2   2  -6   28.46    0.91
  -2   2  -6   27.68    0.80
   2  -1   6   69.14    1.72
   2  -1   6   69.14    1.76
  -2   1  -6   69.34    1.74
   2   0   6    2.49    0.36
   2   0   6    2.80    0.40
  -2   0  -6    2.31    0.35
   2   1   6    3.17    0.45
   2   1   6    2.65    0.42
   2   1   6    2.87    0.41
  -2  -1  -6    2.74    0.40
   2   2   6    2.89    0.45
   2   2   6    3.55    0.50
  -2  -2  -6    2.99    0.44
   2   3   6    1.13    0.37
   2   3   6    0.28    0.30
  -2  -3  -6    0.24    0.30
   2   4   6    2.01    0.48
   2   4   6    2.17    0.46
  -2  -4  -6    2.74    0.49
   2   5   6    4.01    0.62
   2   5   6    2.66    0.54
  -2  -5  -6    4.16    0.61
  -2  -5  -6    4.65    0.64
   2   6   6    0.83    0.41
   2   6   6    0.99    0.47
  -2  -6  -6    0.35    0.37
  -2  -6  -6    0.90    0.41
   2   7   6   -0.46    0.33
  -2  -7  -6    0.27    0.38
  -2  -7  -6   -0.08    0.35
   2   8   6    3.98    0.77
  -2  -8  -6    4.64    0.70
  -2  -8  -6    4.32    0.75
   2   9   6    0.57    0.53
  -2  -9  -6    0.67    0.48
  -2  -9  -6    1.70    0.61
   3 -11   6    0.31    0.51
   3 -11   6    0.21    0.45
   3 -11   6    0.49    0.28
   3 -10   6    2.11    0.36
   3 -10   6    1.61    0.54
   3 -10   6    2.62    0.60
   3  -9   6    4.79    0.71
   3  -9   6    5.12    0.44
   3  -9   6    4.54    0.70
   3  -8   6    1.72    0.32
   3  -8   6    2.24    0.50
   3  -8   6    1.88    0.49
   3  -7   6    0.36    0.37
   3  -7   6    0.00    0.31
   3  -7   6   -0.08    0.24
   3  -6   6    0.32    0.34
   3  -6   6   -0.30    0.15
   3  -6   6    0.62    0.24
  -3   6  -6    0.07    0.15
   3  -5   6    9.00    0.52
   3  -5   6    9.44    0.49
   3  -5   6    9.43    0.65
  -3   5  -6    9.54    0.47
   3  -4   6    2.88    0.36
   3  -4   6    1.87    0.26
   3  -4   6    3.08    0.42
  -3   4  -6    3.44    0.34
  -3   4  -6    3.54    0.36
   3  -3   6    7.37    0.50
   3  -3   6    7.04    0.49
   3  -3   6    8.04    0.47
  -3   3  -6    8.22    0.46
  -3   3  -6    8.63    0.51
   3  -2   6    0.53    0.26
   3  -2   6    0.35    0.21
  -3   2  -6    0.73    0.22
   3  -1   6    5.49    0.52
   3  -1   6    5.39    0.45
   3  -1   6    5.26    0.36
  -3   1  -6    6.91    0.49
   3   0   6   20.19    0.83
   3   0   6   21.01    0.90
   3   0   6   20.21    0.89
   3   0   6   19.52    0.62
  -3   0  -6   21.28    0.86
   3   1   6    5.09    0.56
   3   1   6    5.36    0.54
  -3  -1  -6    5.39    0.56
   3   2   6    6.63    0.66
   3   2   6    5.57    0.60
  -3  -2  -6    7.01    0.67
   3   3   6    6.90    0.70
   3   3   6    6.29    0.68
  -3  -3  -6    7.41    0.73
   3   4   6    1.18    0.44
   3   4   6    0.73    0.42
  -3  -4  -6    0.94    0.40
  -3  -4  -6    0.73    0.38
   3   5   6   14.40    0.98
   3   5   6   14.19    0.98
  -3  -5  -6   15.00    0.99
  -3  -5  -6   12.90    0.82
   3   6   6    1.65    0.53
   3   6   6    1.38    0.48
  -3  -6  -6    2.56    0.52
  -3  -6  -6    2.24    0.57
   3   7   6    0.01    0.41
  -3  -7  -6   -0.17    0.37
  -3  -7  -6   -0.13    0.39
   3   8   6    0.03    0.46
  -3  -8  -6   -0.30    0.42
   4 -11   6    0.07    0.47
   4 -11   6    0.09    0.19
   4 -11   6    0.29    0.51
   4 -10   6   -0.06    0.42
   4 -10   6   -0.68    0.38
   4 -10   6   -0.10    0.19
   4  -9   6    0.19    0.21
   4  -9   6    0.60    0.44
   4  -9   6    0.45    0.43
   4  -8   6    0.54    0.37
   4  -8   6    0.80    0.23
   4  -7   6    3.83    0.31
   4  -7   6    3.40    0.35
   4  -7   6    2.98    0.54
  -4   7  -6    3.39    0.37
   4  -6   6    1.60    0.42
   4  -6   6    0.87    0.21
   4  -6   6    0.47    0.24
  -4   6  -6    1.40    0.28
   4  -5   6    7.87    0.49
   4  -5   6    9.33    0.64
   4  -5   6    8.78    0.47
  -4   5  -6    7.64    0.51
   4  -4   6   16.41    0.78
   4  -4   6   14.52    0.63
   4  -4   6   15.31    0.68
  -4   4  -6   15.17    0.71
   4  -3   6    3.18    0.41
   4  -3   6    1.89    0.28
   4  -3   6    4.17    0.45
  -4   3  -6    3.10    0.36
  -4   3  -6    4.78    0.49
   4  -2   6   -0.08    0.20
   4  -2   6   -0.15    0.25
  -4   2  -6   -0.25    0.18
  -4   2  -6    0.00    0.24
   4  -1   6    5.90    0.49
   4  -1   6    5.53    0.38
   4  -1   6    4.91    0.53
   4  -1   6    5.45    0.56
  -4   1  -6    5.39    0.59
  -4   1  -6    5.47    0.52
   4   0   6    1.41    0.34
   4   0   6    1.17    0.20
   4   0   6    1.23    0.38
  -4   0  -6    1.16    0.32
   4   1   6    3.75    0.55
   4   1   6    3.13    0.47
  -4  -1  -6    3.56    0.48
   4   2   6    2.91    0.52
   4   2   6    0.98    0.38
  -4  -2  -6    2.01    0.44
   4   3   6    5.19    0.64
   4   3   6    6.02    0.71
  -4  -3  -6    6.56    0.74
   4   4   6    8.31    0.89
   4   4   6   10.59    0.86
  -4  -4  -6   10.48    0.72
  -4  -4  -6   12.19    0.91
   4   5   6    1.25    0.52
   4   5   6    3.43    0.62
  -4  -5  -6    2.01    0.53
  -4  -5  -6    1.48    0.40
   4   6   6    0.81    0.48
   4   6   6   -0.10    0.39
  -4  -6  -6    0.25    0.41
   4   7   6   -0.06    0.42
  -4  -7  -6    0.88    0.52
   4   8   6   -0.41    0.45
  -4  -8  -6   -0.26    0.43
   5 -11   6    0.92    0.56
   5 -10   6    0.13    0.45
   5  -9   6    0.38    0.42
   5  -8   6    0.33    0.37
   5  -8   6    0.44    0.17
   5  -7   6    1.23    0.24
   5  -7   6    1.54    0.22
   5  -7   6    1.15    0.41
  -5   7  -6    1.51    0.32
   5  -6   6    0.97    0.26
   5  -6   6    1.72    0.25
   5  -6   6    1.31    0.41
  -5   6  -6    1.37    0.33
   5  -5   6    2.88    0.48
   5  -5   6    2.56    0.32
   5  -5   6    2.62    0.35
  -5   5  -6    1.98    0.39
   5  -4   6   -0.02    0.20
   5  -4   6    0.32    0.27
   5  -4   6    0.00    0.27
  -5   4  -6    0.23    0.26
   5  -3   6   13.23    0.70
   5  -3   6   13.43    0.66
  -5   3  -6   14.51    0.80
  -5   3  -6   13.62    0.63
   5  -2   6    9.02    0.50
   5  -2   6    7.88    0.58
   5  -2   6    7.70    0.59
   5  -2   6    8.27    0.53
  -5   2  -6    8.43    0.54
  -5   2  -6    7.90    0.65
   5  -1   6   -0.28    0.30
   5  -1   6   -0.21    0.22
   5  -1   6    0.16    0.19
  -5   1  -6    0.41    0.25
  -5   1  -6   -0.02    0.31
   5   0   6    2.45    0.43
   5   0   6    2.46    0.49
   5   0   6    2.22    0.24
  -5   0  -6    2.47    0.44
   5   1   6    3.03    0.55
   5   1   6    2.67    0.46
  -5  -1  -6    2.79    0.49
   5   2   6    0.25    0.35
   5   2   6    0.78    0.42
  -5  -2  -6    0.74    0.34
   5   3   6    4.79    0.71
   5   3   6    4.53    0.65
  -5  -3  -6    5.40    0.72
  -5  -3  -6    4.69    0.51
   5   4   6   -0.09    0.36
   5   4   6    0.30    0.40
  -5  -4  -6    0.27    0.39
   5   5   6   -0.52    0.36
   5   5   6   -0.63    0.37
  -5  -5  -6    0.68    0.46
   5   6   6    0.01    0.39
   5   6   6   -0.27    0.43
  -5  -6  -6    0.55    0.43
   5   7   6   -0.71    0.37
  -5  -7  -6    0.13    0.48
   6 -11   6   -0.22    0.48
   6 -10   6    2.39    0.64
   6  -9   6    0.85    0.48
   6  -8   6   -0.34    0.38
   6  -7   6   -0.18    0.16
   6  -7   6    0.55    0.37
  -6   7  -6    0.10    0.25
   6  -6   6    6.87    0.71
   6  -6   6    7.85    0.46
  -6   6  -6    6.91    0.61
   6  -5   6    7.98    0.63
   6  -5   6    9.11    0.54
  -6   5  -6    8.10    0.68
   6  -4   6    0.35    0.30
   6  -4   6    0.46    0.29
  -6   4  -6    0.33    0.30
   6  -3   6    1.21    0.32
   6  -3   6    1.25    0.37
   6  -3   6    1.62    0.39
  -6   3  -6    1.35    0.41
   6  -2   6    3.12    0.41
   6  -2   6    1.82    0.42
   6  -2   6    2.37    0.34
  -6   2  -6    2.69    0.53
   6  -1   6    1.19    0.24
   6  -1   6    0.87    0.39
   6  -1   6    0.98    0.31
  -6   1  -6    0.78    0.38
   6   0   6    3.49    0.58
   6   0   6    4.00    0.52
  -6   0  -6    3.40    0.62
  -6   0  -6    4.40    0.58
   6   1   6    1.38    0.39
   6   1   6    1.27    0.46
  -6  -1  -6    0.87    0.37
   6   2   6    0.57    0.45
   6   2   6   -0.40    0.30
  -6  -2  -6    0.03    0.36
   6   3   6    4.16    0.69
   6   3   6    4.78    0.70
  -6  -3  -6    4.97    0.73
   6   4   6    2.48    0.61
   6   4   6    2.71    0.61
  -6  -4  -6    1.03    0.51
   6   5   6    0.11    0.48
   6   5   6   -0.79    0.38
  -6  -5  -6   -0.61    0.39
   6   6   6    0.11    0.47
   6   6   6    0.12    0.48
  -6  -6  -6   -0.08    0.42
   7 -10   6    0.16    0.45
   7  -9   6    0.36    0.45
   7  -8   6    0.23    0.38
  -7   8  -6    0.06    0.29
   7  -7   6    1.09    0.18
   7  -7   6    1.09    0.44
  -7   7  -6    1.04    0.37
   7  -6   6    0.44    0.37
   7  -6   6    0.88    0.27
  -7   6  -6    0.63    0.35
   7  -5   6   -0.58    0.28
   7  -5   6    0.46    0.29
  -7   5  -6    0.69    0.36
   7  -4   6    1.00    0.34
   7  -4   6    0.12    0.30
  -7   4  -6    0.31    0.34
   7  -3   6    8.11    0.57
   7  -3   6    7.17    0.61
   7  -3   6    8.41    0.66
  -7   3  -6    7.94    0.83
   7  -2   6    0.40    0.25
   7  -2   6    0.10    0.25
   7  -2   6    0.21    0.32
  -7   2  -6   -0.07    0.34
   7  -1   6    0.35    0.35
   7  -1   6    0.09    0.26
  -7   1  -6    0.06    0.32
   7   0   6    1.11    0.37
   7   0   6    0.35    0.40
  -7   0  -6    1.07    0.50
   7   1   6    1.74    0.54
   7   1   6    1.50    0.43
   7   2   6    0.65    0.49
   7   2   6    0.46    0.39
   7   3   6    1.31    0.49
   7   3   6    0.71    0.55
   7   4   6   -0.20    0.41
   7   4   6    0.25    0.48
  -7  -4  -6    0.57    0.46
   7   5   6    1.03    0.58
   7   5   6    0.50    0.49
  -7  -5  -6    0.93    0.55
   8 -10   6    0.14    0.51
   8  -9   6    0.17    0.47
   8  -8   6   -0.32    0.38
  -8   8  -6   -0.17    0.30
   8  -7   6    0.09    0.37
  -8   7  -6    0.23    0.34
   8  -6   6    0.47    0.38
   8  -6   6    0.12    0.25
  -8   6  -6    0.20    0.37
   8  -5   6    0.34    0.30
   8  -5   6    0.05    0.33
  -8   5  -6   -0.10    0.31
   8  -4   6    1.52    0.39
   8  -4   6    1.83    0.42
   8  -4   6    2.09    0.43
  -8   4  -6    1.03    0.45
   8  -3   6   -0.15    0.28
   8  -3   6    0.10    0.35
  -8   3  -6   -0.08    0.31
   8  -2   6    1.43    0.46
   8  -2   6    1.42    0.33
  -8   2  -6    2.13    0.56
   8  -1   6    0.71    0.44
   8  -1   6    0.60    0.32
  -8   1  -6    0.68    0.46
   8   0   6    0.36    0.36
   8   0   6    1.13    0.50
  -8   0  -6    0.96    0.47
   8   1   6    0.33    0.47
   8   1   6    0.10    0.33
   8   2   6    0.10    0.48
   8   2   6    0.53    0.44
   8   3   6   -0.42    0.47
   8   3   6   -0.25    0.39
   8   4   6    0.11    0.54
   8   4   6    0.14    0.46
   9  -9   6    1.06    0.54
   9  -8   6    0.83    0.52
  -9   8  -6    0.38    0.39
   9  -7   6    0.53    0.44
  -9   7  -6    0.68    0.45
   9  -6   6    0.35    0.29
   9  -6   6    0.25    0.37
  -9   6  -6   -0.31    0.39
   9  -5   6    0.44    0.34
   9  -5   6    0.76    0.42
  -9   5  -6    0.65    0.44
   9  -4   6    0.62    0.37
   9  -4   6   -0.34    0.32
   9  -4   6    0.05    0.34
  -9   4  -6    0.23    0.38
   9  -3   6    0.07    0.37
  -9   3  -6    0.22    0.41
   9  -2   6    0.27    0.39
  -9   2  -6   -0.01    0.43
   9  -1   6    1.12    0.50
  -9   1  -6    1.97    0.63
   9   0   6    0.45    0.49
   9   0   6    0.22    0.35
  -9   0  -6    0.94    0.55
   9   1   6    0.78    0.42
   9   1   6    1.60    0.61
   9   2   6    2.42    0.73
   9   2   6    1.96    0.54
  10  -7   6    0.02    0.48
  10  -7   6   -0.13    0.19
 -10   7  -6    0.33    0.44
  10  -6   6    0.51    0.46
  10  -6   6    0.44    0.32
 -10   6  -6    0.20    0.47
  10  -5   6    0.53    0.37
 -10   5  -6    0.87    0.53
  10  -4   6    0.42    0.42
  10  -4   6   -0.08    0.37
 -10   4  -6    0.17    0.44
  10  -3   6   -0.02    0.39
 -10   3  -6   -0.08    0.45
  10  -2   6   -0.08    0.43
 -10   2  -6    0.53    0.47
  10  -1   6    0.43    0.50
 -10   1  -6    0.43    0.53
  10   0   6   -0.17    0.49
 -10   0  -6    0.28    0.51
 -11  -1   7    0.07    0.42
  11   1  -7   -0.13    0.51
 -11   0   7    0.57    0.48
  11   0  -7   -0.20    0.46
 -11   1   7    0.50    0.50
  11  -1  -7    0.21    0.47
  11  -2  -7    0.55    0.49
  11  -3  -7    0.28    0.44
  11  -4  -7   -0.27    0.39
  11  -5  -7   -0.42    0.34
  11  -6  -7   -0.21    0.42
  11  -6  -7    0.09    0.38
 -10  -3   7    0.21    0.41
  10   3  -7    0.10    0.50
 -10  -2   7    0.02    0.38
  10   2  -7   -0.15    0.45
 -10  -1   7   -0.74    0.34
  10   1  -7   -0.55    0.40
 -10   0   7    0.21    0.40
  10   0  -7    0.71    0.48
  10  -1  -7   -0.34    0.41
  10  -2  -7    1.12    0.48
  10  -3  -7   -0.03    0.37
  10  -3  -7    0.49    0.41
  10  -4  -7   -0.15    0.37
  10  -4  -7   -0.04    0.38
  10  -5  -7   -0.48    0.40
  10  -5  -7   -0.18    0.32
  10  -6  -7   -0.20    0.40
  10  -6  -7    0.04    0.35
  10  -7  -7    0.31    0.50
  10  -7  -7    0.32    0.37
  -9  -4   7    0.45    0.55
  -9  -4   7    0.26    0.37
   9   4  -7   -0.43    0.41
  -9  -3   7    0.08    0.37
   9   3  -7   -0.04    0.45
  -9  -2   7    0.53    0.37
   9   2  -7    0.57    0.48
  -9  -1   7    0.13    0.36
   9   1  -7    0.45    0.45
   9   0  -7   -0.20    0.38
   9  -1  -7    0.32    0.42
   9  -1  -7   -0.42    0.34
   9  -2  -7   -0.28    0.33
   9  -2  -7    0.40    0.40
   9  -3  -7   -0.05    0.36
   9  -3  -7    0.48    0.41
   9  -4  -7    2.40    0.51
   9  -4  -7    1.81    0.50
   9  -5  -7    0.06    0.32
   9  -5  -7    1.15    0.51
   9  -6  -7    1.34    0.50
   9  -6  -7    1.33    0.45
   9  -7  -7   -0.51    0.42
   9  -7  -7    0.21    0.33
   9  -8  -7   -0.65    0.39
   9  -8  -7    0.11    0.32
  -8  -6   7   -0.03    0.54
   8   6  -7    0.44    0.50
  -8  -5   7    0.35    0.51
   8   5  -7   -1.01    0.36
  -8  -4   7    0.47    0.35
  -8  -4   7   -0.30    0.46
   8   4  -7   -0.01    0.37
  -8  -3   7    0.48    0.33
  -8  -3   7    0.45    0.47
   8   3  -7    0.53    0.46
  -8  -2   7    2.69    0.52
  -8  -2   7    1.54    0.53
   8   2  -7    0.95    0.46
  -8  -1   7    1.27    0.48
   8   1  -7    1.39    0.47
  -8   0   7    0.77    0.42
   8   0  -7   -0.01    0.37
   8  -1  -7    8.27    0.83
   8  -2  -7    0.21    0.35
   8  -2  -7    0.32    0.40
   8  -3  -7    1.95    0.49
   8  -3  -7    1.61    0.51
   8  -4  -7    0.40    0.41
   8  -4  -7   -0.24    0.31
   8  -5  -7    0.51    0.35
   8  -5  -7    0.42    0.45
   8  -6  -7    0.46    0.46
   8  -6  -7    0.10    0.34
   8  -7  -7    0.21    0.32
   8  -7  -7   -0.39    0.43
   8  -8  -7    0.03    0.30
   8  -8  -7   -0.18    0.44
   8  -9  -7    0.18    0.30
   8  -9  -7   -0.10    0.47
  -7  -7   7    0.96    0.46
  -7  -7   7    0.74    0.57
  -7  -6   7    0.95    0.58
   7   6  -7    0.46    0.49
  -7  -5   7    1.07    0.49
   7   5  -7   -0.16    0.41
  -7  -4   7    0.85    0.35
  -7  -4   7   -0.14    0.42
   7   4  -7    0.06    0.38
  -7  -3   7    0.82    0.47
  -7  -3   7    0.58    0.33
   7   3  -7   -0.04    0.39
  -7  -2   7   -0.58    0.34
  -7  -2   7    0.18    0.32
   7   2  -7   -0.09    0.36
  -7  -1   7    0.92    0.45
   7   1  -7    1.19    0.42
  -7   0   7    0.96    0.41
   7   0  -7    0.42    0.38
  -7   1   7    0.54    0.35
   7  -1  -7    0.95    0.39
   7  -2  -7    0.40    0.34
   7  -3  -7   -0.24    0.37
   7  -3  -7    0.47    0.33
   7  -4  -7    0.39    0.44
   7  -4  -7    1.08    0.38
   7  -5  -7    4.66    0.57
   7  -5  -7    5.96    0.77
   7  -6  -7    0.58    0.47
   7  -6  -7    0.81    0.35
   7  -7  -7    0.23    0.45
   7  -7  -7   -0.29    0.26
   7  -8  -7    0.46    0.33
   7  -8  -7    0.16    0.44
   7  -9  -7    0.56    0.55
   7  -9  -7    0.04    0.29
   7 -10  -7    0.14    0.33
   7 -10  -7    0.30    0.53
  -6  -8   7    0.88    0.62
  -6  -8   7    0.45    0.42
  -6  -7   7    0.37    0.52
  -6  -6   7    0.95    0.54
   6   6  -7    0.39    0.44
  -6  -5   7   -0.80    0.38
   6   5  -7    0.15    0.35
  -6  -4   7    1.15    0.36
  -6  -4   7    0.58    0.43
   6   4  -7    1.32    0.44
  -6  -3   7    2.49    0.43
  -6  -3   7    3.74    0.62
   6   3  -7    2.00    0.50
  -6  -2   7    1.81    0.53
   6   2  -7    3.00    0.56
  -6  -1   7    3.40    0.59
   6   1  -7    4.34    0.61
  -6   0   7    5.10    0.62
   6   0  -7    4.33    0.58
  -6   1   7   -0.03    0.31
   6  -1  -7   -0.11    0.25
  -6   2   7    1.22    0.40
   6  -2  -7    1.32    0.40
  -6   3   7    1.51    0.36
   6  -3  -7    0.18    0.30
   6  -4  -7    0.88    0.46
   6  -4  -7    0.73    0.34
   6  -5  -7    0.28    0.29
   6  -5  -7   -0.21    0.39
   6  -6  -7    0.27    0.41
   6  -6  -7    0.73    0.32
   6  -7  -7    0.06    0.28
   6  -7  -7    0.56    0.47
  -6   8   7    0.03    0.26
   6  -8  -7    0.25    0.28
   6  -8  -7    0.46    0.48
   6  -9  -7   -0.16    0.27
   6  -9  -7   -0.18    0.44
   6 -10  -7    0.24    0.52
   6 -10  -7    0.30    0.48
   6 -10  -7    0.46    0.34
  -5  -8   7    0.49    0.42
  -5  -8   7    0.78    0.56
  -5  -7   7    0.30    0.35
  -5  -7   7   -0.13    0.43
  -5  -6   7    0.14    0.44
   5   6  -7    0.77    0.41
  -5  -5   7   -0.01    0.42
   5   5  -7    0.26    0.37
  -5  -4   7    0.24    0.39
  -5  -4   7   -0.16    0.21
   5   4  -7    0.10    0.35
  -5  -3   7    3.10    0.60
  -5  -3   7    3.89    0.47
   5   3  -7    3.78    0.60
  -5  -2   7    3.86    0.60
   5   2  -7    4.44    0.59
  -5  -1   7    0.60    0.37
   5   1  -7    0.59    0.35
  -5   0   7    4.55    0.58
   5   0  -7    4.37    0.54
  -5   1   7    1.03    0.35
  -5   1   7    0.89    0.24
   5  -1  -7    1.14    0.34
  -5   2   7    2.35    0.41
   5  -2  -7    1.90    0.40
  -5   3   7    1.55    0.38
   5  -3  -7    0.98    0.34
  -5   4   7   -0.02    0.28
   5  -4  -7   -0.28    0.22
   5  -5  -7    0.27    0.28
   5  -5  -7    0.98    0.48
  -5   6   7    0.47    0.27
   5  -6  -7    0.44    0.44
   5  -6  -7    0.45    0.29
  -5   7   7    1.46    0.37
   5  -7  -7    0.68    0.32
   5  -7  -7    1.46    0.42
   5  -7  -7    0.80    0.46
  -5   8   7    1.66    0.41
   5  -8  -7    1.92    0.49
   5  -8  -7    0.69    0.34
   5  -8  -7    0.98    0.50
  -5   9   7    0.29    0.31
   5  -9  -7   -0.39    0.34
   5  -9  -7    0.33    0.29
   5  -9  -7    0.45    0.50
   5 -10  -7   -0.12    0.50
   5 -10  -7    0.07    0.30
   5 -10  -7   -0.02    0.40
  -4  -9   7    0.19    0.39
  -4  -9   7    0.66    0.53
  -4  -9   7    1.13    0.58
  -4  -8   7    0.93    0.51
  -4  -8   7   -0.29    0.32
  -4  -7   7    1.85    0.49
  -4  -7   7    2.88    0.64
  -4  -6   7    0.59    0.43
   4   6  -7   -0.33    0.29
  -4  -5   7    2.62    0.55
   4   5  -7    1.75    0.49
  -4  -4   7    9.51    0.51
  -4  -4   7   10.37    0.83
   4   4  -7   10.19    0.75
  -4  -3   7   23.81    1.10
   4   3  -7   25.81    1.13
  -4  -2   7    0.01    0.31
   4   2  -7   -0.03    0.25
  -4  -1   7    0.30    0.32
   4   1  -7    0.48    0.28
  -4   0   7    2.81    0.44
   4   0  -7    2.29    0.39
  -4   1   7    0.10    0.28
  -4   1   7    0.25    0.17
   4  -1  -7   -0.12    0.23
  -4   2   7   12.80    0.53
  -4   2   7   13.08    0.75
   4  -2  -7   11.86    0.69
  -4   3   7    2.14    0.39
   4  -3  -7    2.57    0.42
  -4   4   7    1.15    0.35
   4  -4  -7    0.76    0.29
  -4   5   7    3.70    0.47
   4  -5  -7    3.29    0.46
   4  -5  -7    4.16    0.49
   4  -5  -7    3.67    0.61
  -4   6   7   -0.03    0.27
   4  -6  -7    0.06    0.29
   4  -6  -7    0.31    0.42
   4  -6  -7    0.02    0.24
  -4   7   7   -0.01    0.26
   4  -7  -7    0.54    0.44
   4  -7  -7    0.36    0.34
   4  -7  -7    0.27    0.29
  -4   8   7    2.80    0.50
   4  -8  -7    1.82    0.55
   4  -8  -7    2.83    0.53
   4  -8  -7    3.07    0.49
  -4   9   7    1.33    0.43
   4  -9  -7    0.65    0.34
   4  -9  -7    1.02    0.46
   4  -9  -7    0.54    0.50
  -4  10   7    0.20    0.38
   4 -10  -7   -0.05    0.41
   4 -10  -7   -0.53    0.44
   4 -10  -7   -0.28    0.30
  -3 -10   7    2.40    0.69
  -3 -10   7    0.96    0.48
  -3 -10   7    1.59    0.62
  -3  -9   7    1.20    0.47
  -3  -9   7    2.03    0.59
  -3  -9   7    1.51    0.58
  -3  -8   7   -0.51    0.41
  -3  -8   7    0.18    0.42
  -3  -8   7    0.18    0.39
  -3  -7   7    0.95    0.42
  -3  -7   7    1.35    0.48
  -3  -6   7   -0.26    0.36
   3   6  -7    1.05    0.38
  -3  -5   7    0.54    0.37
   3   5  -7    0.39    0.32
  -3  -4   7    2.94    0.53
  -3  -4   7    2.93    0.29
   3   4  -7    2.70    0.48
  -3  -3   7   27.97    1.15
   3   3  -7   26.69    1.10
  -3  -2   7    0.09    0.30
   3   2  -7    0.01    0.22
  -3  -1   7   25.96    1.03
   3   1  -7   25.69    1.02
  -3   0   7    0.69    0.13
  -3   0   7    0.56    0.28
   3   0  -7    0.68    0.29
  -3   1   7   40.54    0.91
  -3   1   7   40.02    1.29
   3  -1  -7   41.66    1.33
  -3   2   7    0.68    0.29
   3  -2  -7    0.52    0.27
  -3   3   7    3.55    0.46
   3  -3  -7    3.00    0.34
   3  -3  -7    2.49    0.40
  -3   4   7    0.42    0.29
  -3   4   7    1.03    0.31
   3  -4  -7    0.93    0.28
   3  -4  -7    0.29    0.25
  -3   5   7    1.52    0.39
  -3   5   7    1.90    0.40
   3  -5  -7    2.45    0.55
   3  -5  -7    2.61    0.44
   3  -5  -7    2.16    0.39
  -3   6   7    9.14    0.66
   3  -6  -7    8.01    0.63
   3  -6  -7    7.84    0.63
   3  -6  -7    9.11    0.91
  -3   7   7    1.37    0.40
   3  -7  -7    0.66    0.42
   3  -7  -7    0.75    0.34
   3  -7  -7    0.63    0.38
  -3   8   7    1.28    0.42
   3  -8  -7    1.53    0.42
   3  -8  -7    1.27    0.43
   3  -8  -7    1.29    0.55
  -3   9   7    0.90    0.43
   3  -9  -7    0.91    0.45
   3  -9  -7    0.70    0.53
   3  -9  -7    0.56    0.36
  -3  10   7    0.75    0.47
   3 -10  -7   -0.03    0.35
   3 -10  -7   -0.09    0.48
   3 -10  -7    0.78    0.49
  -2 -10   7    0.46    0.49
  -2 -10   7    0.86    0.51
  -2 -10   7    0.58    0.48
  -2  -9   7    0.44    0.47
  -2  -9   7   -0.35    0.40
  -2  -9   7    0.02    0.42
  -2  -8   7    0.60    0.44
  -2  -8   7    0.13    0.36
  -2  -8   7    1.35    0.50
  -2  -7   7    0.12    0.38
  -2  -7   7    0.02    0.34
  -2  -7   7    0.46    0.39
  -2  -6   7   14.15    0.83
  -2  -6   7   12.89    0.86
   2   6  -7   13.32    0.80
  -2  -5   7    3.10    0.46
  -2  -5   7    3.24    0.54
   2   5  -7    3.29    0.50
  -2  -4   7    0.17    0.11
  -2  -4   7    0.21    0.33
   2   4  -7    0.18    0.27
  -2  -3   7   -0.05    0.27
   2   3  -7    0.01    0.22
  -2  -2   7    0.30    0.29
   2   2  -7    0.10    0.22
  -2  -1   7    0.17    0.27
   2   1  -7    0.13    0.21
  -2   0   7   17.28    0.78
   2   0  -7   16.69    0.77
  -2   1   7    1.81    0.36
   2  -1  -7    2.01    0.36
  -2   2   7    1.07    0.31
   2  -2  -7    0.83    0.29
   2  -2  -7    1.04    0.20
  -2   3   7   28.28    1.06
  -2   3   7   27.11    1.03
   2  -3  -7   29.03    0.86
   2  -3  -7   29.28    1.08
  -2   4   7    0.54    0.29
  -2   4   7    0.34    0.30
   2  -4  -7    0.53    0.28
   2  -4  -7   -0.04    0.24
  -2   5   7    6.45    0.63
  -2   5   7    5.55    0.62
   2  -5  -7    4.94    0.52
   2  -5  -7    5.66    0.61
   2  -5  -7    5.17    0.69
  -2   6   7    4.73    0.61
   2  -6  -7    3.96    0.68
   2  -6  -7    3.70    0.53
   2  -6  -7    4.49    0.55
  -2   7   7    2.00    0.46
   2  -7  -7    2.22    0.48
   2  -7  -7    1.96    0.52
   2  -7  -7    2.32    0.47
  -2   8   7    3.43    0.61
   2  -8  -7    3.27    0.55
   2  -8  -7    2.92    0.54
   2  -8  -7    4.36    0.72
  -2   9   7    0.47    0.40
   2  -9  -7    0.66    0.45
   2  -9  -7   -0.12    0.44
   2  -9  -7    0.24    0.34
  -2  10   7    1.71    0.60
   2 -10  -7    2.11    0.69
   2 -10  -7    1.69    0.55
   2 -10  -7    1.25    0.47
  -1 -10   7    2.45    0.59
  -1 -10   7    1.26    0.51
  -1 -10   7    1.71    0.54
  -1  -9   7    0.14    0.41
  -1  -9   7   -0.83    0.31
  -1  -9   7    0.01    0.38
  -1  -8   7    3.15    0.55
  -1  -8   7    2.14    0.51
  -1  -8   7    2.35    0.52
  -1  -7   7    2.98    0.55
  -1  -7   7    3.48    0.54
  -1  -7   7    3.77    0.57
  -1  -6   7    0.11    0.34
  -1  -6   7    0.59    0.34
  -1  -6   7    1.04    0.39
   1   6  -7   -0.22    0.23
  -1  -5   7   20.51    0.95
  -1  -5   7   21.41    0.85
   1   5  -7   21.16    0.92
  -1  -4   7    1.86    0.39
  -1  -4   7    2.41    0.33
   1   4  -7    2.36    0.38
  -1  -3   7    0.79    0.20
  -1  -3   7    0.15    0.27
   1   3  -7    0.72    0.25
  -1  -2   7    9.13    0.60
   1   2  -7    8.46    0.55
  -1  -1   7   19.75    0.84
   1   1  -7   18.99    0.80
  -1   0   7    0.53    0.27
   1   0  -7    0.75    0.24
  -1   1   7    3.19    0.43
   1  -1  -7    3.94    0.45
   1  -1  -7    3.14    0.21
  -1   2   7    0.40    0.28
  -1   2   7    0.00    0.23
   1  -2  -7    0.14    0.18
   1  -2  -7    0.73    0.26
  -1   3   7    7.41    0.59
  -1   3   7    6.00    0.59
   1  -3  -7    7.20    0.48
   1  -3  -7    7.33    0.57
  -1   4   7    0.31    0.27
  -1   4   7    0.55    0.31
   1  -4  -7    0.52    0.30
   1  -4  -7    0.57    0.28
  -1   5   7    0.21    0.32
  -1   5   7   -0.14    0.28
   1  -5  -7    0.16    0.37
   1  -5  -7    0.27    0.32
   1  -5  -7    0.08    0.27
  -1   6   7   11.90    0.83
  -1   6   7   12.11    0.79
   1  -6  -7   10.55    0.90
   1  -6  -7   12.05    0.80
   1  -6  -7   11.94    0.76
  -1   7   7    0.77    0.41
   1  -7  -7    0.67    0.36
   1  -7  -7    0.55    0.42
   1  -7  -7    1.00    0.42
  -1   8   7   -0.04    0.34
   1  -8  -7   -0.40    0.38
   1  -8  -7    0.30    0.35
   1  -8  -7    0.08    0.39
  -1   9   7    0.86    0.49
   1  -9  -7    1.59    0.51
   1  -9  -7    1.59    0.52
   1  -9  -7    1.49    0.57
  -1  10   7    0.25    0.45
   1 -10  -7    0.38    0.46
   1 -10  -7   -0.29    0.46
   1 -10  -7   -0.08    0.39
   0 -11   7    0.67    0.49
   0 -11   7    1.08    0.54
   0 -11   7    0.42    0.48
   0 -10   7    0.96    0.48
   0 -10   7    1.76    0.55
   0 -10   7    1.56    0.47
   0  -9   7    0.33    0.40
   0  -9   7   -0.26    0.31
   0  -9   7    0.81    0.46
   0  -8   7    0.15    0.37
   0  -8   7    0.71    0.41
   0  -8   7    0.16    0.33
   0  -7   7    4.60    0.64
   0  -7   7    5.28    0.59
   0  -7   7    6.81    0.65
   0  -6   7    0.10    0.31
   0  -6   7   -0.17    0.30
   0  -6   7    1.04    0.35
   0  -5   7    0.33    0.29
   0  -5   7    0.09    0.28
   0   5  -7    0.31    0.24
   0  -4   7    6.45    0.53
   0  -4   7    6.28    0.44
   0   4  -7    6.14    0.48
   0  -3   7    1.25    0.21
   0  -3   7    1.17    0.32
   0   3  -7    1.22    0.29
   0  -2   7    3.62    0.43
   0   2  -7    3.53    0.41
   0  -1   7   14.91    0.73
   0   1  -7   15.64    0.72
   0   0   7    0.72    0.27
   0   0  -7    0.63    0.25
   0   1   7   20.86    0.88
   0   1   7   20.56    0.87
   0  -1  -7   21.62    0.88
   0   2   7    3.35    0.46
   0   2   7    2.61    0.41
   0  -2  -7    3.63    0.47
   0   3   7    0.32    0.28
   0   3   7    0.08    0.27
   0  -3  -7    0.39    0.26
   0   4   7    3.65    0.54
   0   4   7    3.53    0.53
   0  -4  -7    3.31    0.48
   0   5   7    5.50    0.65
   0   5   7    4.49    0.61
   0   5   7    5.36    0.63
   0  -5  -7    6.97    0.72
   0  -5  -7    5.10    0.69
   0   6   7    8.03    0.82
   0   6   7    7.24    0.77
   0   6   7    7.25    0.76
   0  -6  -7    7.96    0.80
   0  -6  -7    7.67    0.83
   0   7   7    0.30    0.41
   0  -7  -7   -0.40    0.36
   0  -7  -7   -0.01    0.37
   0  -7  -7    0.47    0.36
   0   8   7    0.64    0.47
   0  -8  -7    0.56    0.38
   0  -8  -7    1.10    0.51
   0  -8  -7    0.86    0.46
   0   9   7    3.29    0.71
   0  -9  -7    2.86    0.63
   0  -9  -7    3.58    0.72
   0  -9  -7    2.36    0.59
   1 -11   7    0.93    0.51
   1 -11   7    0.50    0.47
   1 -11   7   -0.11    0.36
   1 -10   7    0.77    0.47
   1 -10   7    0.42    0.43
   1 -10   7    1.20    0.41
   1  -9   7    5.26    0.69
   1  -9   7    4.82    0.73
   1  -9   7    4.17    0.54
   1  -8   7    1.44    0.48
   1  -8   7    1.60    0.43
   1  -8   7    0.76    0.41
   1  -7   7   10.21    0.70
   1  -7   7   12.87    0.80
   1  -7   7   12.41    0.80
   1  -6   7    2.09    0.41
   1  -6   7    3.02    0.50
   1  -6   7    1.36    0.37
   1  -5   7    6.22    0.52
   1  -5   7    6.14    0.62
   1  -5   7    6.05    0.44
   1  -5   7    5.53    0.54
  -1   5  -7    5.70    0.46
   1  -4   7    1.13    0.33
  -1   4  -7    1.43    0.28
   1  -3   7    1.66    0.33
  -1   3  -7    1.58    0.30
  -1   3  -7    1.65    0.26
   1  -2   7    2.83    0.41
  -1   2  -7    3.16    0.38
  -1   2  -7    3.27    0.26
   1  -1   7   -0.08    0.24
  -1   1  -7    0.00    0.18
   1   0   7    4.65    0.49
   1   0   7    3.20    0.44
  -1   0  -7    4.54    0.48
   1   1   7   18.94    0.85
   1   1   7   19.27    0.88
  -1  -1  -7   18.24    0.82
   1   2   7    1.57    0.36
   1   2   7    1.64    0.38
  -1  -2  -7    1.77    0.38
   1   3   7   18.30    0.93
   1   3   7   20.66    0.98
   1   3   7   17.64    0.90
  -1  -3  -7   19.24    0.94
   1   4   7    3.59    0.55
   1   4   7    3.50    0.57
   1   4   7    2.92    0.53
  -1  -4  -7    3.55    0.55
   1   5   7   -0.56    0.32
   1   5   7    0.61    0.38
   1   5   7    0.56    0.35
  -1  -5  -7    0.89    0.44
  -1  -5  -7    0.05    0.29
   1   6   7    1.09    0.45
   1   6   7    0.50    0.39
   1   6   7    0.17    0.37
  -1  -6  -7    0.36    0.39
  -1  -6  -7    0.83    0.41
   1   7   7    7.52    0.90
  -1  -7  -7    8.82    0.92
  -1  -7  -7    7.76    0.86
   1   8   7    0.66    0.48
  -1  -8  -7    0.09    0.38
  -1  -8  -7   -0.12    0.37
   1   9   7   -0.01    0.42
  -1  -9  -7   -0.29    0.45
  -1  -9  -7    0.16    0.47
  -1  -9  -7    0.00    0.42
   2 -11   7    1.31    0.56
   2 -11   7    1.30    0.55
   2 -11   7    1.17    0.41
   2 -10   7    0.25    0.32
   2 -10   7    0.10    0.40
   2 -10   7    0.53    0.45
   2  -9   7    0.49    0.33
   2  -9   7    0.96    0.47
   2  -9   7   -0.06    0.38
   2  -8   7   -0.20    0.32
   2  -8   7    0.35    0.31
   2  -8   7   -0.20    0.35
   2  -7   7    0.32    0.30
   2  -7   7    0.89    0.39
   2  -7   7    0.22    0.34
   2  -6   7    6.93    0.62
   2  -6   7    6.95    0.53
   2  -6   7    6.78    0.68
   2  -5   7    0.86    0.37
   2  -5   7    1.62    0.34
  -2   5  -7    1.63    0.29
   2  -4   7    0.35    0.19
   2  -4   7   -0.06    0.26
   2  -4   7    0.07    0.26
  -2   4  -7    0.18    0.18
   2  -3   7   25.68    0.95
   2  -3   7   25.54    0.94
  -2   3  -7   26.54    0.82
  -2   3  -7   25.74    0.91
   2  -2   7    6.59    0.52
  -2   2  -7    7.19    0.48
  -2   2  -7    6.32    0.41
   2  -1   7   17.98    0.81
  -2   1  -7   16.47    0.76
   2   0   7    9.17    0.63
   2   0   7    9.11    0.58
  -2   0  -7    9.01    0.59
   2   1   7    0.91    0.31
   2   1   7    0.02    0.27
   2   1   7    0.54    0.31
  -2  -1  -7    0.46    0.25
   2   2   7   12.57    0.79
   2   2   7   11.62    0.75
   2   2   7   10.83    0.76
  -2  -2  -7   12.01    0.75
   2   3   7    5.61    0.62
   2   3   7    5.72    0.66
  -2  -3  -7    6.63    0.69
   2   4   7   28.34    1.28
   2   4   7   27.10    1.23
  -2  -4  -7   27.94    1.26
   2   5   7    0.56    0.38
   2   5   7    0.17    0.37
  -2  -5  -7   -0.20    0.32
  -2  -5  -7    0.52    0.40
   2   6   7    0.04    0.42
   2   6   7    0.62    0.42
  -2  -6  -7    0.79    0.41
  -2  -6  -7    0.51    0.37
   2   7   7    1.85    0.57
  -2  -7  -7    1.47    0.48
  -2  -7  -7    2.26    0.57
   2   8   7    1.58    0.62
  -2  -8  -7    1.94    0.54
  -2  -8  -7    2.32    0.62
   3 -11   7    0.75    0.31
   3 -11   7    0.32    0.51
   3 -11   7    0.73    0.51
   3 -10   7    0.08    0.43
   3 -10   7   -0.26    0.40
   3 -10   7    0.21    0.29
   3  -9   7    0.68    0.31
   3  -9   7    1.54    0.49
   3  -9   7    1.53    0.50
   3  -8   7    5.70    0.74
   3  -8   7    3.62    0.59
   3  -8   7    4.34    0.48
   3  -7   7    0.69    0.30
   3  -7   7    0.88    0.41
   3  -6   7   -0.44    0.29
   3  -6   7    0.15    0.25
   3  -5   7    3.82    0.45
   3  -5   7    3.98    0.53
   3  -5   7    4.07    0.41
   3  -4   7    0.05    0.11
   3  -4   7    0.16    0.25
   3  -4   7    0.24    0.28
  -3   4  -7    0.43    0.21
   3  -3   7    0.44    0.26
   3  -3   7    0.05    0.25
   3  -3   7    0.23    0.20
  -3   3  -7    0.43    0.22
   3  -2   7   20.59    0.88
   3  -2   7   21.00    0.78
  -3   2  -7   21.31    0.85
   3  -1   7    9.78    0.61
   3  -1   7    9.45    0.50
   3  -1   7    9.15    0.63
  -3   1  -7   10.00    0.60
   3   0   7    2.09    0.43
   3   0   7    1.03    0.38
   3   0   7    1.77    0.35
  -3   0  -7    1.99    0.38
   3   1   7   15.50    0.87
   3   1   7   14.10    0.78
   3   1   7   16.73    0.89
  -3  -1  -7   14.80    0.82
   3   2   7    7.01    0.71
   3   2   7    6.75    0.69
  -3  -2  -7    8.47    0.69
   3   3   7    4.98    0.66
   3   3   7    4.33    0.60
  -3  -3  -7    6.14    0.70
   3   4   7    1.33    0.45
   3   4   7    1.83    0.55
  -3  -4  -7    2.67    0.53
   3   5   7    7.27    0.84
   3   5   7    7.31    0.86
  -3  -5  -7    9.28    0.92
  -3  -5  -7    8.03    0.78
   3   6   7    4.95    0.78
   3   6   7    6.00    0.82
  -3  -6  -7    4.89    0.67
  -3  -6  -7    4.80    0.76
   3   7   7    0.23    0.48
  -3  -7  -7    0.35    0.36
  -3  -7  -7    0.15    0.44
   3   8   7   -0.10    0.49
  -3  -8  -7    0.01    0.45
   4 -11   7    0.77    0.50
   4 -11   7    0.43    0.24
   4 -11   7    0.32    0.53
   4 -10   7    1.07    0.52
   4 -10   7    1.01    0.27
   4  -9   7    1.34    0.29
   4  -9   7    2.00    0.54
   4  -8   7   -0.02    0.24
   4  -8   7   -0.14    0.34
   4  -7   7    4.61    0.61
   4  -7   7    2.78    0.38
   4  -6   7    0.36    0.35
   4  -6   7   -0.22    0.24
  -4   6  -7    0.47    0.22
   4  -5   7   23.25    1.02
   4  -5   7   22.38    0.87
  -4   5  -7   23.34    0.89
   4  -4   7    4.06    0.50
   4  -4   7    3.57    0.45
  -4   4  -7    4.57    0.49
   4  -3   7    0.20    0.27
   4  -3   7    0.62    0.32
  -4   3  -7    0.80    0.24
  -4   3  -7    0.75    0.30
   4  -2   7    1.12    0.34
   4  -2   7    1.02    0.29
  -4   2  -7    1.01    0.29
   4  -1   7    2.68    0.41
   4  -1   7    2.31    0.44
   4  -1   7    2.83    0.34
   4  -1   7    3.87    0.51
  -4   1  -7    3.26    0.45
   4   0   7    1.92    0.26
   4   0   7    1.44    0.42
   4   0   7    2.33    0.47
   4   0   7    2.26    0.42
  -4   0  -7    1.58    0.37
   4   1   7   12.33    0.42
   4   1   7   14.16    0.82
   4   1   7   12.22    0.85
  -4  -1  -7   13.68    0.82
   4   2   7    0.63    0.40
   4   2   7    0.41    0.31
  -4  -2  -7   -0.06    0.30
   4   3   7    1.86    0.50
   4   3   7    0.76    0.39
  -4  -3  -7    2.02    0.52
   4   4   7    7.67    0.86
   4   4   7    6.53    0.79
  -4  -4  -7    6.30    0.66
  -4  -4  -7    6.73    0.79
   4   5   7    0.05    0.43
   4   5   7    1.13    0.47
  -4  -5  -7    0.66    0.45
  -4  -5  -7    0.08    0.32
   4   6   7   -0.09    0.45
   4   6   7   -0.07    0.40
  -4  -6  -7   -0.61    0.38
   4   7   7    1.97    0.64
  -4  -7  -7    0.87    0.55
   5 -11   7    0.01    0.49
   5 -10   7   -0.11    0.41
   5  -9   7    0.80    0.44
   5  -9   7    0.20    0.17
   5  -8   7    0.20    0.35
   5  -8   7   -0.07    0.20
   5  -7   7    3.23    0.57
   5  -7   7    2.78    0.35
  -5   7  -7    3.74    0.44
   5  -6   7    0.60    0.36
   5  -6   7    0.39    0.29
  -5   6  -7    0.07    0.22
   5  -5   7    3.69    0.53
   5  -5   7    3.84    0.44
  -5   5  -7    3.23    0.45
   5  -4   7    1.64    0.37
   5  -4   7    2.26    0.41
  -5   4  -7    2.18    0.42
   5  -3   7    0.91    0.33
   5  -3   7    1.44    0.33
  -5   3  -7    1.09    0.37
   5  -2   7   12.55    0.60
   5  -2   7   11.08    0.64
   5  -2   7   10.09    0.69
  -5   2  -7   11.92    0.80
  -5   2  -7   10.86    0.65
   5  -1   7    5.98    0.66
   5  -1   7    6.41    0.67
   5  -1   7    5.95    0.40
   5  -1   7    6.14    0.58
  -5   1  -7    6.12    0.62
   5   0   7    2.65    0.54
   5   0   7    3.35    0.29
   5   0   7    3.99    0.53
  -5   0  -7    3.16    0.51
   5   1   7   -0.23    0.36
   5   1   7    0.66    0.35
  -5  -1  -7    0.11    0.31
   5   2   7    7.05    0.75
   5   2   7    5.98    0.76
  -5  -2  -7    7.06    0.79
   5   3   7    3.94    0.61
   5   3   7    2.81    0.62
  -5  -3  -7    4.66    0.68
   5   4   7    3.49    0.69
   5   4   7    2.25    0.55
  -5  -4  -7    2.81    0.61
   5   5   7    0.11    0.44
   5   5   7    0.51    0.44
  -5  -5  -7    0.67    0.48
   5   6   7   -0.68    0.42
   5   6   7    0.29    0.44
  -5  -6  -7    0.07    0.43
   6 -10   7    1.14    0.55
   6  -9   7    0.39    0.41
   6  -8   7   -0.26    0.34
   6  -7   7   -0.01    0.21
   6  -7   7    1.00    0.42
  -6   7  -7    0.49    0.30
   6  -6   7    1.11    0.42
   6  -6   7    0.84    0.30
  -6   6  -7    1.27    0.35
   6  -5   7    2.70    0.41
   6  -5   7    2.53    0.48
  -6   5  -7    1.97    0.43
   6  -4   7    0.10    0.28
   6  -4   7    0.33    0.29
  -6   4  -7    0.26    0.32
   6  -3   7    2.88    0.42
   6  -3   7    2.79    0.48
  -6   3  -7    4.24    0.61
   6  -2   7    5.77    0.45
   6  -2   7    5.39    0.54
   6  -2   7    5.54    0.65
   6  -2   7    6.45    0.68
  -6   2  -7    6.36    0.74
   6  -1   7    1.03    0.33
   6  -1   7    0.76    0.44
  -6   1  -7    1.09    0.42
   6   0   7    0.26    0.37
   6   0   7    0.34    0.30
   6   1   7    7.23    0.82
   6   1   7    6.47    0.73
  -6  -1  -7    7.36    0.79
   6   2   7    0.05    0.30
   6   2   7   -0.06    0.42
  -6  -2  -7    0.07    0.35
   6   3   7    0.16    0.37
   6   3   7   -0.43    0.41
  -6  -3  -7    0.38    0.38
   6   4   7    0.84    0.55
   6   4   7    0.73    0.45
  -6  -4  -7    0.36    0.45
   6   5   7    0.71    0.50
   6   5   7    0.95    0.58
  -6  -5  -7   -0.39    0.40
   7 -10   7    0.15    0.48
   7  -9   7    0.74    0.48
   7  -8   7    0.48    0.44
   7  -7   7    0.38    0.38
   7  -7   7    0.24    0.22
  -7   7  -7    0.42    0.33
   7  -6   7    1.92    0.46
   7  -6   7    1.29    0.33
  -7   6  -7    1.51    0.43
   7  -5   7    1.04    0.39
   7  -5   7    0.54    0.31
  -7   5  -7    0.56    0.38
   7  -4   7    1.79    0.42
   7  -4   7    1.77    0.40
  -7   4  -7    2.18    0.51
   7  -3   7    0.09    0.34
   7  -3   7    0.25    0.35
   7  -3   7    0.15    0.26
  -7   3  -7    0.47    0.40
   7  -2   7    0.07    0.37
   7  -2   7    0.73    0.30
  -7   2  -7    0.77    0.43
   7  -1   7   -0.29    0.26
   7  -1   7    0.07    0.40
  -7   1  -7   -0.36    0.37
   7   0   7    7.80    0.84
   7   0   7    4.63    0.60
   7   1   7   -0.08    0.40
   7   1   7    0.31    0.36
   7   2   7    1.42    0.59
   7   2   7    1.96    0.52
   7   3   7   -0.14    0.46
   7   3   7    0.38    0.44
   7   4   7    1.67    0.58
   7   4   7    1.37    0.65
   8  -9   7    0.27    0.46
   8  -8   7    0.22    0.43
   8  -7   7    0.13    0.40
   8  -7   7   -0.04    0.22
  -8   7  -7    0.31    0.38
   8  -6   7   -0.55    0.25
   8  -6   7    0.07    0.38
  -8   6  -7   -0.35    0.30
   8  -5   7    0.61    0.35
   8  -5   7    0.88    0.38
  -8   5  -7    0.74    0.43
   8  -4   7    0.47    0.32
   8  -4   7    0.03    0.35
  -8   4  -7    0.67    0.45
   8  -3   7   -0.24    0.35
   8  -3   7    0.33    0.37
  -8   3  -7    0.19    0.40
   8  -2   7    0.20    0.26
   8  -2   7   -0.04    0.40
  -8   2  -7   -0.46    0.33
   8  -1   7    1.06    0.36
   8  -1   7    1.29    0.53
  -8   1  -7    1.12    0.54
   8   0   7    0.20    0.32
   8   0   7    0.18    0.43
   8   1   7    0.35    0.47
   8   1   7    0.26    0.36
   8   2   7    1.12    0.46
   8   2   7    0.53    0.52
   8   3   7    0.26    0.54
   8   3   7   -0.50    0.37
   9  -8   7    0.08    0.42
   9  -7   7    1.62    0.30
   9  -7   7    2.14    0.55
  -9   7  -7    2.02    0.58
   9  -6   7    3.00    0.57
   9  -6   7    3.78    0.47
  -9   6  -7    3.51    0.65
   9  -5   7    0.65    0.42
   9  -5   7    0.70    0.36
  -9   5  -7    0.26    0.41
   9  -4   7    0.09    0.35
  -9   4  -7    0.79    0.46
   9  -3   7   -0.01    0.38
   9  -3   7   -0.31    0.35
  -9   3  -7   -0.26    0.39
   9  -2   7    0.98    0.51
  -9   2  -7    0.61    0.51
   9  -1   7    0.60    0.48
  -9   1  -7    0.29    0.47
   9   0   7   -0.50    0.43
   9   0   7   -0.09    0.35
   9   1   7    0.28    0.41
   9   1   7    0.37    0.52
  10  -6   7    0.09    0.33
 -10   6  -7    0.29    0.46
  10  -5   7    0.06    0.37
 -10   5  -7    0.76    0.51
  10  -4   7    0.65    0.42
 -10   4  -7    0.67    0.56
  10  -3   7    0.45    0.44
  10  -3   7   -0.36    0.39
 -10   3  -7   -0.34    0.45
  10  -2   7   -0.22    0.45
 -10   2  -7    0.85    0.54
  10  -1   7    0.73    0.54
 -10   1  -7    0.44    0.53
 -11   0   8   -0.54    0.37
  11   0  -8   -0.16    0.47
 -11   1   8    0.05    0.44
  11  -1  -8   -0.19    0.40
  11  -2  -8    0.74    0.51
  11  -3  -8    0.42    0.51
  11  -4  -8    0.36    0.45
  11  -5  -8   -0.64    0.44
  11  -5  -8   -0.50    0.40
 -10  -2   8    0.81    0.40
  10   2  -8    0.47    0.51
 -10  -1   8    0.16    0.39
  10   1  -8    0.77    0.53
 -10   0   8    0.79    0.49
  10   0  -8    1.28    0.53
  10  -1  -8    1.05    0.52
  10  -2  -8    3.05    0.62
  10  -3  -8    0.31    0.43
  10  -3  -8   -0.21    0.40
  10  -4  -8   -0.21    0.42
  10  -4  -8    0.22    0.41
  10  -5  -8    0.07    0.45
  10  -5  -8    0.68    0.45
  10  -6  -8    0.58    0.50
  10  -6  -8    0.35    0.38
  10  -7  -8   -0.45    0.36
  10  -7  -8    0.37    0.52
   9   4  -8    0.70    0.53
  -9  -3   8    0.36    0.39
   9   3  -8   -0.22    0.44
  -9  -2   8    0.04    0.36
   9   2  -8   -0.12    0.40
  -9  -1   8    1.42    0.48
   9   1  -8    1.49    0.54
   9   0  -8    0.40    0.42
   9  -1  -8    0.08    0.42
   9  -2  -8    0.48    0.43
   9  -2  -8   -0.24    0.40
   9  -3  -8    0.25    0.41
   9  -3  -8   -0.41    0.35
   9  -4  -8   -0.07    0.38
   9  -4  -8   -0.09    0.37
   9  -5  -8    5.27    0.77
   9  -5  -8    3.99    0.62
   9  -6  -8    0.32    0.39
   9  -6  -8    0.96    0.54
   9  -7  -8   -0.10    0.45
   9  -7  -8   -0.34    0.32
   9  -8  -8   -0.52    0.43
   9  -8  -8   -0.50    0.31
  -8  -5   8   -1.08    0.40
   8   5  -8   -0.49    0.44
  -8  -4   8    0.08    0.43
   8   4  -8   -0.64    0.38
  -8  -3   8    0.62    0.36
  -8  -3   8    0.92    0.52
   8   3  -8    1.35    0.50
  -8  -2   8    2.52    0.63
  -8  -2   8    2.83    0.53
   8   2  -8    2.92    0.66
  -8  -1   8    1.05    0.49
   8   1  -8    1.51    0.51
   8   0  -8    2.17    0.54
   8  -1  -8    0.22    0.38
   8  -2  -8    0.58    0.41
   8  -3  -8    1.31    0.52
   8  -3  -8    0.89    0.43
   8  -4  -8   -0.07    0.34
   8  -4  -8   -0.13    0.40
   8  -5  -8   -0.28    0.30
   8  -5  -8    0.06    0.45
   8  -6  -8   -0.01    0.33
   8  -6  -8    0.16    0.45
   8  -7  -8   -0.04    0.46
   8  -7  -8    0.20    0.35
   8  -8  -8   -0.12    0.44
   8  -8  -8    0.01    0.31
   8  -9  -8    0.06    0.34
  -7  -6   8    0.07    0.50
   7   6  -8   -0.37    0.42
  -7  -5   8   -0.12    0.47
   7   5  -8    0.59    0.43
  -7  -4   8   -0.20    0.27
  -7  -4   8   -0.51    0.39
   7   4  -8   -0.31    0.36
  -7  -3   8    2.93    0.51
  -7  -3   8    1.94    0.55
   7   3  -8    3.51    0.65
  -7  -2   8    0.69    0.44
   7   2  -8    0.86    0.44
  -7  -1   8    0.03    0.38
   7   1  -8    0.38    0.40
  -7   0   8    0.30    0.40
   7   0  -8    0.39    0.38
  -7   1   8    3.54    0.58
   7  -1  -8    3.35    0.56
   7  -2  -8   -0.15    0.30
   7  -3  -8    1.78    0.45
   7  -4  -8    0.07    0.41
   7  -4  -8    1.49    0.43
   7  -5  -8   -0.23    0.44
   7  -5  -8    0.11    0.28
   7  -6  -8    1.63    0.54
   7  -6  -8    1.08    0.38
   7  -7  -8   -0.35    0.39
   7  -7  -8    0.94    0.37
   7  -8  -8   -0.36    0.30
   7  -8  -8    0.92    0.55
   7  -9  -8    1.51    0.61
   7  -9  -8    0.94    0.37
  -6  -7   8    0.14    0.49
  -6  -6   8    1.07    0.52
   6   6  -8    0.71    0.46
  -6  -5   8   -0.32    0.41
   6   5  -8    0.09    0.38
  -6  -4   8    1.58    0.37
  -6  -4   8    1.57    0.50
   6   4  -8    1.83    0.53
  -6  -3   8    0.95    0.35
  -6  -3   8    1.02    0.48
   6   3  -8   -0.02    0.36
  -6  -2   8    9.24    0.91
   6   2  -8    5.85    0.72
  -6  -1   8    1.21    0.46
   6   1  -8    0.68    0.40
  -6   0   8    0.07    0.34
   6   0  -8   -0.38    0.22
  -6   1   8    0.21    0.33
   6  -1  -8    0.48    0.32
  -6   2   8    2.26    0.46
   6  -2  -8    1.44    0.42
   6  -3  -8   -0.01    0.29
   6  -4  -8    1.38    0.43
   6  -5  -8    3.81    0.55
   6  -5  -8    3.35    0.66
   6  -6  -8    0.58    0.33
   6  -6  -8    0.47    0.48
   6  -7  -8    0.26    0.41
   6  -7  -8    0.06    0.28
   6  -8  -8   -0.18    0.29
   6  -8  -8    0.17    0.45
   6  -9  -8    0.63    0.52
   6  -9  -8   -0.26    0.31
  -5  -8   8   -0.09    0.41
  -5  -8   8    1.17    0.57
  -5  -7   8    0.87    0.50
  -5  -6   8   -0.51    0.41
   5   6  -8    0.24    0.38
  -5  -5   8    1.59    0.51
   5   5  -8    2.36    0.54
  -5  -4   8   -0.26    0.34
  -5  -4   8   -0.01    0.21
   5   4  -8   -0.17    0.32
  -5  -3   8   12.39    0.92
   5   3  -8   10.43    0.84
  -5  -2   8   17.17    1.03
   5   2  -8   21.86    1.09
  -5  -1   8   11.22    0.79
   5   1  -8    9.46    0.71
  -5   0   8   13.35    0.81
   5   0  -8   13.18    0.83
  -5   1   8   -0.13    0.28
  -5   1   8   -0.05    0.18
   5  -1  -8    0.27    0.30
  -5   2   8    5.83    0.44
  -5   2   8    5.91    0.65
   5  -2  -8    6.35    0.65
  -5   3   8    0.68    0.33
   5  -3  -8    0.20    0.30
   5  -4  -8    2.16    0.44
   5  -5  -8    7.38    0.84
   5  -5  -8    6.42    0.67
   5  -6  -8    1.22    0.38
   5  -6  -8    0.54    0.48
  -5   7   8   -0.28    0.26
   5  -7  -8   -0.15    0.30
   5  -7  -8    0.47    0.32
   5  -7  -8   -0.24    0.35
  -5   8   8    0.43    0.33
   5  -8  -8    0.31    0.39
   5  -8  -8    0.26    0.43
   5  -8  -8    0.26    0.34
  -5   9   8    0.23    0.36
   5  -9  -8   -0.05    0.33
   5  -9  -8    0.34    0.47
   5  -9  -8   -0.29    0.40
   5 -10  -8    0.38    0.51
   5 -10  -8    0.07    0.34
  -4  -9   8    0.15    0.50
  -4  -9   8    0.18    0.48
  -4  -9   8   -0.57    0.38
  -4  -8   8    1.17    0.48
  -4  -8   8    1.95    0.61
  -4  -7   8    3.13    0.66
  -4  -6   8    0.21    0.40
   4   6  -8    0.40    0.37
  -4  -5   8    2.11    0.55
   4   5  -8    1.78    0.48
  -4  -4   8    8.90    0.87
  -4  -4   8    7.29    0.46
   4   4  -8    7.64    0.78
  -4  -3   8   23.07    1.09
   4   3  -8   20.78    1.06
  -4  -2   8    0.67    0.36
   4   2  -8    0.53    0.34
  -4  -1   8   -0.02    0.32
   4   1  -8    0.41    0.28
  -4   0   8    3.41    0.27
  -4   0   8    2.88    0.49
   4   0  -8    3.59    0.51
  -4   1   8    2.39    0.46
  -4   1   8    2.57    0.25
   4  -1  -8    2.83    0.48
  -4   2   8    3.95    0.34
  -4   2   8    4.79    0.58
   4  -2  -8    4.35    0.53
  -4   3   8   19.10    0.92
   4  -3  -8   17.30    0.90
  -4   4   8    3.48    0.51
   4  -4  -8    3.44    0.51
  -4   5   8    3.32    0.49
   4  -5  -8    3.80    0.46
   4  -5  -8    4.14    0.55
   4  -5  -8    4.66    0.70
  -4   6   8   -0.13    0.25
   4  -6  -8    0.51    0.44
   4  -6  -8    0.09    0.29
   4  -6  -8   -0.46    0.24
  -4   7   8    0.38    0.34
   4  -7  -8   -0.01    0.26
   4  -7  -8    0.88    0.49
   4  -7  -8    0.09    0.32
  -4   8   8    0.57    0.37
   4  -8  -8    0.49    0.35
   4  -8  -8    0.75    0.51
   4  -8  -8    0.26    0.35
  -4   9   8    1.42    0.44
   4  -9  -8    1.84    0.51
   4  -9  -8    1.48    0.45
   4  -9  -8    1.42    0.60
  -4  10   8    1.49    0.48
   4 -10  -8    0.64    0.40
   4 -10  -8    1.54    0.64
   4 -10  -8    0.69    0.49
  -3  -9   8    0.05    0.47
  -3  -9   8   -0.04    0.49
  -3  -9   8    0.90    0.47
  -3  -8   8    1.98    0.58
  -3  -8   8    1.14    0.50
  -3  -8   8    0.74    0.42
  -3  -7   8    0.26    0.37
  -3  -7   8    0.12    0.41
  -3  -7   8   -0.37    0.38
  -3  -6   8    2.17    0.52
   3   6  -8    2.41    0.51
  -3  -5   8    1.99    0.50
   3   5  -8    2.75    0.50
  -3  -4   8   10.42    0.82
  -3  -4   8   11.22    0.47
   3   4  -8   10.22    0.72
  -3  -3   8    1.41    0.44
   3   3  -8    1.62    0.38
  -3  -2   8    5.80    0.61
   3   2  -8    6.26    0.63
  -3  -1   8   18.35    0.89
   3   1  -8   17.74    0.86
  -3   0   8    0.86    0.36
   3   0  -8    0.24    0.25
  -3   1   8    6.17    0.62
   3  -1  -8    5.97    0.60
  -3   2   8   -0.20    0.27
   3  -2  -8    0.21    0.27
  -3   3   8    0.63    0.33
   3  -3  -8    1.32    0.35
  -3   4   8    6.87    0.66
  -3   4   8    6.73    0.65
   3  -4  -8    6.50    0.65
   3  -4  -8    6.77    0.51
  -3   5   8    1.45    0.39
  -3   5   8    1.70    0.42
   3  -5  -8    1.25    0.38
   3  -5  -8    1.10    0.35
  -3   6   8   -0.02    0.29
   3  -6  -8   -0.07    0.42
   3  -6  -8   -0.28    0.26
   3  -6  -8   -0.09    0.28
  -3   7   8    0.74    0.36
   3  -7  -8    0.11    0.32
   3  -7  -8   -0.35    0.41
   3  -7  -8    0.16    0.30
  -3   8   8   -0.31    0.30
   3  -8  -8    0.21    0.33
   3  -8  -8    0.02    0.35
   3  -8  -8    0.90    0.52
  -3   9   8    0.27    0.39
   3  -9  -8    0.12    0.41
   3  -9  -8    0.58    0.37
   3  -9  -8    0.08    0.47
  -3  10   8   -0.03    0.41
   3 -10  -8   -0.37    0.35
   3 -10  -8    0.37    0.54
   3 -10  -8    0.20    0.42
  -2 -10   8    1.88    0.60
  -2 -10   8    3.29    0.66
  -2 -10   8    1.68    0.61
  -2  -9   8    0.81    0.50
  -2  -9   8    0.97    0.47
  -2  -9   8    1.18    0.51
  -2  -8   8    0.62    0.41
  -2  -8   8    0.68    0.43
  -2  -8   8    0.72    0.43
  -2  -7   8   -0.08    0.34
  -2  -7   8    0.80    0.43
  -2  -7   8    1.54    0.48
  -2  -6   8   -0.08    0.32
  -2  -6   8    0.21    0.37
  -2  -5   8    2.17    0.39
  -2  -5   8    3.11    0.55
   2   5  -8    1.79    0.41
  -2  -4   8    2.72    0.35
  -2  -4   8    2.74    0.50
   2   4  -8    3.04    0.46
  -2  -3   8    9.55    0.70
  -2  -3   8    8.98    0.44
   2   3  -8    8.86    0.64
  -2  -2   8    7.67    0.61
  -2  -2   8    7.80    0.28
   2   2  -8    7.69    0.56
  -2  -1   8    9.42    0.66
   2   1  -8    9.59    0.64
  -2   0   8   32.05    1.16
   2   0  -8   32.65    1.18
  -2   1   8    5.27    0.59
   2  -1  -8    5.44    0.57
  -2   2   8    0.15    0.29
   2  -2  -8    0.47    0.26
   2  -2  -8    0.24    0.17
  -2   3   8    2.59    0.46
  -2   3   8    3.01    0.49
   2  -3  -8    2.88    0.32
   2  -3  -8    2.42    0.43
  -2   4   8    3.60    0.54
  -2   4   8    3.30    0.51
   2  -4  -8    3.84    0.43
   2  -4  -8    3.81    0.52
  -2   5   8    0.11    0.29
  -2   5   8    0.62    0.35
   2  -5  -8   -0.06    0.28
   2  -5  -8   -0.19    0.27
  -2   6   8    0.10    0.32
   2  -6  -8   -0.34    0.38
   2  -6  -8    0.27    0.34
   2  -6  -8    0.19    0.30
  -2   7   8    4.32    0.63
   2  -7  -8    4.88    0.77
   2  -7  -8    3.58    0.57
   2  -7  -8    4.54    0.59
  -2   8   8    0.11    0.39
   2  -8  -8    0.25    0.36
   2  -8  -8    0.13    0.48
   2  -8  -8    0.02    0.36
  -2   9   8   -0.76    0.35
   2  -9  -8    0.14    0.39
   2  -9  -8   -0.02    0.45
   2  -9  -8   -0.07    0.33
  -1 -10   8   -0.05    0.45
  -1 -10   8    0.02    0.44
  -1 -10   8    1.29    0.55
  -1  -9   8    0.45    0.44
  -1  -9   8    0.23    0.43
  -1  -9   8   -0.14    0.36
  -1  -8   8    7.86    0.80
  -1  -8   8    8.01    0.85
  -1  -8   8    8.44    0.79
  -1  -7   8   -0.13    0.32
  -1  -7   8   -0.14    0.31
  -1  -7   8    0.44    0.34
  -1  -6   8    6.26    0.69
  -1  -6   8    7.69    0.60
  -1  -5   8    0.33    0.28
  -1  -5   8    0.12    0.35
   1   5  -8    0.42    0.29
  -1  -4   8   10.44    0.52
  -1  -4   8    9.20    0.68
   1   4  -8    9.93    0.65
  -1  -3   8   13.97    0.48
  -1  -3   8   13.21    0.77
   1   3  -8   14.38    0.75
  -1  -2   8    3.07    0.48
   1   2  -8    2.87    0.41
  -1  -1   8    2.29    0.42
   1   1  -8    2.67    0.40
  -1   0   8    1.76    0.40
   1   0  -8    1.44    0.34
  -1   1   8    2.29    0.41
   1  -1  -8    2.36    0.40
  -1   2   8    8.37    0.64
  -1   2   8    7.98    0.63
   1  -2  -8    8.14    0.61
   1  -2  -8    7.72    0.40
  -1   3   8    0.07    0.27
  -1   3   8    0.37    0.31
   1  -3  -8   -0.05    0.27
   1  -3  -8    0.23    0.24
  -1   4   8   10.09    0.69
  -1   4   8    9.20    0.69
   1  -4  -8    8.96    0.58
   1  -4  -8    8.51    0.66
  -1   5   8    0.74    0.38
  -1   5   8    0.55    0.37
   1  -5  -8    0.19    0.29
   1  -5  -8    0.82    0.33
  -1   6   8    0.01    0.36
   1  -6  -8   -0.33    0.39
   1  -6  -8    0.65    0.35
   1  -6  -8    0.15    0.33
  -1   7   8   -0.12    0.34
   1  -7  -8   -0.09    0.35
   1  -7  -8   -0.92    0.23
   1  -7  -8    0.60    0.48
  -1   8   8    1.51    0.52
   1  -8  -8    1.35    0.46
   1  -8  -8    0.91    0.44
   1  -8  -8    0.91    0.55
  -1   9   8   -0.47    0.38
   1  -9  -8    0.14    0.36
   1  -9  -8    0.58    0.53
   1  -9  -8   -0.12    0.42
   0 -10   8    1.57    0.53
   0 -10   8    3.02    0.59
   0 -10   8    1.12    0.55
   0  -9   8    1.17    0.45
   0  -9   8    0.41    0.41
   0  -9   8    2.02    0.59
   0  -8   8   -0.38    0.31
   0  -8   8   -0.25    0.35
   0  -8   8   -0.08    0.36
   0  -7   8   -0.30    0.33
   0  -7   8    0.20    0.37
   0  -7   8    0.34    0.37
   0  -6   8    0.14    0.34
   0  -6   8    0.62    0.38
   0  -6   8    0.57    0.33
   0  -5   8   16.82    0.87
   0  -5   8   16.41    0.72
   0   5  -8   16.67    0.82
   0  -4   8    2.65    0.33
   0  -4   8    3.00    0.46
   0   4  -8    2.81    0.42
   0  -3   8    0.56    0.33
   0   3  -8    1.12    0.30
   0  -2   8   26.17    1.03
   0   2  -8   25.44    1.00
   0  -1   8    0.42    0.30
   0   1  -8    0.50    0.25
   0   0   8    5.68    0.59
   0   0  -8    4.41    0.50
   0   1   8   26.95    1.08
   0   1   8   28.03    1.10
   0  -1  -8   27.54    1.09
   0   2   8    2.19    0.45
   0   2   8    1.37    0.36
   0  -2  -8    2.10    0.40
   0   3   8   32.16    1.25
   0   3   8   33.64    1.27
   0  -3  -8   30.72    1.22
   0   4   8    1.49    0.43
   0   4   8    3.18    0.53
   0  -4  -8    1.93    0.45
   0   5   8    3.66    0.60
   0   5   8    2.81    0.54
   0  -5  -8    2.02    0.47
   0   6   8    0.89    0.43
   0   6   8    0.87    0.43
   0  -6  -8    0.99    0.41
   0  -6  -8    0.75    0.41
   0  -6  -8    1.07    0.51
   0   7   8    1.61    0.53
   0  -7  -8    1.90    0.57
   0  -7  -8    0.91    0.45
   0  -7  -8    1.02    0.44
   0   8   8    0.64    0.50
   0  -8  -8    0.20    0.45
   0  -8  -8    0.09    0.42
   0  -8  -8   -0.34    0.33
   0   9   8    0.10    0.45
   0  -9  -8   -0.18    0.41
   0  -9  -8   -0.31    0.45
   0  -9  -8    0.73    0.51
   1 -11   8    0.01    0.46
   1 -11   8    0.18    0.50
   1 -11   8    0.21    0.42
   1 -10   8    0.47    0.48
   1 -10   8    0.90    0.48
   1 -10   8    0.80    0.41
   1  -9   8    0.87    0.39
   1  -9   8    0.96    0.46
   1  -9   8    1.23    0.50
   1  -8   8    3.84    0.56
   1  -8   8    3.36    0.54
   1  -8   8    2.53    0.58
   1  -7   8    5.53    0.60
   1  -7   8    4.66    0.57
   1  -7   8    4.86    0.67
   1  -6   8    0.57    0.35
   1  -6   8    0.24    0.33
   1  -6   8    0.32    0.31
   1  -5   8   15.65    0.88
   1  -5   8   19.28    0.78
   1  -5   8   17.96    0.86
  -1   5  -8   18.48    0.81
   1  -4   8    7.36    0.59
  -1   4  -8    7.72    0.55
   1  -3   8    0.22    0.29
  -1   3  -8    0.17    0.22
  -1   3  -8   -0.14    0.18
   1  -2   8    5.10    0.54
  -1   2  -8    4.95    0.51
  -1   2  -8    5.16    0.33
   1  -1   8   29.10    1.10
  -1   1  -8   29.17    1.06
  -1   1  -8   28.78    0.73
   1   0   8    2.93    0.47
   1   0   8    2.84    0.43
  -1   0  -8    2.81    0.43
   1   1   8    3.82    0.54
   1   1   8    3.17    0.48
  -1  -1  -8    3.72    0.49
   1   2   8    3.43    0.52
   1   2   8    3.25    0.53
  -1  -2  -8    4.42    0.55
   1   3   8    5.17    0.64
   1   3   8    4.26    0.59
  -1  -3  -8    4.14    0.55
   1   4   8    1.61    0.47
   1   4   8    0.68    0.38
  -1  -4  -8    1.12    0.42
   1   5   8    1.50    0.47
   1   5   8    1.59    0.49
   1   5   8    1.11    0.46
  -1  -5  -8    0.89    0.45
  -1  -5  -8    1.09    0.43
   1   6   8   11.37    0.90
   1   6   8    9.06    0.95
   1   6   8   12.06    0.91
  -1  -6  -8   10.56    1.00
  -1  -6  -8   10.89    0.90
   1   7   8    2.02    0.59
  -1  -7  -8    2.85    0.59
  -1  -7  -8    3.15    0.65
   1   8   8    1.08    0.52
  -1  -8  -8   -0.31    0.34
  -1  -8  -8    0.14    0.46
  -1  -8  -8   -0.29    0.43
   2 -11   8    1.43    0.44
   2 -11   8    1.20    0.57
   2 -11   8    0.97    0.53
   2 -10   8   -0.37    0.41
   2 -10   8    0.28    0.45
   2 -10   8   -0.14    0.32
   2  -9   8    2.36    0.53
   2  -9   8    2.05    0.44
   2  -9   8    2.14    0.58
   2  -8   8    7.23    0.73
   2  -8   8    7.25    0.83
   2  -8   8    6.32    0.62
   2  -7   8    2.09    0.43
   2  -7   8    1.49    0.46
   2  -7   8    1.05    0.41
   2  -6   8    1.29    0.43
   2  -6   8    1.05    0.37
   2  -5   8    4.50    0.58
   2  -5   8    4.05    0.50
   2  -4   8   10.48    0.66
   2  -4   8   11.08    0.69
  -2   4  -8   10.15    0.59
   2  -3   8    1.18    0.36
  -2   3  -8    1.52    0.27
  -2   3  -8    1.25    0.30
   2  -2   8    0.10    0.28
  -2   2  -8    0.23    0.20
  -2   2  -8   -0.09    0.20
   2  -1   8   16.68    0.86
  -2   1  -8   17.69    0.82
   2   0   8   25.53    1.08
   2   0   8   25.30    1.05
  -2   0  -8   24.08    1.02
   2   1   8    2.92    0.49
   2   1   8    4.06    0.53
  -2  -1  -8    3.65    0.49
   2   2   8   12.02    0.79
   2   2   8   11.17    0.79
  -2  -2  -8   10.14    0.72
   2   3   8    3.34    0.57
   2   3   8    2.49    0.52
   2   3   8    2.82    0.54
  -2  -3  -8    2.95    0.53
   2   4   8   -0.04    0.39
   2   4   8    1.79    0.49
   2   4   8    0.81    0.47
  -2  -4  -8    0.73    0.38
   2   5   8    0.88    0.44
   2   5   8    0.85    0.42
   2   5   8    0.48    0.41
  -2  -5  -8    0.16    0.41
  -2  -5  -8    0.24    0.35
   2   6   8    1.12    0.49
   2   6   8    0.67    0.43
   2   6   8   -0.10    0.43
  -2  -6  -8    0.05    0.42
  -2  -6  -8    0.69    0.41
   2   7   8    0.96    0.54
  -2  -7  -8    0.88    0.49
  -2  -7  -8    0.66    0.46
   2   8   8    0.35    0.54
  -2  -8  -8   -0.66    0.40
  -2  -8  -8   -0.12    0.41
   3 -11   8    0.59    0.34
   3 -11   8    0.65    0.52
   3 -11   8    0.78    0.53
   3 -10   8   -0.39    0.40
   3 -10   8    0.68    0.49
   3 -10   8    0.04    0.28
   3  -9   8    1.63    0.38
   3  -9   8    2.25    0.58
   3  -9   8    1.63    0.51
   3  -8   8    1.04    0.46
   3  -8   8    0.49    0.31
   3  -7   8    0.62    0.34
   3  -7   8    0.77    0.43
   3  -6   8    2.44    0.42
   3  -6   8    2.64    0.52
   3  -5   8    7.55    0.59
   3  -5   8    8.33    0.66
   3  -4   8    1.84    0.41
   3  -4   8    2.63    0.44
   3  -3   8    9.10    0.63
   3  -3   8    8.70    0.57
  -3   3  -8    7.82    0.53
   3  -2   8   11.25    0.70
   3  -2   8   11.10    0.60
  -3   2  -8   10.94    0.64
   3  -1   8    8.92    0.64
   3  -1   8    9.69    0.53
   3  -1   8    9.32    0.70
  -3   1  -8    9.17    0.62
   3   0   8    0.36    0.31
   3   0   8   -0.20    0.31
  -3   0  -8   -0.11    0.25
   3   1   8    2.01    0.47
   3   1   8    3.01    0.52
   3   1   8    1.36    0.41
  -3  -1  -8    2.28    0.47
   3   2   8    2.35    0.47
   3   2   8    2.28    0.53
   3   2   8    1.02    0.46
  -3  -2  -8    2.71    0.50
   3   3   8    0.23    0.41
   3   3   8   -0.35    0.34
   3   3   8   -0.25    0.37
  -3  -3  -8   -0.18    0.33
   3   4   8    1.76    0.52
   3   4   8    1.75    0.55
  -3  -4  -8    1.49    0.51
   3   5   8    4.28    0.71
   3   5   8    4.53    0.74
  -3  -5  -8    4.72    0.67
  -3  -5  -8    2.49    0.58
   3   6   8    0.06    0.42
   3   6   8   -0.30    0.43
  -3  -6  -8   -0.06    0.41
  -3  -6  -8    0.41    0.45
   3   7   8   -0.33    0.45
  -3  -7  -8    1.23    0.47
  -3  -7  -8    0.04    0.46
   4 -11   8   -0.53    0.41
   4 -11   8    0.32    0.25
   4 -10   8    3.52    0.41
   4 -10   8    3.75    0.73
   4  -9   8    0.63    0.44
   4  -9   8    0.24    0.26
   4  -8   8   -0.03    0.39
   4  -8   8    0.14    0.27
   4  -7   8    4.31    0.63
   4  -7   8    3.81    0.46
   4  -6   8    1.51    0.36
   4  -6   8    2.14    0.48
   4  -5   8    1.19    0.37
   4  -5   8    1.86    0.44
   4  -4   8    1.55    0.38
   4  -4   8    0.76    0.34
   4  -3   8    8.61    0.66
   4  -3   8    8.26    0.57
   4  -2   8    1.27    0.40
   4  -2   8    1.51    0.33
  -4   2  -8    1.76    0.37
   4  -1   8    0.99    0.26
   4  -1   8    1.26    0.36
   4  -1   8    1.28    0.41
  -4   1  -8    1.23    0.34
   4   0   8    0.17    0.37
   4   0   8   -0.24    0.18
   4   0   8   -0.15    0.34
   4   0   8    0.21    0.30
  -4   0  -8    0.36    0.29
   4   1   8    0.28    0.38
   4   1   8   -0.05    0.38
   4   1   8    0.01    0.28
  -4  -1  -8    0.18    0.28
   4   2   8   12.44    0.89
   4   2   8   11.37    0.87
  -4  -2  -8   15.16    0.92
   4   3   8    1.19    0.51
   4   3   8    1.96    0.54
  -4  -3  -8    1.52    0.45
   4   4   8   -0.55    0.36
   4   4   8    0.32    0.38
  -4  -4  -8   -0.03    0.38
  -4  -4  -8    0.07    0.39
   4   5   8   -0.09    0.42
   4   5   8   -0.08    0.47
  -4  -5  -8    0.34    0.44
  -4  -5  -8    0.20    0.36
   4   6   8    0.08    0.44
   4   6   8    0.08    0.41
  -4  -6  -8    0.05    0.43
   4   7   8   -0.54    0.42
  -4  -7  -8    0.88    0.55
   5 -10   8    0.01    0.19
   5 -10   8    0.12    0.44
   5  -9   8   -0.07    0.21
   5  -9   8   -0.19    0.38
   5  -8   8    0.25    0.26
   5  -8   8    0.16    0.41
   5  -7   8    3.47    0.41
   5  -7   8    3.55    0.60
   5  -6   8    1.86    0.48
   5  -6   8    1.75    0.37
  -5   6  -8    1.84    0.38
   5  -5   8    0.26    0.30
   5  -5   8    0.13    0.33
  -5   5  -8    0.30    0.26
   5  -4   8    1.03    0.38
   5  -4   8    0.80    0.35
  -5   4  -8    0.96    0.34
   5  -3   8    8.06    0.58
   5  -3   8    7.70    0.66
   5  -2   8   -0.22    0.23
   5  -2   8    0.33    0.35
   5  -1   8   17.27    0.97
   5  -1   8   17.13    0.96
   5  -1   8   17.60    0.68
   5  -1   8   16.84    0.87
   5   0   8    1.78    0.50
   5   0   8    2.22    0.52
   5   0   8    2.20    0.46
  -5   0  -8    2.50    0.48
   5   1   8    2.54    0.51
   5   1   8    2.15    0.55
  -5  -1  -8    2.27    0.51
   5   2   8    0.61    0.45
   5   2   8   -0.25    0.29
  -5  -2  -8    0.77    0.39
   5   3   8    2.59    0.60
   5   3   8    3.01    0.67
  -5  -3  -8    3.35    0.67
   5   4   8   -0.39    0.42
   5   4   8   -0.16    0.38
  -5  -4  -8    0.12    0.39
   5   5   8    1.70    0.55
   5   5   8    1.27    0.59
  -5  -5  -8    1.29    0.58
   5   6   8    1.08    0.54
   5   6   8    2.06    0.63
  -5  -6  -8    4.18    0.81
   6 -10   8    0.24    0.48
   6  -9   8    0.98    0.52
   6  -8   8    0.22    0.22
   6  -8   8    0.80    0.45
   6  -7   8    0.09    0.37
   6  -7   8    0.04    0.26
   6  -6   8    1.95    0.48
   6  -6   8    1.61    0.37
  -6   6  -8    1.37    0.40
   6  -5   8    0.26    0.33
   6  -5   8    0.22    0.32
  -6   5  -8   -0.01    0.29
   6  -4   8    4.32    0.55
   6  -4   8    4.88    0.55
  -6   4  -8    5.25    0.66
   6  -3   8   -0.15    0.24
   6  -3   8    0.01    0.29
  -6   3  -8    0.48    0.38
   6  -2   8    0.27    0.25
   6  -2   8   -0.08    0.33
   6  -1   8    1.93    0.52
   6  -1   8    1.44    0.48
   6  -1   8    1.28    0.40
   6   0   8    1.10    0.39
   6   0   8    1.34    0.48
   6   1   8    1.25    0.54
   6   1   8    0.83    0.41
   6   2   8    0.51    0.41
   6   2   8    0.61    0.49
   6   3   8    0.24    0.41
   6   3   8   -0.18    0.44
  -6  -3  -8    0.06    0.41
   6   4   8    3.84    0.73
   6   4   8    4.08    0.81
  -6  -4  -8    3.44    0.72
   6   5   8   -0.50    0.49
   6   5   8    0.13    0.47
  -6  -5  -8    0.08    0.48
   7  -9   8   -0.03    0.42
   7  -8   8    0.72    0.22
   7  -8   8    0.36    0.45
   7  -7   8    0.12    0.25
   7  -7   8   -0.06    0.37
  -7   7  -8    0.30    0.32
   7  -6   8    0.33    0.31
   7  -6   8   -0.06    0.34
  -7   6  -8    0.00    0.30
   7  -5   8    2.23    0.43
   7  -5   8    2.30    0.46
  -7   5  -8    2.12    0.51
   7  -4   8   -0.28    0.30
   7  -4   8    0.07    0.28
  -7   4  -8    0.28    0.34
   7  -3   8    4.76    0.51
   7  -3   8    4.68    0.62
  -7   3  -8    6.99    0.84
   7  -2   8    0.58    0.39
   7  -2   8    0.73    0.32
   7  -2   8    0.33    0.41
  -7   2  -8    1.12    0.48
   7  -1   8    0.26    0.45
   7  -1   8    0.01    0.30
   7  -1   8    0.53    0.42
   7   0   8    0.42    0.48
   7   0   8    0.42    0.34
   7   1   8   -0.50    0.29
   7   1   8    0.33    0.47
   7   2   8    0.12    0.51
   7   2   8    0.96    0.46
   7   3   8    0.50    0.54
   7   3   8   -0.31    0.40
   7   4   8   -0.26    0.45
   7   4   8    1.06    0.65
   8  -8   8    0.03    0.47
   8  -7   8    0.86    0.45
   8  -7   8    0.59    0.30
  -8   7  -8    0.55    0.39
   8  -6   8    0.63    0.40
   8  -6   8   -0.74    0.26
  -8   6  -8    0.32    0.37
   8  -5   8    0.69    0.37
   8  -5   8    0.29    0.34
  -8   5  -8    0.80    0.44
   8  -4   8    0.57    0.39
   8  -4   8    1.03    0.36
  -8   4  -8    0.75    0.46
   8  -3   8    1.71    0.48
  -8   3  -8    1.07    0.52
   8  -2   8    0.37    0.42
   8  -2   8    0.01    0.40
   8  -2   8    0.60    0.30
  -8   2  -8   -0.06    0.43
   8  -1   8   -0.31    0.41
   8  -1   8    0.36    0.30
   8   0   8    0.44    0.51
   8   0   8   -0.11    0.31
   8   1   8    0.52    0.41
   8   1   8    0.00    0.48
   8   2   8    0.60    0.56
   8   2   8   -0.13    0.42
   9  -7   8    0.94    0.48
   9  -7   8    1.46    0.35
  -9   7  -8    2.27    0.57
   9  -6   8    0.62    0.41
   9  -6   8    0.57    0.35
  -9   6  -8    0.27    0.44
   9  -5   8    1.23    0.43
  -9   5  -8    0.84    0.52
   9  -4   8    0.06    0.40
  -9   4  -8    0.00    0.45
   9  -3   8    0.60    0.42
  -9   3  -8    0.15    0.46
   9  -2   8    0.38    0.42
   9  -2   8   -0.06    0.43
  -9   2  -8    0.24    0.50
   9  -1   8    0.32    0.50
   9   0   8    0.78    0.54
  11  -2  -9    0.42    0.56
  11  -3  -9   -0.09    0.46
 -10  -2   9   -0.20    0.36
  10   2  -9    0.35    0.51
 -10  -1   9    1.81    0.55
  10   1  -9    1.00    0.58
  10   0  -9    0.73    0.53
  10  -1  -9   -0.09    0.45
  10  -2  -9   -0.34    0.41
  10  -3  -9    1.09    0.53
  10  -3  -9    0.99    0.52
  10  -4  -9   -0.30    0.40
  10  -4  -9    0.40    0.45
  10  -5  -9    0.31    0.48
  10  -5  -9    0.12    0.41
  10  -6  -9    0.32    0.42
  10  -6  -9   -0.34    0.49
   9   4  -9   -0.47    0.47
  -9  -3   9   -0.09    0.34
   9   3  -9   -0.14    0.45
  -9  -2   9    0.31    0.37
   9   2  -9    0.18    0.48
   9   1  -9    0.58    0.50
   9   0  -9    0.50    0.47
   9  -1  -9    0.60    0.48
   9  -2  -9    0.83    0.50
   9  -2  -9    1.73    0.55
   9  -3  -9    0.07    0.43
   9  -3  -9    0.37    0.41
   9  -4  -9    0.36    0.41
   9  -4  -9   -0.36    0.44
   9  -5  -9    2.05    0.54
   9  -5  -9    2.37    0.65
   9  -6  -9    0.57    0.43
   9  -6  -9   -0.13    0.50
   9  -7  -9    0.19    0.38
   9  -7  -9    0.34    0.54
  -8  -5   9    0.40    0.56
   8   5  -9    0.45    0.50
  -8  -4   9   -0.14    0.43
   8   4  -9    0.50    0.48
  -8  -3   9    0.47    0.49
  -8  -3   9    0.43    0.33
   8   3  -9    0.08    0.39
  -8  -2   9    0.93    0.49
  -8  -2   9    0.41    0.36
   8   2  -9    0.13    0.44
  -8  -1   9    0.30    0.42
   8   1  -9   -0.01    0.40
   8   0  -9    1.12    0.51
   8  -1  -9    3.36    0.64
   8  -2  -9    2.44    0.55
   8  -3  -9    0.18    0.38
   8  -4  -9    0.42    0.49
   8  -4  -9    1.08    0.46
   8  -5  -9    0.27    0.39
   8  -5  -9    0.74    0.51
   8  -6  -9   -0.24    0.45
   8  -6  -9    0.16    0.36
   8  -7  -9   -0.17    0.46
   8  -7  -9   -0.18    0.31
   8  -8  -9    0.57    0.55
   8  -8  -9    0.18    0.38
  -7  -6   9    1.53    0.61
  -7  -5   9   -0.54    0.43
   7   5  -9    0.45    0.40
  -7  -4   9   -0.47    0.39
   7   4  -9   -0.19    0.39
  -7  -3   9    0.81    0.37
  -7  -3   9    0.07    0.45
   7   3  -9    0.50    0.45
  -7  -2   9    6.25    0.84
   7   2  -9    6.61    0.84
  -7  -1   9    1.06    0.51
   7   1  -9    2.27    0.55
  -7   0   9    1.86    0.53
   7   0  -9    1.92    0.53
  -7   1   9    2.72    0.56
   7  -1  -9    2.64    0.55
   7  -2  -9   -0.18    0.34
   7  -3  -9    0.33    0.37
   7  -4  -9   -0.01    0.44
   7  -4  -9    0.25    0.36
   7  -5  -9    0.16    0.35
   7  -5  -9   -0.54    0.41
   7  -6  -9    1.09    0.54
   7  -6  -9   -0.17    0.34
   7  -7  -9   -0.43    0.29
   7  -7  -9   -0.45    0.40
   7  -8  -9    0.59    0.37
   7  -8  -9   -0.05    0.47
  -6  -7   9    2.43    0.70
  -6  -6   9   -0.10    0.42
  -6  -5   9    0.67    0.52
   6   5  -9    0.23    0.45
  -6  -4   9    0.31    0.47
   6   4  -9    1.04    0.49
  -6  -3   9    5.87    0.77
  -6  -3   9    6.19    0.63
   6   3  -9    5.07    0.72
  -6  -2   9    0.66    0.45
   6   2  -9    0.04    0.35
  -6  -1   9    5.03    0.70
   6   1  -9    5.09    0.69
  -6   0   9    4.75    0.65
   6   0  -9    4.81    0.67
  -6   1   9    6.22    0.72
   6  -1  -9    4.33    0.63
  -6   2   9    1.76    0.45
   6  -2  -9    1.37    0.43
   6  -3  -9    2.72    0.52
   6  -4  -9    7.15    0.76
   6  -5  -9    5.23    0.81
   6  -5  -9    4.69    0.63
   6  -6  -9    0.35    0.33
   6  -6  -9    0.48    0.49
   6  -7  -9    0.89    0.51
   6  -7  -9    0.52    0.36
   6  -8  -9    0.37    0.36
   6  -8  -9    0.40    0.49
   6  -9  -9    0.28    0.37
   6  -9  -9   -0.03    0.51
  -5  -8   9    0.11    0.54
  -5  -8   9    0.36    0.48
  -5  -7   9    0.09    0.50
  -5  -6   9    0.96    0.52
  -5  -5   9   -0.20    0.36
   5   5  -9   -0.17    0.35
  -5  -4   9    0.98    0.50
   5   4  -9    0.47    0.41
  -5  -3   9   20.90    1.13
   5   3  -9   20.94    1.14
  -5  -2   9    7.16    0.81
   5   2  -9    7.94    0.82
  -5  -1   9    0.26    0.36
   5   1  -9    0.62    0.38
  -5   0   9    0.47    0.38
   5   0  -9    0.45    0.37
  -5   1   9    2.64    0.51
   5  -1  -9    2.38    0.48
  -5   2   9   -0.11    0.32
   5  -2  -9   -0.22    0.30
  -5   3   9    0.63    0.36
   5  -3  -9   -0.19    0.29
   5  -4  -9   -0.52    0.26
   5  -5  -9    0.64    0.37
   5  -5  -9    0.03    0.46
   5  -6  -9    4.80    0.63
   5  -6  -9    4.07    0.71
  -5   7   9    0.32    0.32
   5  -7  -9    0.80    0.53
   5  -7  -9    0.52    0.36
  -5   8   9   -0.25    0.29
   5  -8  -9   -0.25    0.40
   5  -8  -9    0.24    0.34
   5  -8  -9    0.01    0.36
  -5   9   9    0.43    0.39
   5  -9  -9    0.14    0.53
   5  -9  -9   -0.78    0.34
   5  -9  -9   -0.22    0.33
  -4  -8   9    1.31    0.52
  -4  -8   9    0.07    0.47
  -4  -8   9    0.75    0.55
  -4  -7   9   -0.46    0.40
  -4  -7   9    0.19    0.47
  -4  -6   9    0.72    0.49
  -4  -5   9    0.65    0.47
   4   5  -9    0.69    0.37
  -4  -4   9    1.61    0.48
   4   4  -9    1.92    0.48
  -4  -3   9    5.00    0.67
   4   3  -9    3.14    0.56
  -4  -2   9    1.69    0.49
   4   2  -9    1.97    0.46
  -4  -1   9    9.85    0.73
   4   1  -9    9.71    0.72
  -4   0   9    6.61    0.69
   4   0  -9    7.08    0.72
  -4   1   9    3.46    0.55
   4  -1  -9    2.79    0.50
  -4   2   9    1.75    0.46
   4  -2  -9    1.42    0.39
  -4   3   9   12.98    0.83
   4  -3  -9   12.36    0.82
  -4   4   9    2.58    0.47
   4  -4  -9    2.73    0.49
   4  -5  -9    0.89    0.37
  -4   6   9    1.03    0.39
   4  -6  -9    1.26    0.38
   4  -6  -9    0.49    0.34
   4  -6  -9    0.22    0.45
  -4   7   9   -0.22    0.29
   4  -7  -9    0.08    0.48
   4  -7  -9   -0.07    0.31
   4  -7  -9    0.20    0.34
  -4   8   9    1.17    0.46
   4  -8  -9    1.64    0.44
   4  -8  -9    1.38    0.43
   4  -8  -9    0.58    0.48
  -4   9   9    0.22    0.40
   4  -9  -9   -0.35    0.35
   4  -9  -9    0.20    0.39
   4  -9  -9    0.31    0.49
  -3  -9   9   -0.12    0.43
  -3  -9   9   -0.82    0.40
  -3  -9   9   -0.06    0.44
  -3  -8   9    3.77    0.68
  -3  -8   9    4.13    0.64
  -3  -8   9    3.55    0.70
  -3  -7   9    0.10    0.38
  -3  -7   9    0.26    0.41
  -3  -6   9    0.28    0.42
  -3  -6   9   -0.02    0.34
  -3  -5   9    3.56    0.47
  -3  -5   9    3.08    0.61
   3   5  -9    3.52    0.57
  -3  -4   9    0.54    0.29
  -3  -4   9   -0.24    0.37
   3   4  -9   -0.12    0.27
  -3  -3   9   -0.12    0.33
  -3  -3   9   -0.16    0.21
   3   3  -9   -0.20    0.25
  -3  -2   9    0.10    0.14
  -3  -2   9    0.34    0.36
   3   2  -9    0.06    0.29
  -3  -1   9    2.64    0.52
   3   1  -9    3.38    0.50
  -3   0   9    2.92    0.50
   3   0  -9    2.88    0.49
  -3   1   9   -0.11    0.32
   3  -1  -9    0.09    0.29
  -3   2   9    4.21    0.58
   3  -2  -9    4.64    0.58
  -3   3   9    8.21    0.68
   3  -3  -9    8.39    0.69
  -3   4   9    0.32    0.34
  -3   4   9    0.16    0.28
   3  -4  -9    0.20    0.25
   3  -4  -9    0.37    0.31
  -3   5   9   -0.66    0.26
   3  -5  -9   -0.24    0.24
   3  -5  -9    0.09    0.31
  -3   6   9    0.83    0.37
   3  -6  -9    1.69    0.39
   3  -6  -9    0.75    0.37
   3  -6  -9    0.44    0.43
  -3   7   9    0.40    0.38
   3  -7  -9    0.06    0.33
   3  -7  -9    0.09    0.46
   3  -7  -9    0.03    0.32
  -3   8   9    0.01    0.36
   3  -8  -9   -0.33    0.31
   3  -8  -9    0.72    0.40
   3  -8  -9    0.02    0.46
  -3   9   9   -0.11    0.37
   3  -9  -9    0.56    0.43
   3  -9  -9    0.15    0.48
   3  -9  -9    0.15    0.41
  -2  -9   9   -0.58    0.37
  -2  -9   9   -0.47    0.36
  -2  -9   9    0.11    0.45
  -2  -8   9   -0.02    0.38
  -2  -8   9    0.03    0.38
  -2  -8   9    0.05    0.41
  -2  -7   9   -0.08    0.35
  -2  -7   9   -0.25    0.34
  -2  -7   9    0.23    0.40
  -2  -6   9   -0.12    0.34
  -2  -6   9   -0.15    0.30
  -2  -5   9    1.89    0.48
  -2  -5   9    2.40    0.38
   2   5  -9    2.01    0.44
  -2  -4   9   13.78    0.60
  -2  -4   9   15.35    0.94
   2   4  -9   14.66    0.82
  -2  -3   9    0.45    0.18
  -2  -3   9    0.19    0.35
   2   3  -9    0.55    0.31
  -2  -2   9    0.08    0.33
   2   2  -9    0.11    0.26
  -2  -1   9   16.63    0.94
   2   1  -9   17.18    0.88
  -2   0   9    0.08    0.32
   2   0  -9   -0.26    0.25
  -2   1   9    4.65    0.59
   2  -1  -9    4.36    0.56
  -2   2   9    3.10    0.50
   2  -2  -9    4.29    0.55
  -2   3   9    0.66    0.33
  -2   3   9   -0.05    0.34
   2  -3  -9    0.35    0.28
   2  -3  -9    0.30    0.23
  -2   4   9   10.03    0.73
  -2   4   9   10.69    0.77
   2  -4  -9    8.89    0.72
   2  -4  -9    9.55    0.57
  -2   5   9   -0.29    0.33
  -2   5   9    0.06    0.29
   2  -5  -9    0.42    0.30
   2  -5  -9    0.65    0.30
  -2   6   9    1.15    0.43
   2  -6  -9    1.43    0.40
   2  -6  -9    1.26    0.43
   2  -6  -9    0.58    0.50
  -2   7   9    0.03    0.35
   2  -7  -9   -0.08    0.31
   2  -7  -9    0.00    0.33
   2  -7  -9   -0.31    0.44
  -2   8   9    0.00    0.36
   2  -8  -9    0.23    0.49
   2  -8  -9    0.11    0.36
   2  -8  -9    0.15    0.36
  -2   9   9    0.28    0.45
   2  -9  -9    0.26    0.50
   2  -9  -9   -0.25    0.37
   2  -9  -9   -0.30    0.35
  -1 -10   9    0.00    0.46
  -1 -10   9    0.02    0.44
  -1 -10   9    0.18    0.51
  -1  -9   9    0.52    0.42
  -1  -9   9    0.91    0.47
  -1  -9   9    0.79    0.50
  -1  -8   9    2.19    0.57
  -1  -8   9    2.17    0.50
  -1  -8   9    3.06    0.61
  -1  -7   9    1.23    0.46
  -1  -7   9    2.71    0.46
  -1  -7   9    0.44    0.41
  -1  -6   9    1.06    0.36
  -1  -6   9    0.31    0.39
  -1  -5   9   10.77    0.80
  -1  -5   9    9.37    0.57
   1   5  -9    9.49    0.68
  -1  -4   9    3.68    0.34
  -1  -4   9    3.76    0.55
   1   4  -9    3.14    0.48
  -1  -3   9    1.64    0.44
   1   3  -9    1.62    0.36
  -1  -2   9   14.84    0.89
   1   2  -9   15.72    0.83
  -1  -1   9   18.48    0.92
   1   1  -9   16.38    0.87
  -1   0   9    0.25    0.33
   1   0  -9    0.27    0.26
  -1   1   9   15.34    0.88
   1  -1  -9   15.27    0.82
  -1   2   9    0.24    0.35
  -1   2   9    0.18    0.31
   1  -2  -9   -0.32    0.25
   1  -2  -9    0.38    0.19
  -1   3   9   15.69    0.90
  -1   3   9   12.38    0.82
   1  -3  -9   13.24    0.85
   1  -3  -9   13.02    0.60
  -1   4   9    6.73    0.72
  -1   4   9    4.28    0.58
   1  -4  -9    5.74    0.69
   1  -4  -9    7.25    0.52
  -1   5   9    3.25    0.56
  -1   5   9    3.19    0.56
   1  -5  -9    3.98    0.60
   1  -5  -9    3.37    0.49
  -1   6   9   -0.48    0.27
   1  -6  -9    0.42    0.36
   1  -6  -9   -0.15    0.32
   1  -6  -9    0.52    0.47
  -1   7   9    3.06    0.62
   1  -7  -9    4.49    0.61
   1  -7  -9    4.62    0.77
   1  -7  -9    2.52    0.55
  -1   8   9    1.39    0.55
   1  -8  -9    1.63    0.54
   1  -8  -9    0.76    0.46
   1  -8  -9    0.28    0.49
  -1   9   9    0.09    0.46
   1  -9  -9    0.19    0.43
   1  -9  -9    0.23    0.42
   1  -9  -9   -0.02    0.48
   0 -10   9   -0.05    0.46
   0 -10   9    0.64    0.45
   0 -10   9   -0.08    0.40
   0  -9   9    1.56    0.50
   0  -9   9    1.09    0.46
   0  -9   9    1.38    0.55
   0  -8   9    0.25    0.38
   0  -8   9    0.17    0.35
   0  -8   9    0.54    0.45
   0  -7   9    0.23    0.37
   0  -7   9    0.15    0.39
   0  -7   9    0.20    0.33
   0  -6   9    1.07    0.34
   0  -6   9    0.11    0.37
   0  -6   9    0.57    0.40
   0  -5   9    6.34    0.49
   0  -5   9    5.70    0.63
   0   5  -9    6.69    0.63
   0  -4   9   11.75    0.77
   0   4  -9   10.01    0.68
   0  -3   9    2.43    0.49
   0   3  -9    2.16    0.42
   0  -2   9    0.39    0.35
   0   2  -9    0.65    0.30
   0  -1   9    2.53    0.47
   0   1  -9    3.22    0.48
   0   0   9    5.41    0.62
   0   0  -9    5.82    0.60
   0   1   9    3.66    0.53
   0  -1  -9    2.94    0.48
   0   2   9   23.22    1.10
   0   2   9   24.47    1.12
   0  -2  -9   24.57    1.11
   0   3   9    6.17    0.70
   0   3   9    4.84    0.64
   0  -3  -9    4.25    0.59
   0   4   9    5.05    0.67
   0   4   9    5.16    0.66
   0  -4  -9    5.89    0.70
   0   5   9    0.80    0.39
   0   5   9   -0.11    0.35
   0  -5  -9    0.34    0.36
   0  -5  -9    0.30    0.36
   0   6   9    0.94    0.45
   0  -6  -9    0.67    0.39
   0  -6  -9    0.83    0.42
   0  -6  -9   -0.08    0.46
   0   7   9    0.85    0.51
   0  -7  -9    0.24    0.40
   0  -7  -9    0.12    0.47
   0  -7  -9    0.40    0.40
   0   8   9    0.02    0.41
   0  -8  -9   -0.26    0.42
   0  -8  -9    0.16    0.40
   0  -8  -9   -0.35    0.35
   1 -10   9    0.88    0.42
   1 -10   9    0.55    0.47
   1 -10   9    1.67    0.63
   1  -9   9    0.59    0.50
   1  -9   9    0.39    0.37
   1  -9   9    0.67    0.45
   1  -8   9    0.59    0.40
   1  -8   9    0.53    0.41
   1  -8   9    0.42    0.39
   1  -7   9    2.01    0.48
   1  -7   9    3.52    0.50
   1  -7   9    3.10    0.52
   1  -6   9    0.75    0.36
   1  -6   9    1.48    0.42
   1  -5   9   19.37    0.97
   1  -5   9   20.65    1.02
   1  -4   9    0.83    0.36
  -1   4  -9    0.31    0.28
   1  -3   9    1.97    0.43
  -1   3  -9    2.49    0.41
   1  -2   9   28.85    1.15
  -1   2  -9   27.70    0.73
  -1   2  -9   27.23    1.09
   1  -1   9    0.85    0.38
  -1   1  -9    1.07    0.20
  -1   1  -9    1.27    0.34
   1   0   9    5.09    0.60
  -1   0  -9    4.96    0.57
   1   1   9    4.79    0.59
   1   1   9    4.57    0.56
  -1  -1  -9    4.65    0.59
   1   2   9    3.02    0.56
   1   2   9    2.90    0.50
  -1  -2  -9    3.87    0.55
   1   3   9    0.19    0.34
   1   3   9    0.24    0.33
  -1  -3  -9    0.36    0.33
   1   4   9    0.29    0.39
   1   4   9    0.81    0.38
  -1  -4  -9    0.38    0.35
   1   5   9    0.82    0.44
   1   5   9    0.27    0.41
  -1  -5  -9    0.50    0.37
   1   6   9    1.87    0.55
  -1  -6  -9    1.99    0.59
  -1  -6  -9    1.51    0.52
   1   7   9   -0.73    0.38
  -1  -7  -9   -0.29    0.39
  -1  -7  -9    0.20    0.40
   1   8   9    0.91    0.55
  -1  -8  -9    0.44    0.47
  -1  -8  -9    0.28    0.50
  -1  -8  -9    0.05    0.47
   2 -10   9    1.20    0.44
   2 -10   9    1.63    0.53
   2 -10   9    0.51    0.50
   2  -9   9    2.04    0.56
   2  -9   9    1.78    0.45
   2  -9   9    1.58    0.49
   2  -8   9    1.69    0.46
   2  -8   9    2.72    0.50
   2  -8   9    3.17    0.63
   2  -7   9    0.24    0.34
   2  -7   9    0.63    0.40
   2  -6   9   -0.07    0.34
   2  -6   9    0.52    0.34
   2  -5   9    1.33    0.41
   2  -5   9    1.30    0.40
   2  -4   9   -0.05    0.30
   2  -4   9    0.33    0.32
   2  -3   9    0.20    0.32
  -2   3  -9    0.41    0.22
  -2   3  -9    0.17    0.24
   2  -2   9    3.19    0.51
  -2   2  -9    3.08    0.45
  -2   2  -9    2.59    0.30
   2  -1   9    0.41    0.34
  -2   1  -9    0.70    0.30
   2   0   9   31.00    1.27
   2   0   9   32.07    1.26
  -2   0  -9   32.55    1.27
   2   1   9    4.01    0.59
   2   1   9    3.86    0.55
  -2  -1  -9    2.69    0.49
   2   2   9    0.67    0.42
   2   2   9    0.21    0.34
  -2  -2  -9    0.39    0.33
   2   3   9    4.60    0.66
   2   3   9    3.64    0.63
  -2  -3  -9    3.65    0.61
   2   4   9    1.71    0.49
   2   4   9    1.63    0.53
   2   4   9    1.57    0.50
  -2  -4  -9    1.53    0.48
   2   5   9    0.18    0.41
   2   5   9   -0.69    0.37
   2   5   9   -0.53    0.38
  -2  -5  -9    0.03    0.37
  -2  -5  -9   -0.04    0.41
   2   6   9    0.29    0.45
   2   6   9   -0.51    0.33
   2   6   9   -0.11    0.42
  -2  -6  -9   -0.08    0.41
  -2  -6  -9   -0.27    0.42
   2   7   9    0.15    0.49
  -2  -7  -9    0.75    0.52
  -2  -7  -9    0.31    0.45
   3 -10   9   -0.14    0.44
   3 -10   9    0.11    0.31
   3  -9   9    0.47    0.35
   3  -9   9    0.71    0.47
   3  -8   9    0.71    0.35
   3  -8   9   -0.32    0.39
   3  -7   9   10.89    0.85
   3  -7   9    8.88    0.68
   3  -6   9    0.45    0.33
   3  -6   9    1.03    0.41
   3  -5   9    0.48    0.36
   3  -5   9    0.71    0.38
   3  -4   9    0.25    0.31
   3  -4   9    0.28    0.30
   3  -3   9    2.82    0.50
   3  -3   9    3.15    0.47
  -3   3  -9    2.77    0.43
   3  -2   9   16.25    0.90
   3  -2   9   17.83    0.80
  -3   2  -9   17.22    0.85
   3  -1   9    0.90    0.40
  -3   1  -9    1.28    0.36
   3   0   9    4.82    0.65
   3   0   9    4.45    0.57
  -3   0  -9    4.00    0.56
   3   1   9    3.46    0.60
   3   1   9    3.30    0.56
  -3  -1  -9    4.52    0.60
   3   2   9    5.20    0.70
   3   2   9    3.48    0.57
  -3  -2  -9    4.51    0.65
   3   3   9    1.04    0.47
   3   3   9    0.91    0.46
   3   3   9    0.82    0.44
  -3  -3  -9    0.74    0.40
   3   4   9    0.11    0.44
   3   4   9    0.43    0.41
   3   4   9    0.70    0.47
  -3  -4  -9    0.50    0.41
   3   5   9    0.91    0.52
   3   5   9    0.32    0.47
   3   5   9   -0.21    0.38
  -3  -5  -9   -0.47    0.38
  -3  -5  -9    0.83    0.44
   3   6   9    0.17    0.47
   3   6   9    1.03    0.56
   3   6   9    0.89    0.55
  -3  -6  -9    1.30    0.52
  -3  -6  -9    0.94    0.51
   3   7   9   -0.33    0.48
  -3  -7  -9    0.81    0.53
   4 -10   9    1.12    0.54
   4 -10   9    1.00    0.33
   4  -9   9    0.37    0.31
   4  -9   9    0.73    0.47
   4  -8   9    0.04    0.40
   4  -8   9    0.56    0.33
   4  -7   9    1.25    0.46
   4  -7   9    0.33    0.31
   4  -6   9    2.05    0.42
   4  -6   9    2.57    0.53
   4  -5   9    3.41    0.55
   4  -5   9    2.83    0.49
   4  -4   9    9.98    0.70
   4  -4   9   10.79    0.74
   4  -3   9   18.61    0.84
   4  -3   9   16.52    0.92
   4  -2   9   12.44    0.67
   4  -2   9   14.58    0.87
   4  -1   9    1.57    0.46
   4  -1   9    1.06    0.37
   4  -1   9    0.83    0.29
  -4   1  -9    1.00    0.35
   4   0   9    0.25    0.38
   4   0   9    0.40    0.36
   4   0   9    0.25    0.23
  -4   0  -9    0.52    0.34
   4   1   9    3.73    0.65
   4   1   9    3.95    0.68
   4   1   9    3.53    0.58
  -4  -1  -9    4.08    0.62
   4   2   9   -0.19    0.33
   4   2   9   -0.44    0.32
   4   2   9   -0.07    0.37
  -4  -2  -9    0.06    0.29
   4   3   9    0.80    0.50
   4   3   9    0.45    0.42
   4   3   9    0.20    0.44
  -4  -3  -9   -0.16    0.34
   4   4   9   -0.24    0.33
   4   4   9   -0.16    0.36
   4   4   9    0.58    0.48
  -4  -4  -9    0.92    0.46
   4   5   9    0.40    0.52
   4   5   9    0.94    0.53
   4   5   9    1.44    0.61
  -4  -5  -9    0.85    0.47
   4   6   9   -0.06    0.52
   4   6   9    0.11    0.48
   4   6   9    1.12    0.60
  -4  -6  -9    0.66    0.51
   5 -10   9    0.72    0.50
   5 -10   9    0.34    0.25
   5  -9   9   -0.51    0.25
   5  -9   9    0.07    0.42
   5  -8   9   -0.26    0.26
   5  -8   9   -0.34    0.34
   5  -7   9   -0.11    0.29
   5  -7   9    0.45    0.41
   5  -6   9    0.35    0.36
   5  -6   9   -0.04    0.31
   5  -5   9    0.47    0.34
   5  -5   9    0.28    0.35
   5  -4   9    1.33    0.40
   5  -4   9    1.32    0.42
   5  -3   9    1.61    0.37
   5  -3   9    1.25    0.41
   5  -2   9   10.01    0.61
   5  -2   9    9.75    0.78
   5  -1   9    0.62    0.24
   5  -1   9    0.15    0.38
   5  -1   9    0.08    0.31
   5   0   9    3.73    0.64
   5   0   9    3.53    0.62
   5   0   9    3.71    0.56
   5   1   9    0.40    0.36
   5   1   9    0.84    0.48
   5   1   9    1.12    0.51
  -5  -1  -9    0.64    0.39
   5   2   9   -0.14    0.30
   5   2   9    0.10    0.45
   5   2   9    0.09    0.45
  -5  -2  -9    0.20    0.32
   5   3   9    0.00    0.45
   5   3   9   -0.49    0.35
  -5  -3  -9    0.18    0.39
   5   4   9   -0.19    0.40
   5   4   9    0.75    0.54
  -5  -4  -9   -0.24    0.35
   5   5   9    0.18    0.43
   5   5   9    0.08    0.52
  -5  -5  -9    0.07    0.50
   6  -9   9   -0.08    0.45
   6  -9   9    0.12    0.23
   6  -8   9    0.78    0.32
   6  -8   9    0.17    0.39
   6  -7   9    4.76    0.68
   6  -7   9    3.75    0.48
   6  -6   9   -0.71    0.26
   6  -6   9   -0.07    0.31
   6  -5   9    1.55    0.41
   6  -5   9    1.45    0.42
   6  -4   9    1.47    0.39
   6  -4   9    0.44    0.38
   6  -3   9    2.35    0.51
   6  -3   9    2.59    0.41
   6  -2   9    0.30    0.37
   6  -1   9    0.26    0.31
   6  -1   9    0.19    0.41
   6   0   9    1.01    0.39
   6   0   9   -0.02    0.41
   6   0   9    0.32    0.46
   6   1   9    0.41    0.38
   6   1   9   -0.05    0.44
   6   1   9    1.01    0.51
   6   2   9    2.48    0.65
   6   2   9    1.57    0.52
   6   3   9    0.55    0.45
   6   3   9    0.91    0.57
   6   4   9    0.39    0.47
   6   4   9    0.11    0.52
   7  -9   9   -0.18    0.43
   7  -8   9    0.35    0.46
   7  -8   9    0.10    0.25
   7  -7   9    0.24    0.31
   7  -7   9   -0.15    0.39
   7  -6   9    1.82    0.43
   7  -6   9    0.96    0.44
  -7   6  -9    1.81    0.47
   7  -5   9   -0.49    0.31
   7  -5   9    0.29    0.34
  -7   5  -9    0.31    0.35
   7  -4   9    5.02    0.64
   7  -4   9    5.65    0.62
   7  -3   9    0.32    0.39
   7  -2   9    0.79    0.47
   7  -1   9    0.24    0.47
   7  -1   9   -0.05    0.30
   7  -1   9    0.00    0.42
   7   0   9    0.68    0.49
   7   0   9    1.17    0.55
   7   0   9    0.76    0.37
   7   1   9    1.37    0.58
   7   1   9    0.37    0.39
   7   2   9    0.24    0.42
   7   2   9    0.05    0.52
   7   3   9   -0.05    0.54
   7   3   9    0.41    0.45
   8  -8   9    0.31    0.24
   8  -8   9    0.36    0.47
   8  -7   9   -0.11    0.41
   8  -7   9    0.37    0.33
   8  -6   9    1.19    0.39
   8  -6   9    0.49    0.39
  -8   6  -9    0.55    0.38
   8  -5   9    0.22    0.35
   8  -5   9    0.45    0.39
  -8   5  -9    0.24    0.41
   8  -4   9    0.99    0.44
  -8   4  -9    1.21    0.52
   8  -3   9   -0.27    0.37
   8  -2   9    0.10    0.41
   8  -1   9   -0.19    0.30
   8  -1   9    0.30    0.48
   8  -1   9   -0.21    0.47
   8   0   9    1.61    0.60
   8   0   9    0.45    0.39
   8   0   9    2.83    0.69
   8   1   9    0.54    0.59
   8   1   9    0.57    0.43
   9  -6   9    2.59    0.52
  -9   6  -9    3.31    0.69
   9  -5   9    1.39    0.46
  -9   5  -9    1.40    0.60
   9  -4   9   -0.05    0.37
  -9   4  -9    0.35    0.49
   9  -3   9    0.48    0.46
   9  -2   9    0.79    0.53
   9  -2   9    0.53    0.53
   9  -1   9    0.46    0.53
   9  -1   9   -0.45    0.47
 -10  -1  10    0.54    0.45
  10   1 -10   -0.65    0.42
  10   0 -10    0.53    0.53
  10  -1 -10   -0.26    0.50
  10  -2 -10    0.92    0.55
  10  -3 -10    2.12    0.64
  10  -3 -10    1.47    0.60
  10  -4 -10    0.08    0.43
  10  -4 -10    0.04    0.51
  10  -5 -10    0.51    0.49
   9   3 -10   -0.52    0.38
  -9  -2  10    0.51    0.40
   9   2 -10    0.72    0.56
   9   1 -10    0.07    0.48
   9   0 -10   -0.16    0.45
   9  -1 -10   -0.11    0.41
   9  -2 -10    0.18    0.44
   9  -3 -10    0.41    0.46
   9  -3 -10   -0.20    0.47
   9  -4 -10   -0.62    0.42
   9  -4 -10   -0.40    0.35
   9  -5 -10   -0.57    0.48
   9  -5 -10   -0.31    0.39
   9  -6 -10    0.30    0.41
   9  -6 -10   -0.19    0.53
  -8  -4  10    0.92    0.57
   8   4 -10   -0.37    0.46
  -8  -3  10   -0.18    0.38
   8   3 -10   -0.70    0.37
  -8  -2  10    0.78    0.48
   8   2 -10    0.47    0.47
   8   1 -10    0.03    0.42
   8   0 -10   -0.07    0.40
   8  -1 -10    1.14    0.49
   8  -2 -10    0.52    0.46
   8  -3 -10   -0.10    0.38
   8  -4 -10    1.23    0.50
   8  -4 -10    1.19    0.58
   8  -5 -10    0.50    0.38
   8  -5 -10    1.09    0.60
   8  -6 -10    0.13    0.38
   8  -6 -10    0.46    0.52
   8  -7 -10   -0.49    0.43
   8  -7 -10   -0.22    0.35
  -7  -6  10    0.43    0.53
  -7  -5  10   -0.37    0.43
   7   5 -10    0.15    0.43
  -7  -4  10    0.01    0.47
   7   4 -10   -0.14    0.36
  -7  -3  10    0.54    0.33
  -7  -3  10    0.18    0.47
   7   3 -10    0.20    0.42
  -7  -2  10    2.68    0.62
   7   2 -10    3.42    0.68
  -7  -1  10    1.01    0.45
   7   1 -10    0.33    0.39
  -7   0  10   -0.25    0.37
   7   0 -10    0.02    0.39
   7  -1 -10    0.87    0.46
   7  -2 -10    1.32    0.48
   7  -3 -10   -0.22    0.32
   7  -4 -10    0.36    0.38
   7  -5 -10    0.23    0.38
   7  -5 -10    0.74    0.52
   7  -6 -10    0.05    0.33
   7  -6 -10   -0.72    0.42
   7  -7 -10    0.24    0.54
   7  -7 -10    0.46    0.42
   7  -8 -10   -0.20    0.51
   7  -8 -10   -0.51    0.31
  -6  -7  10   -0.30    0.44
  -6  -6  10    0.20    0.52
  -6  -5  10    2.61    0.65
   6   5 -10    1.50    0.56
  -6  -4  10    0.46    0.43
   6   4 -10    0.58    0.46
  -6  -3  10    2.56    0.65
   6   3 -10    2.77    0.64
  -6  -2  10   -0.08    0.38
   6   2 -10    0.23    0.39
  -6  -1  10    1.48    0.50
   6   1 -10    1.08    0.48
  -6   0  10    0.35    0.39
   6   0 -10    0.07    0.37
  -6   1  10    0.09    0.36
   6  -1 -10   -0.66    0.26
  -6   2  10   -0.02    0.36
   6  -2 -10    0.59    0.38
   6  -3 -10    1.96    0.51
   6  -4 -10   -0.05    0.34
   6  -5 -10    0.84    0.41
   6  -5 -10    0.57    0.52
   6  -6 -10    0.29    0.35
   6  -6 -10    0.13    0.49
   6  -7 -10    0.97    0.58
   6  -7 -10    0.80    0.41
   6  -8 -10    1.19    0.47
   6  -8 -10    0.33    0.55
  -5  -7  10    0.22    0.52
  -5  -6  10    0.37    0.49
  -5  -5  10   -0.20    0.43
   5   5 -10   -0.27    0.37
  -5  -4  10    0.12    0.43
   5   4 -10   -0.01    0.33
  -5  -3  10    0.28    0.44
   5   3 -10    0.04    0.38
  -5  -2  10    0.36    0.45
   5   2 -10    0.38    0.37
  -5  -1  10    0.81    0.46
   5   1 -10    0.22    0.34
  -5   0  10    3.92    0.62
   5   0 -10    3.10    0.58
  -5   1  10   13.97    0.94
   5  -1 -10   13.61    0.89
  -5   2  10   -0.19    0.36
   5  -2 -10    0.38    0.36
  -5   3  10    0.67    0.41
   5  -3 -10    0.91    0.37
   5  -4 -10    2.83    0.54
   5  -5 -10    0.17    0.35
   5  -6 -10    0.51    0.51
   5  -6 -10    0.82    0.40
   5  -7 -10    0.00    0.37
   5  -7 -10   -0.61    0.37
  -5   8  10   -0.32    0.35
   5  -8 -10    0.90    0.42
   5  -8 -10   -0.38    0.49
  -4  -8  10   -0.40    0.46
  -4  -8  10   -0.01    0.47
  -4  -7  10    0.55    0.53
  -4  -6  10    1.60    0.53
  -4  -5  10    0.09    0.44
   4   5 -10    0.30    0.40
  -4  -4  10    0.16    0.43
   4   4 -10   -0.11    0.31
  -4  -3  10    2.84    0.60
   4   3 -10    2.56    0.53
  -4  -2  10    0.24    0.41
   4   2 -10    0.00    0.29
  -4  -1  10    1.19    0.44
   4   1 -10    1.05    0.42
  -4   0  10    0.69    0.43
   4   0 -10    1.34    0.45
  -4   1  10    5.85    0.71
   4  -1 -10    5.18    0.64
  -4   2  10    0.19    0.36
   4  -2 -10   -0.19    0.29
  -4   3  10    3.47    0.58
   4  -3 -10    1.92    0.48
   4  -4 -10    5.57    0.67
   4  -5 -10    2.08    0.50
  -4   6  10    0.15    0.34
   4  -6 -10    0.05    0.32
   4  -6 -10    0.28    0.47
   4  -6 -10    0.00    0.30
  -4   7  10    1.29    0.44
   4  -7 -10    3.10    0.73
   4  -7 -10    1.36    0.44
  -4   8  10    0.62    0.40
   4  -8 -10    0.10    0.49
   4  -8 -10   -0.46    0.32
  -3  -9  10   -0.26    0.47
  -3  -9  10    0.29    0.48
  -3  -8  10    1.66    0.58
  -3  -8  10    1.14    0.53
  -3  -7  10    0.45    0.46
  -3  -6  10    1.17    0.54
  -3  -5  10    0.94    0.48
   3   5 -10    1.23    0.43
  -3  -4  10    7.59    0.84
   3   4 -10    8.37    0.82
  -3  -3  10    0.56    0.39
   3   3 -10    0.58    0.35
  -3  -2  10    0.57    0.41
   3   2 -10    1.15    0.38
  -3  -1  10   21.48    1.08
   3   1 -10   20.40    1.07
  -3   0  10    3.42    0.59
   3   0 -10    4.33    0.60
  -3   1  10    0.82    0.45
   3  -1 -10    1.26    0.42
  -3   2  10    7.92    0.68
   3  -2 -10    8.73    0.73
  -3   3  10    0.00    0.34
   3  -3 -10    0.17    0.32
  -3   4  10    3.70    0.58
   3  -4 -10    2.64    0.51
   3  -4 -10    3.61    0.39
  -3   5  10    0.68    0.38
   3  -5 -10    0.26    0.28
   3  -5 -10    0.28    0.32
  -3   6  10    1.49    0.47
   3  -6 -10    0.89    0.40
   3  -6 -10    0.44    0.32
   3  -6 -10    1.51    0.60
  -3   7  10    0.83    0.43
   3  -7 -10    1.08    0.44
   3  -7 -10    1.26    0.41
   3  -7 -10    1.18    0.57
  -3   8  10    3.88    0.68
   3  -8 -10    3.19    0.78
   3  -8 -10    3.45    0.64
  -2  -9  10    0.58    0.50
  -2  -9  10    1.12    0.57
  -2  -8  10    1.42    0.52
  -2  -8  10    0.55    0.47
  -2  -7  10   -0.37    0.37
  -2  -7  10    0.40    0.43
  -2  -6  10    0.34    0.42
  -2  -6  10    0.51    0.31
  -2  -5  10    0.72    0.46
  -2  -5  10    0.96    0.30
   2   5 -10    0.79    0.37
  -2  -4  10    3.93    0.61
  -2  -4  10    2.80    0.30
   2   4 -10    2.39    0.46
  -2  -3  10    2.08    0.50
   2   3 -10    1.67    0.40
  -2  -2  10    4.95    0.65
   2   2 -10    4.38    0.57
  -2  -1  10   10.54    0.79
   2   1 -10   10.11    0.74
  -2   0  10    4.66    0.62
   2   0 -10    3.75    0.55
  -2   1  10   25.87    1.18
   2  -1 -10   25.86    1.17
  -2   2  10    1.51    0.44
   2  -2 -10    1.32    0.40
  -2   3  10   16.71    0.98
   2  -3 -10   18.03    0.63
   2  -3 -10   17.76    0.99
  -2   4  10   -0.15    0.32
  -2   4  10   -0.47    0.32
   2  -4 -10   -0.25    0.22
   2  -4 -10    0.16    0.33
  -2   5  10    5.37    0.71
   2  -5 -10    4.66    0.65
   2  -5 -10    4.19    0.49
  -2   6  10    0.06    0.38
   2  -6 -10    0.76    0.37
   2  -6 -10   -0.09    0.46
   2  -6 -10   -0.16    0.33
  -2   7  10    0.21    0.39
   2  -7 -10   -0.25    0.44
   2  -7 -10    0.28    0.36
   2  -7 -10    0.49    0.41
  -2   8  10    0.13    0.41
   2  -8 -10   -0.22    0.38
   2  -8 -10   -0.81    0.43
  -1  -9  10    0.42    0.45
  -1  -9  10   -0.34    0.42
  -1  -8  10   -0.49    0.39
  -1  -8  10   -0.07    0.38
  -1  -7  10    6.23    0.77
  -1  -7  10    8.02    0.65
  -1  -7  10    6.01    0.77
  -1  -6  10   -0.07    0.37
  -1  -6  10    0.41    0.29
  -1  -5  10    1.02    0.44
  -1  -5  10    1.19    0.29
  -1  -4  10    5.32    0.65
   1   4 -10    6.25    0.67
  -1  -3  10    1.22    0.42
   1   3 -10    1.43    0.38
  -1  -2  10    5.56    0.69
   1   2 -10    4.16    0.54
  -1  -1  10    7.51    0.74
   1   1 -10    8.36    0.66
  -1   0  10    4.55    0.61
   1   0 -10    3.93    0.54
  -1   1  10    0.50    0.40
   1  -1 -10    0.18    0.31
  -1   2  10    0.58    0.37
   1  -2 -10    0.09    0.33
   1  -2 -10    0.32    0.18
  -1   3  10    9.18    0.74
  -1   3  10    9.69    0.75
   1  -3 -10    9.49    0.51
   1  -3 -10    9.63    0.74
  -1   4  10    0.70    0.36
  -1   4  10    0.25    0.38
   1  -4 -10    0.20    0.27
   1  -4 -10    0.29    0.34
  -1   5  10   -0.17    0.30
  -1   5  10   -0.10    0.36
   1  -5 -10    0.40    0.36
   1  -5 -10    0.17    0.31
  -1   6  10    2.46    0.58
   1  -6 -10    1.18    0.58
   1  -6 -10    2.40    0.55
   1  -6 -10    2.13    0.45
  -1   7  10    2.15    0.58
   1  -7 -10    2.25    0.70
   1  -7 -10    2.61    0.61
   1  -7 -10    3.18    0.54
  -1   8  10    0.08    0.45
   1  -8 -10    0.25    0.50
   1  -8 -10   -0.42    0.36
   1  -8 -10    0.21    0.39
   0 -10  10    0.88    0.50
   0 -10  10    1.52    0.63
   0  -9  10    0.62    0.50
   0  -9  10    0.68    0.46
   0  -8  10    0.30    0.43
   0  -8  10    1.18    0.50
   0  -8  10    0.81    0.40
   0  -7  10    0.53    0.40
   0  -7  10    0.04    0.38
   0  -7  10    0.48    0.34
   0  -6  10   -0.12    0.34
   0  -6  10    0.09    0.27
   0  -6  10    0.23    0.38
   0  -5  10    0.37    0.34
   0  -4  10   -0.49    0.30
   0   4 -10    0.04    0.26
   0  -3  10    2.27    0.52
   0   3 -10    3.20    0.50
   0  -2  10    7.60    0.75
   0   2 -10    7.25    0.69
   0  -1  10   27.09    1.20
   0   1 -10   27.84    1.16
   0   0  10    0.54    0.39
   0   0 -10    0.49    0.31
   0   1  10    6.99    0.75
   0  -1 -10    7.63    0.36
   0  -1 -10    7.77    0.75
   0   2  10    3.89    0.57
   0   2  10    6.05    0.71
   0  -2 -10    4.89    0.64
   0   3  10    0.21    0.35
   0   3  10   -0.22    0.37
   0  -3 -10    0.32    0.31
   0  -3 -10    0.09    0.26
   0   4  10    1.85    0.51
   0   4  10    1.22    0.45
   0  -4 -10    1.46    0.43
   0  -4 -10    1.01    0.34
   0   5  10    0.91    0.48
   0   5  10    1.04    0.45
   0  -5 -10    1.19    0.40
   0  -5 -10    0.94    0.44
   0   6  10   -0.25    0.37
   0  -6 -10    0.00    0.36
   0  -6 -10    0.34    0.38
   0  -6 -10    0.83    0.55
   0   7  10   -0.42    0.38
   0  -7 -10   -0.44    0.43
   0  -7 -10   -0.10    0.37
   0  -7 -10   -0.48    0.36
   0   8  10    0.79    0.55
   0  -8 -10    0.41    0.48
   0  -8 -10    0.07    0.48
   0  -8 -10    0.49    0.44
   1 -10  10    0.10    0.52
   1 -10  10    0.08    0.39
   1  -9  10    1.11    0.45
   1  -9  10    1.06    0.44
   1  -9  10    1.78    0.59
   1  -8  10   -0.07    0.39
   1  -8  10   -0.21    0.41
   1  -8  10   -0.15    0.33
   1  -7  10   -0.15    0.36
   1  -7  10   -0.51    0.29
   1  -6  10    3.44    0.55
   1  -6  10    2.47    0.54
   1  -5  10    0.93    0.39
   1  -5  10    0.24    0.34
   1  -4  10    0.73    0.38
   1  -3  10   -0.01    0.33
  -1   3 -10    0.29    0.28
   1  -2  10    0.56    0.37
  -1   2 -10    0.33    0.27
   1  -1  10    2.48    0.54
  -1   1 -10    1.46    0.40
   1   0  10    4.05    0.60
  -1   0 -10    3.24    0.51
   1   1  10   13.62    0.87
   1   1  10   14.35    0.88
  -1  -1 -10   13.33    0.86
   1   2  10   15.21    0.93
   1   2  10   14.52    0.95
  -1  -2 -10   15.88    0.94
   1   3  10   -0.11    0.37
   1   3  10    0.37    0.34
  -1  -3 -10   -0.15    0.32
   1   4  10   -0.44    0.37
   1   4  10    0.23    0.39
  -1  -4 -10   -0.03    0.30
   1   5  10    1.58    0.54
   1   5  10    1.22    0.48
  -1  -5 -10    2.48    0.57
   1   6  10   -0.33    0.38
  -1  -6 -10   -0.31    0.33
  -1  -6 -10   -0.36    0.42
   1   7  10    0.27    0.44
  -1  -7 -10   -0.02    0.43
  -1  -7 -10   -0.21    0.48
  -1  -7 -10   -0.85    0.36
   2 -10  10   -0.02    0.48
   2 -10  10    0.24    0.41
   2  -9  10    0.55    0.49
   2  -9  10    0.42    0.41
   2  -8  10    0.78    0.41
   2  -8  10    0.96    0.47
   2  -7  10    1.28    0.49
   2  -7  10    1.77    0.47
   2  -6  10    0.76    0.37
   2  -6  10    0.58    0.41
   2  -5  10    3.91    0.57
   2  -5  10    4.29    0.61
   2  -4  10    3.66    0.56
   2  -4  10    3.14    0.52
   2  -3  10   34.29    1.35
  -2   3 -10   35.29    1.30
   2  -2  10    1.64    0.47
  -2   2 -10    2.84    0.47
   2  -1  10    2.45    0.52
  -2   1 -10    2.45    0.45
   2   0  10    7.18    0.77
  -2   0 -10    7.71    0.76
   2   1  10    0.46    0.39
   2   1  10   -0.35    0.31
  -2  -1 -10    0.17    0.30
   2   2  10    6.17    0.77
   2   2  10    5.28    0.71
  -2  -2 -10    4.84    0.66
   2   3  10    1.58    0.45
   2   3  10    0.94    0.45
  -2  -3 -10    1.14    0.41
   2   4  10   -0.09    0.42
   2   4  10   -0.53    0.34
  -2  -4 -10   -0.08    0.30
   2   5  10   -0.24    0.42
   2   5  10    0.08    0.37
  -2  -5 -10   -0.29    0.35
   2   6  10    4.71    0.82
  -2  -6 -10    4.45    0.77
  -2  -6 -10    3.65    0.73
   2   7  10    0.36    0.48
  -2  -7 -10    1.82    0.61
  -2  -7 -10    0.43    0.52
   3 -10  10   -0.20    0.33
   3 -10  10    0.11    0.45
   3  -9  10    1.13    0.54
   3  -9  10    0.46    0.39
   3  -8  10    0.96    0.40
   3  -8  10    0.55    0.50
   3  -7  10    0.93    0.45
   3  -7  10    1.41    0.42
   3  -6  10    0.26    0.36
   3  -6  10    0.23    0.34
   3  -5  10   -0.66    0.25
   3  -5  10   -0.51    0.31
   3  -4  10    2.11    0.46
   3  -4  10    2.59    0.49
   3  -3  10    0.62    0.38
   3  -3  10    0.42    0.34
   3  -2  10    6.66    0.62
   3  -2  10    5.47    0.68
   3  -1  10   49.35    1.73
  -3   1 -10   49.47    1.68
   3   0  10    1.94    0.51
   3   0  10    2.85    0.53
  -3   0 -10    3.27    0.54
   3   1  10    1.89    0.50
   3   1  10    1.92    0.51
  -3  -1 -10    2.18    0.49
   3   2  10    3.48    0.61
   3   2  10    4.25    0.68
  -3  -2 -10    4.50    0.66
   3   3  10    0.92    0.45
   3   3  10    0.18    0.37
  -3  -3 -10    0.81    0.44
   3   4  10   -0.03    0.41
   3   4  10    0.06    0.35
  -3  -4 -10    0.74    0.41
   3   5  10   -0.44    0.41
   3   5  10    0.20    0.40
   3   5  10    0.47    0.44
  -3  -5 -10   -0.12    0.41
  -3  -5 -10    0.14    0.44
   3   6  10    0.72    0.53
  -3  -6 -10    0.23    0.47
  -3  -6 -10    1.32    0.54
   4 -10  10    0.00    0.31
   4 -10  10    0.28    0.49
   4  -9  10    1.12    0.53
   4  -9  10    1.48    0.41
   4  -8  10    0.31    0.36
   4  -8  10    0.08    0.42
   4  -7  10    0.42    0.35
   4  -7  10    0.93    0.43
   4  -6  10    8.50    0.84
   4  -6  10    9.05    0.71
   4  -5  10   -0.73    0.30
   4  -5  10    0.58    0.36
   4  -4  10    0.53    0.38
   4  -4  10    0.90    0.38
   4  -3  10    2.56    0.52
   4  -3  10    2.49    0.46
   4  -2  10    2.13    0.51
   4  -2  10    1.76    0.38
   4  -1  10    0.21    0.25
   4  -1  10    0.48    0.41
   4   0  10    3.77    0.64
   4   0  10    3.09    0.56
  -4   0 -10    4.06    0.59
   4   1  10   -0.30    0.31
   4   1  10   -0.08    0.40
  -4  -1 -10    0.56    0.38
   4   2  10    0.17    0.35
   4   2  10   -0.29    0.41
  -4  -2 -10   -0.32    0.31
   4   3  10    2.21    0.62
   4   3  10    1.11    0.49
   4   3  10    2.85    0.66
  -4  -3 -10    1.97    0.54
   4   4  10    1.70    0.62
   4   4  10    1.19    0.56
   4   4  10    1.67    0.61
  -4  -4 -10    0.96    0.51
   4   5  10    0.03    0.50
   4   5  10    0.48    0.53
   4   5  10   -0.18    0.43
  -4  -5 -10    0.28    0.44
   5  -9  10   -0.12    0.44
   5  -9  10   -0.24    0.30
   5  -8  10   -0.12    0.39
   5  -8  10   -0.20    0.29
   5  -7  10    0.09    0.38
   5  -7  10   -0.05    0.33
   5  -6  10    0.69    0.40
   5  -6  10    0.91    0.42
   5  -5  10    0.43    0.36
   5  -5  10    0.74    0.40
   5  -4  10    2.28    0.46
   5  -4  10    2.27    0.50
   5  -3  10    9.30    0.64
   5  -3  10   10.47    0.83
   5  -2  10    0.12    0.36
   5  -2  10   -0.22    0.25
   5  -1  10    0.08    0.40
   5   0  10    4.85    0.75
   5   0  10    6.64    0.73
   5   1  10    1.66    0.49
   5   1  10    3.20    0.67
   5   2  10    0.10    0.48
   5   2  10    0.38    0.40
   5   2  10    0.05    0.46
   5   3  10   -0.18    0.48
   5   3  10    0.32    0.44
   5   3  10    0.83    0.55
  -5  -3 -10    0.70    0.45
   5   4  10   -0.48    0.47
   5   4  10    0.35    0.43
   5   4  10    0.70    0.56
  -5  -4 -10    0.69    0.47
   6  -9  10   -0.15    0.25
   6  -9  10    0.01    0.45
   6  -8  10    0.64    0.47
   6  -8  10    0.70    0.34
   6  -7  10    0.44    0.36
   6  -7  10    1.04    0.48
   6  -6  10    1.75    0.45
   6  -6  10    1.58    0.48
   6  -5  10    1.12    0.40
   6  -5  10    0.70    0.40
   6  -4  10   -0.32    0.33
   6  -4  10   -0.08    0.26
   6  -3  10   -0.34    0.27
   6  -3  10   -0.22    0.36
   6  -2  10    1.46    0.52
   6  -1  10   -0.34    0.43
   6  -1  10   -0.18    0.31
   6   0  10    0.74    0.52
   6   0  10    0.28    0.37
   6   1  10    1.08    0.46
   6   1  10    1.70    0.61
   6   1  10    1.61    0.62
   6   2  10    0.20    0.47
   6   2  10   -0.06    0.51
   6   2  10    0.04    0.39
   6   3  10    0.55    0.46
   6   3  10    0.46    0.58
   6   3  10    0.55    0.57
   7  -8  10   -0.15    0.28
   7  -8  10    0.45    0.47
   7  -7  10    1.68    0.43
   7  -7  10    1.85    0.56
   7  -6  10    0.40    0.42
   7  -6  10   -0.14    0.35
   7  -5  10    2.66    0.53
   7  -5  10    3.28    0.54
   7  -4  10    0.98    0.38
   7  -4  10   -0.06    0.37
   7  -3  10   -0.72    0.35
   7  -2  10    1.23    0.53
   7  -1  10    1.55    0.59
   7  -1  10    1.20    0.44
   7   0  10    0.08    0.38
   7   0  10   -0.14    0.46
   7   0  10    0.04    0.49
   7   1  10   -0.18    0.48
   7   1  10    0.44    0.54
   7   1  10   -0.36    0.31
   7   2  10   -0.19    0.42
   7   2  10   -0.33    0.51
   7   2  10   -0.75    0.47
   8  -6  10   -0.22    0.36
   8  -6  10    0.19    0.39
   8  -5  10   -0.02    0.40
   8  -4  10    0.39    0.42
   8  -3  10    0.36    0.47
   8  -2  10   -0.65    0.42
   8  -1  10   -0.12    0.51
   8  -1  10    0.38    0.38
   8   0  10    1.02    0.47
   8   0  10    1.16    0.61
   8   0  10    1.29    0.63
  10  -2 -11   -0.63    0.48
   9   2 -11    0.22    0.53
   9   1 -11    0.53    0.54
   9   0 -11   -0.16    0.45
   9  -1 -11    0.61    0.52
   9  -2 -11    0.15    0.48
   9  -3 -11    0.18    0.53
   9  -3 -11   -0.34    0.43
   9  -4 -11   -0.31    0.49
   9  -4 -11   -0.12    0.42
   9  -5 -11    0.61    0.55
   9  -5 -11    0.26    0.44
  -8  -4  11    0.63    0.57
   8   4 -11    0.02    0.50
  -8  -3  11    0.01    0.49
   8   3 -11   -0.42    0.46
   8   2 -11    0.08    0.44
   8   1 -11    0.10    0.41
   8   0 -11    0.33    0.50
   8  -1 -11    0.03    0.42
   8  -2 -11   -0.05    0.40
   8  -3 -11   -0.21    0.38
   8  -4 -11    0.46    0.45
   8  -4 -11   -0.65    0.51
   8  -5 -11    0.17    0.44
   8  -5 -11    0.10    0.50
   8  -6 -11   -0.65    0.49
   8  -6 -11    0.11    0.42
  -7  -5  11    1.61    0.61
   7   5 -11    0.21    0.52
  -7  -4  11   -0.14    0.48
   7   4 -11    0.44    0.46
  -7  -3  11   -0.67    0.43
   7   3 -11    0.00    0.43
  -7  -2  11    0.80    0.51
   7   2 -11    0.57    0.48
  -7  -1  11    1.47    0.56
   7   1 -11    0.80    0.50
  -7   0  11    0.54    0.47
   7   0 -11   -0.31    0.36
   7  -1 -11    1.53    0.53
   7  -2 -11    1.44    0.52
   7  -3 -11   -0.02    0.39
   7  -4 -11    0.97    0.49
   7  -5 -11   -1.41    0.40
   7  -5 -11    0.60    0.42
   7  -6 -11    0.29    0.42
   7  -6 -11    0.97    0.57
   7  -7 -11    0.51    0.59
   7  -7 -11    0.31    0.44
  -6  -6  11    0.38    0.55
  -6  -5  11    2.11    0.67
   6   5 -11    1.09    0.53
  -6  -4  11    0.98    0.52
   6   4 -11    0.51    0.50
  -6  -3  11    3.64    0.71
   6   3 -11    2.84    0.61
  -6  -2  11    0.16    0.41
   6   2 -11    0.45    0.42
  -6  -1  11    0.39    0.46
   6   1 -11    0.55    0.39
  -6   0  11    0.00    0.42
   6   0 -11    2.17    0.54
  -6   1  11    1.06    0.43
   6  -1 -11    0.42    0.41
   6  -2 -11   -0.38    0.33
   6  -3 -11   -0.49    0.33
   6  -4 -11    0.64    0.41
   6  -5 -11    0.85    0.44
   6  -6 -11    0.83    0.61
   6  -6 -11    1.54    0.48
   6  -7 -11    0.37    0.39
   6  -7 -11   -0.33    0.42
  -5  -7  11   -0.24    0.49
  -5  -6  11   -0.05    0.48
  -5  -5  11    0.48    0.53
   5   5 -11    1.17    0.50
  -5  -4  11   -0.14    0.40
   5   4 -11   -0.27    0.34
  -5  -3  11    0.98    0.51
   5   3 -11    0.69    0.44
  -5  -2  11    2.21    0.57
   5   2 -11    3.05    0.59
  -5  -1  11    2.83    0.59
   5   1 -11    2.95    0.60
  -5   0  11    0.26    0.38
   5   0 -11    0.16    0.36
  -5   1  11    5.39    0.74
   5  -1 -11    4.30    0.63
  -5   2  11    0.74    0.46
   5  -2 -11    0.67    0.42
   5  -3 -11    0.75    0.41
   5  -4 -11    0.58    0.39
   5  -5 -11    0.25    0.39
   5  -6 -11    0.33    0.51
   5  -6 -11   -0.17    0.35
   5  -7 -11    1.09    0.65
   5  -7 -11    0.60    0.42
   5  -8 -11    0.47    0.58
   5  -8 -11    0.16    0.40
  -4  -8  11    0.13    0.50
  -4  -7  11    1.82    0.63
  -4  -6  11   -0.39    0.43
  -4  -5  11   -0.68    0.41
  -4  -4  11    4.68    0.73
   4   4 -11    4.80    0.71
  -4  -3  11    2.24    0.56
   4   3 -11    2.41    0.52
  -4  -2  11    0.57    0.45
   4   2 -11    0.35    0.34
  -4  -1  11    0.51    0.42
   4   1 -11   -0.18    0.30
  -4   0  11    2.56    0.59
   4   0 -11    2.47    0.54
  -4   1  11    1.62    0.52
   4  -1 -11    0.94    0.43
  -4   2  11    1.14    0.49
   4  -2 -11    0.32    0.35
  -4   3  11    2.96    0.60
   4  -3 -11    3.35    0.59
   4  -4 -11   10.14    0.84
   4  -5 -11   -0.18    0.34
   4  -6 -11    0.23    0.54
   4  -6 -11    0.18    0.34
  -4   7  11    0.43    0.40
   4  -7 -11    0.19    0.35
   4  -7 -11    0.48    0.56
  -4   8  11    0.13    0.38
   4  -8 -11    0.89    0.61
   4  -8 -11    0.19    0.40
  -3  -8  11    1.59    0.57
  -3  -8  11    0.48    0.56
  -3  -7  11    1.11    0.53
  -3  -6  11    1.79    0.57
  -3  -5  11    0.20    0.43
  -3  -4  11    1.56    0.51
   3   4 -11    0.46    0.36
  -3  -3  11    7.03    0.78
   3   3 -11    7.62    0.81
  -3  -2  11    1.58    0.51
   3   2 -11    2.08    0.50
  -3  -1  11    0.75    0.42
   3   1 -11    0.84    0.40
  -3   0  11    1.56    0.52
   3   0 -11    1.19    0.42
  -3   1  11    0.08    0.35
   3  -1 -11   -0.39    0.29
  -3   2  11    0.18    0.34
   3  -2 -11    0.45    0.37
  -3   3  11    0.29    0.38
   3  -3 -11   -0.25    0.29
   3  -4 -11    3.73    0.60
   3  -5 -11    1.32    0.44
  -3   6  11    0.34    0.40
   3  -6 -11    0.27    0.36
   3  -6 -11    0.20    0.50
  -3   7  11    0.44    0.43
   3  -7 -11    0.15    0.56
   3  -7 -11   -0.31    0.33
  -3   8  11    0.45    0.44
   3  -8 -11    0.30    0.44
   3  -8 -11    0.79    0.58
  -2  -9  11    1.07    0.57
  -2  -8  11    0.26    0.51
  -2  -8  11    0.77    0.50
  -2  -7  11    0.23    0.49
  -2  -6  11    0.12    0.42
  -2  -5  11    2.16    0.57
  -2  -4  11    0.35    0.42
   2   4 -11    0.28    0.32
  -2  -3  11    1.72    0.51
   2   3 -11    1.36    0.43
  -2  -2  11    0.15    0.34
   2   2 -11    0.47    0.35
  -2  -1  11    0.19    0.38
   2   1 -11    0.13    0.33
  -2   0  11    8.48    0.87
   2   0 -11    9.03    0.86
  -2   1  11    0.15    0.37
   2  -1 -11    0.37    0.36
  -2   2  11    7.76    0.81
   2  -2 -11    6.37    0.73
  -2   3  11    4.80    0.69
   2  -3 -11    3.81    0.62
  -2   4  11    1.75    0.48
  -2   4  11    1.33    0.48
   2  -4 -11    0.34    0.38
  -2   5  11   -0.05    0.32
   2  -5 -11    0.47    0.36
  -2   6  11   -0.19    0.32
   2  -6 -11   -0.06    0.37
   2  -6 -11   -0.08    0.51
  -2   7  11    0.15    0.39
   2  -7 -11    0.64    0.57
   2  -7 -11   -0.04    0.39
  -2   8  11    0.13    0.43
   2  -8 -11    0.59    0.47
   2  -8 -11    0.27    0.56
  -1  -9  11   -0.35    0.44
  -1  -9  11    0.29    0.49
  -1  -8  11    1.41    0.54
  -1  -8  11    0.46    0.48
  -1  -7  11   -0.45    0.39
  -1  -7  11   -0.04    0.41
  -1  -6  11   -0.06    0.40
  -1  -5  11    5.93    0.74
  -1  -4  11    0.56    0.41
   1   4 -11    0.63    0.35
  -1  -3  11    1.10    0.46
   1   3 -11    0.47    0.36
  -1  -2  11    2.43    0.56
   1   2 -11    1.21    0.40
  -1  -1  11   -0.43    0.32
   1   1 -11    0.08    0.28
  -1   0  11    2.33    0.55
   1   0 -11    3.06    0.53
  -1   1  11   -0.18    0.36
   1  -1 -11    0.05    0.32
  -1   2  11    0.74    0.41
   1  -2 -11   -0.17    0.31
  -1   3  11    5.73    0.73
  -1   3  11    5.47    0.69
   1  -3 -11    5.07    0.69
  -1   4  11   -0.49    0.31
  -1   4  11    0.09    0.40
   1  -4 -11   -0.36    0.26
  -1   5  11    0.68    0.45
   1  -5 -11    0.75    0.42
  -1   6  11    1.71    0.57
   1  -6 -11    1.03    0.49
   1  -6 -11    1.49    0.63
  -1   7  11   -0.73    0.36
   1  -7 -11   -0.08    0.39
   1  -7 -11    0.86    0.58
   0  -9  11    0.22    0.45
   0  -9  11    0.43    0.46
   0  -8  11    0.02    0.41
   0  -8  11    0.39    0.45
   0  -7  11    4.28    0.67
   0  -7  11    4.86    0.70
   0  -6  11    0.50    0.42
   0  -6  11   -0.26    0.36
   0  -5  11    0.60    0.40
   0  -4  11    9.19    0.87
   0  -3  11    6.16    0.74
   0   3 -11    5.50    0.66
   0  -2  11    4.06    0.63
   0   2 -11    3.72    0.57
   0  -1  11   -0.03    0.36
   0   1 -11   -0.02    0.30
   0   0  11    0.60    0.42
   0   0 -11    0.91    0.37
   0   1  11    0.06    0.37
   0  -1 -11   -0.36    0.27
   0   2  11    1.52    0.44
   0   2  11    1.10    0.44
   0  -2 -11    0.99    0.39
   0   3  11    1.07    0.44
   0   3  11    0.29    0.40
   0  -3 -11    1.09    0.43
   0   4  11    1.55    0.51
   0   4  11    2.07    0.57
   0  -4 -11    1.01    0.45
   0   5  11   -0.04    0.39
   0   5  11   -0.05    0.40
   0  -5 -11    0.78    0.43
   0   6  11    0.24    0.44
   0  -6 -11    0.24    0.51
   0  -6 -11    0.34    0.41
   0   7  11   -0.33    0.40
   0  -7 -11    0.40    0.56
   0  -7 -11   -0.53    0.35
   1  -9  11    0.58    0.52
   1  -9  11    0.57    0.46
   1  -8  11    1.24    0.50
   1  -8  11    0.84    0.43
   1  -7  11    0.58    0.42
   1  -7  11    0.60    0.45
   1  -6  11    0.06    0.36
   1  -6  11   -0.15    0.36
   1  -5  11   -0.27    0.34
   1  -5  11   -0.34    0.33
   1  -4  11    3.32    0.60
   1  -3  11    0.60    0.41
  -1   3 -11    0.33    0.33
   1  -2  11    3.00    0.57
  -1   2 -11    4.25    0.60
   1  -1  11    5.60    0.70
  -1   1 -11    6.38    0.69
   1   0  11   11.80    0.85
  -1   0 -11   11.24    0.81
   1   1  11    7.46    0.81
  -1  -1 -11    7.34    0.78
   1   2  11    6.93    0.82
   1   2  11    6.44    0.76
  -1  -2 -11    6.99    0.80
   1   3  11    1.25    0.49
   1   3  11    1.30    0.49
  -1  -3 -11    1.26    0.45
   1   4  11    0.09    0.39
   1   4  11    0.29    0.45
  -1  -4 -11    0.60    0.42
   1   5  11    0.73    0.48
   1   5  11    0.66    0.45
  -1  -5 -11    0.89    0.45
   1   6  11   -0.42    0.42
  -1  -6 -11   -1.09    0.42
  -1  -6 -11   -0.15    0.38
  -1  -7 -11   -0.73    0.38
   2  -9  11    2.62    0.57
   2  -9  11    2.87    0.70
   2  -8  11    1.56    0.53
   2  -8  11    0.55    0.41
   2  -7  11    3.68    0.65
   2  -7  11    2.81    0.56
   2  -6  11    0.74    0.41
   2  -6  11    1.60    0.49
   2  -5  11   13.40    0.89
   2  -5  11   12.44    0.89
   2  -4  11    0.59    0.40
   2  -4  11    0.55    0.37
   2  -3  11    0.22    0.38
   2  -2  11   -0.04    0.39
  -2   2 -11    0.04    0.30
   2  -1  11    1.64    0.50
  -2   1 -11   -0.04    0.29
   2   0  11    1.23    0.45
  -2   0 -11    1.43    0.43
   2   1  11   -0.02    0.41
   2   1  11    0.86    0.42
  -2  -1 -11   -0.19    0.28
   2   2  11    0.28    0.38
   2   2  11    0.21    0.42
  -2  -2 -11    0.05    0.33
   2   3  11    0.41    0.45
   2   3  11    0.21    0.38
  -2  -3 -11    0.17    0.35
   2   4  11   -0.14    0.39
   2   4  11    0.35    0.47
  -2  -4 -11    0.42    0.38
   2   5  11    0.66    0.51
   2   5  11   -0.22    0.45
  -2  -5 -11   -0.09    0.36
   2   6  11    1.23    0.57
  -2  -6 -11    0.43    0.47
  -2  -6 -11    1.80    0.65
   3  -9  11    2.93    0.73
   3  -9  11    1.17    0.46
   3  -8  11   -0.40    0.37
   3  -8  11   -0.51    0.35
   3  -7  11    0.17    0.38
   3  -7  11    0.34    0.42
   3  -6  11   -0.08    0.36
   3  -6  11    0.08    0.37
   3  -5  11    1.03    0.41
   3  -5  11    1.19    0.44
   3  -4  11    3.34    0.52
   3  -4  11    3.36    0.58
   3  -3  11   -0.11    0.34
   3  -3  11    0.05    0.28
   3  -2  11   13.04    0.74
   3  -2  11   11.32    0.88
   3  -1  11    1.11    0.47
   3   0  11    0.63    0.41
  -3   0 -11    0.26    0.34
   3   1  11    5.36    0.74
   3   1  11    5.12    0.73
  -3  -1 -11    6.29    0.76
   3   2  11    0.64    0.49
   3   2  11    1.73    0.52
  -3  -2 -11    0.56    0.39
   3   3  11   -0.04    0.43
   3   3  11   -0.23    0.36
  -3  -3 -11    0.20    0.37
   3   4  11   -0.49    0.38
   3   4  11    0.13    0.48
  -3  -4 -11    0.48    0.43
   3   5  11    0.35    0.48
   3   5  11   -0.37    0.44
  -3  -5 -11   -0.46    0.37
  -3  -5 -11   -0.22    0.48
   4  -9  11    1.35    0.55
   4  -9  11    0.75    0.41
   4  -8  11   -0.02    0.44
   4  -8  11   -0.02    0.35
   4  -7  11    0.89    0.46
   4  -7  11    0.53    0.39
   4  -6  11    0.00    0.38
   4  -6  11    0.23    0.43
   4  -5  11    5.53    0.68
   4  -5  11    6.64    0.73
   4  -4  11    0.54    0.38
   4  -4  11    0.20    0.36
   4  -3  11    0.69    0.40
   4  -3  11   -0.03    0.32
   4  -2  11    1.17    0.48
   4  -2  11    0.96    0.33
   4  -1  11    1.27    0.52
   4  -1  11    0.90    0.32
   4   0  11    1.47    0.47
   4   0  11    1.48    0.55
   4   1  11    0.94    0.54
   4   1  11    1.03    0.45
   4   2  11    0.26    0.37
   4   2  11   -0.08    0.41
  -4  -2 -11   -0.12    0.35
   4   3  11   -0.03    0.41
   4   3  11   -0.14    0.45
  -4  -3 -11   -0.40    0.36
   4   4  11    1.51    0.55
   4   4  11    0.83    0.52
  -4  -4 -11    0.80    0.49
   5  -9  11   -0.11    0.33
   5  -8  11    0.51    0.38
   5  -8  11    0.72    0.51
   5  -7  11    0.90    0.42
   5  -7  11   -0.13    0.35
   5  -6  11    1.19    0.48
   5  -6  11    0.75    0.41
   5  -5  11   -0.17    0.33
   5  -5  11    0.56    0.41
   5  -4  11    3.71    0.57
   5  -4  11    3.28    0.58
   5  -3  11   -0.07    0.41
   5  -3  11   -0.45    0.30
   5  -2  11    0.11    0.29
   5  -2  11    0.36    0.44
   5  -1  11    0.47    0.45
   5   0  11    0.54    0.39
   5   0  11    0.89    0.52
   5   1  11   -0.68    0.40
   5   1  11   -0.52    0.29
   5   2  11   -0.29    0.38
   5   2  11    0.15    0.48
   5   3  11   -0.28    0.48
   5   3  11    0.13    0.45
   6  -8  11   -0.04    0.34
   6  -8  11    0.73    0.47
   6  -7  11    0.47    0.44
   6  -7  11    0.22    0.36
   6  -6  11   -0.41    0.37
   6  -6  11    0.08    0.38
   6  -5  11    1.39    0.45
   6  -5  11    1.80    0.48
   6  -4  11    1.23    0.49
   6  -4  11    1.65    0.43
   6  -3  11    2.18    0.55
   6  -2  11    0.42    0.48
   6  -1  11   -0.10    0.44
   6   0  11    0.82    0.53
   6   0  11    1.41    0.46
   6   1  11    0.37    0.41
   6   1  11    0.28    0.54
   6   2  11    0.51    0.46
   6   2  11   -0.48    0.47
   7  -7  11    0.40    0.46
   7  -7  11    1.46    0.46
   7  -6  11    0.58    0.43
   7  -6  11    1.01    0.45
   7  -5  11    0.46    0.40
   7  -5  11   -0.05    0.37
   7  -4  11    0.35    0.42
   7  -3  11    0.26    0.40
   7  -2  11    0.40    0.51
   7  -1  11    0.29    0.50
   7   0  11   -0.38    0.33
   7   0  11    0.91    0.58
   9   0 -12    0.00    0.51
   9  -1 -12   -0.09    0.47
   9  -2 -12   -0.05    0.52
   9  -3 -12   -0.02    0.44
  -8  -3  12    0.10    0.53
   8   3 -12    1.11    0.54
   8   2 -12    0.46    0.55
   8   1 -12   -0.33    0.43
   8   0 -12    1.35    0.57
   8  -1 -12   -0.02    0.47
   8  -2 -12    0.31    0.46
   8  -3 -12   -0.73    0.39
   8  -4 -12   -0.26    0.41
   8  -5 -12    0.63    0.58
   8  -5 -12   -0.45    0.39
  -7  -4  12   -0.16    0.50
   7   4 -12   -0.53    0.45
  -7  -3  12    0.52    0.60
   7   3 -12    0.48    0.53
  -7  -2  12   -0.42    0.44
   7   2 -12    0.45    0.47
  -7  -1  12    0.34    0.46
   7   1 -12   -0.43    0.39
   7   0 -12    0.03    0.43
   7  -1 -12    1.25    0.53
   7  -2 -12    0.48    0.46
   7  -3 -12   -0.09    0.38
   7  -4 -12    0.02    0.39
   7  -5 -12   -0.60    0.33
   7  -5 -12   -0.35    0.51
   7  -6 -12    0.22    0.59
   7  -6 -12    0.03    0.47
  -6  -5  12    0.21    0.50
  -6  -4  12    1.32    0.62
   6   4 -12    0.81    0.54
  -6  -3  12    4.30    0.77
   6   3 -12    4.77    0.79
  -6  -2  12   -0.59    0.39
   6   2 -12   -0.25    0.39
  -6  -1  12    2.09    0.60
   6   1 -12    0.62    0.46
  -6   0  12   -0.31    0.40
   6   0 -12    0.52    0.41
   6  -1 -12    0.55    0.43
   6  -2 -12   -0.15    0.39
   6  -3 -12    0.23    0.41
   6  -4 -12    0.00    0.40
   6  -5 -12    0.05    0.37
   6  -6 -12    0.21    0.38
   6  -6 -12    0.63    0.58
  -5  -6  12   -0.04    0.52
  -5  -5  12    0.40    0.54
  -5  -4  12    0.50    0.51
   5   4 -12    0.24    0.45
  -5  -3  12    1.01    0.52
   5   3 -12    1.30    0.51
  -5  -2  12   -0.21    0.38
   5   2 -12   -0.10    0.40
  -5  -1  12    1.09    0.50
   5   1 -12    1.08    0.48
  -5   0  12    1.06    0.50
   5   0 -12    0.47    0.41
  -5   1  12    0.73    0.49
   5  -1 -12   -0.12    0.38
  -5   2  12    0.36    0.45
   5  -2 -12    0.76    0.47
   5  -3 -12    0.18    0.38
   5  -4 -12    0.58    0.42
   5  -5 -12   -0.17    0.38
   5  -6 -12   -0.83    0.45
   5  -6 -12    0.73    0.43
   5  -7 -12   -0.04    0.38
   5  -7 -12   -0.07    0.49
  -4  -7  12   -0.18    0.47
  -4  -6  12   -0.12    0.48
  -4  -5  12    0.92    0.57
  -4  -4  12    5.25    0.80
   4   4 -12    5.43    0.76
  -4  -3  12    0.06    0.46
   4   3 -12    0.23    0.39
  -4  -2  12    0.31    0.40
   4   2 -12    0.53    0.41
  -4  -1  12    2.04    0.56
   4   1 -12    1.62    0.50
  -4   0  12    0.36    0.46
   4   0 -12   -0.32    0.34
  -4   1  12    2.53    0.60
   4  -1 -12    1.98    0.53
  -4   2  12   -0.14    0.43
   4  -2 -12   -0.03    0.36
   4  -3 -12   -0.10    0.35
   4  -4 -12    0.52    0.41
   4  -5 -12    3.83    0.68
   4  -6 -12    0.72    0.44
   4  -6 -12    2.31    0.72
   4  -7 -12    0.81    0.42
   4  -7 -12   -0.63    0.50
  -3  -7  12    1.85    0.62
  -3  -6  12   -0.62    0.42
  -3  -5  12    0.35    0.50
  -3  -4  12    0.48    0.48
   3   4 -12    0.56    0.42
  -3  -3  12   -0.57    0.37
   3   3 -12   -0.17    0.33
  -3  -2  12    2.32    0.55
   3   2 -12    2.03    0.51
  -3  -1  12    0.31    0.45
   3   1 -12    0.75    0.40
  -3   0  12    0.93    0.47
   3   0 -12    0.61    0.39
  -3   1  12    0.73    0.48
   3  -1 -12    0.51    0.38
  -3   2  12    0.23    0.39
   3  -2 -12   -0.14    0.33
  -3   3  12    0.55    0.45
   3  -3 -12    0.75    0.42
   3  -4 -12    0.29    0.38
   3  -5 -12    0.13    0.37
  -3   6  12    0.05    0.38
   3  -6 -12   -0.33    0.33
   3  -6 -12    0.49    0.60
  -3   7  12    0.74    0.48
   3  -7 -12    0.02    0.39
   3  -7 -12    0.20    0.56
  -2  -8  12    0.86    0.53
  -2  -8  12   -0.43    0.48
  -2  -7  12    1.62    0.57
  -2  -6  12    1.56    0.55
  -2  -5  12    0.51    0.47
  -2  -4  12   -0.03    0.37
  -2  -3  12    2.25    0.56
   2   3 -12    1.68    0.48
  -2  -2  12    0.38    0.45
[truncated: 32,038 more chars]
