# Supplementary material for: Crystal structure and Hirshfeld surface analysis of (Z)-4-({[2-(benzo[b]thio­phen-3-yl)cyclo­pent-1-en-1-yl]meth­yl}(phen­yl)amino)-4-oxobut-2-enoic acid
Source: Acta Crystallogr E Crystallogr Commun. 2024 Apr 26;80(Pt 5):537–42. doi: 10.1107/S2056989024003232 (PMC11074570; doi:10.1107/S2056989024003232)
Supplement: Supplementary file 2 [file e-80-00537-Isup2.hkl]

data_I                                                                          
_shelx_title ' Z806_RT in P-1'                                                  
_shelx_refln_list_code          4                                               
_shelx_F_calc_maximum      138.66                                               
_exptl_crystal_F_000       424.00                                               
_reflns_d_resolution_high  0.7697                                               
                                                                                
loop_                                                                           
 _space_group_symop_operation_xyz                                               
 'x, y, z'                                                                      
 '-x, -y, -z'                                                                   
                                                                                
_cell_length_a     9.4270                                                       
_cell_length_b     9.4386                                                       
_cell_length_c    12.3849                                                       
_cell_angle_alpha  95.392                                                       
_cell_angle_beta   96.849                                                       
_cell_angle_gamma 106.512                                                       
                                                                                
_shelx_F_squared_multiplier     1.000                                           
                                                                                
loop_                                                                           
 _refln_index_h                                                                 
 _refln_index_k                                                                 
 _refln_index_l                                                                 
 _refln_F_squared_calc                                                          
 _refln_F_squared_meas                                                          
 _refln_F_squared_sigma                                                         
 _refln_observed_status                                                         
   2   0   0      11249.58      10678.06       161.91 o                         
   3   0   0       5545.55       5384.14        59.03 o                         
   4   0   0        129.58        128.01         3.96 o                         
   5   0   0        385.82        392.77         7.50 o                         
   6   0   0        114.55        124.33         8.70 o                         
   7   0   0          7.84          6.10         2.73 o                         
   8   0   0         99.82         92.57         6.43 o                         
   9   0   0          1.52          6.84         3.75 o                         
  10   0   0         14.66          7.35         5.75 o                         
  11   0   0          1.39          5.96         6.08 o                         
 -11   1   0          2.91          9.31         5.95 o                         
 -10   1   0         27.46         27.61        12.00 o                         
  -9   1   0         12.77         10.90         3.71 o                         
  -8   1   0          6.67          4.21         3.11 o                         
  -7   1   0          3.37          2.63         2.59 o                         
  -6   1   0         66.83         66.07         3.78 o                         
  -5   1   0        751.85        778.44         8.87 o                         
  -4   1   0        168.76        184.44         3.53 o                         
  -3   1   0       6590.12       6383.38        58.72 o                         
  -2   1   0       1552.20       1462.55        14.44 o                         
   2   1   0          5.93          5.30         0.91 o                         
   3   1   0        182.06        186.19         4.59 o                         
   4   1   0         10.97         16.32         2.40 o                         
   5   1   0        491.62        487.57         9.08 o                         
   6   1   0        265.88        267.84         7.17 o                         
   7   1   0         97.27         87.76         5.39 o                         
   8   1   0         92.50        101.54         6.27 o                         
   9   1   0         36.67         19.72         4.77 o                         
  10   1   0         19.26         21.79         4.97 o                         
  11   1   0          9.11          4.53         6.51 o                         
 -12   2   0          1.52          5.20        12.36 o                         
 -11   2   0          2.08         -4.46         4.46 o                         
 -10   2   0         14.20         15.63         7.23 o                         
  -9   2   0         17.97         10.79         4.95 o                         
  -8   2   0        230.64        225.43         7.06 o                         
  -7   2   0        499.96        481.73         6.86 o                         
  -6   2   0        107.20        114.96         3.37 o                         
  -5   2   0       5521.98       5426.02        51.26 o                         
  -4   2   0         87.56         79.91         2.58 o                         
  -3   2   0        359.70        401.09         5.58 o                         
  -2   2   0      19226.42      18024.08       122.07 o                         
  -1   2   0         22.84         22.91         1.23 o                         
   0   2   0        679.15        690.42         8.10 o                         
   1   2   0       2230.43       2203.39        19.56 o                         
   2   2   0        378.54        397.40         5.65 o                         
   3   2   0        207.53        199.96         5.20 o                         
   4   2   0        452.98        477.76         8.86 o                         
   5   2   0         15.69         24.93         3.25 o                         
   6   2   0         23.12         16.19         3.40 o                         
   7   2   0          1.26         -0.88         2.91 o                         
   8   2   0          7.08          8.27         3.50 o                         
   9   2   0          1.55         -2.66         3.59 o                         
  10   2   0          4.63         -2.51         5.12 o                         
 -12   3   0          0.01         -5.27         5.27 o                         
 -11   3   0          1.00          1.65         5.22 o                         
 -10   3   0         43.87         37.50         6.55 o                         
  -9   3   0          1.68          5.69         4.77 o                         
  -8   3   0        146.10        141.81         6.22 o                         
  -7   3   0        148.14        147.17         5.46 o                         
  -6   3   0         42.33         48.24         3.52 o                         
  -5   3   0        466.94        448.74         7.04 o                         
  -4   3   0        196.94        210.08         5.34 o                         
  -3   3   0         68.45         69.97         2.30 o                         
  -2   3   0       3902.46       3841.59        27.43 o                         
  -1   3   0         41.60         39.04         1.59 o                         
   0   3   0       1350.27       1333.91        11.95 o                         
   1   3   0       1704.96       1643.61        15.94 o                         
   2   3   0        263.03        286.06         4.91 o                         
   3   3   0        256.56        269.95         4.72 o                         
   4   3   0         41.33         30.48         3.30 o                         
   5   3   0         44.59         43.34         4.11 o                         
   6   3   0         72.00         73.54         5.44 o                         
   7   3   0         38.46         45.33         4.84 o                         
   8   3   0          5.54          5.57         3.66 o                         
   9   3   0          2.84          3.15         4.93 o                         
  10   3   0         10.70          3.34         8.54 o                         
 -12   4   0          3.95         12.29         6.07 o                         
 -11   4   0          0.09         -0.02         4.92 o                         
 -10   4   0         36.85         28.54         5.72 o                         
  -9   4   0         38.50         33.39         4.36 o                         
  -8   4   0         20.44         21.79         4.33 o                         
  -7   4   0         96.54         94.09         5.88 o                         
  -6   4   0          1.38          4.70         2.10 o                         
  -5   4   0        421.86        409.40         6.22 o                         
  -4   4   0        978.99        997.99        19.09 o                         
  -3   4   0         70.21         61.88         2.89 o                         
  -2   4   0        581.74        562.51         6.24 o                         
  -1   4   0         56.46         56.98         2.78 o                         
   0   4   0          0.05          1.60         1.30 o                         
   1   4   0        354.08        358.20         5.96 o                         
   2   4   0        191.49        225.50         4.89 o                         
   3   4   0         13.19         12.18         2.00 o                         
   4   4   0         54.54         54.63         4.04 o                         
   5   4   0          6.52          8.40         2.31 o                         
   6   4   0         10.20          5.84         3.44 o                         
   7   4   0          7.62          6.79         3.68 o                         
   8   4   0         16.29         11.02         4.47 o                         
   9   4   0         18.40          7.24         4.92 o                         
 -12   5   0          1.80         -1.76         5.40 o                         
 -11   5   0          0.27         -1.27         4.22 o                         
 -10   5   0         12.31          6.02         5.22 o                         
  -9   5   0          0.20          0.94         3.34 o                         
  -8   5   0         30.56         31.39         4.65 o                         
  -7   5   0        184.79        189.90         5.20 o                         
  -6   5   0         15.86         18.41         4.79 o                         
  -5   5   0        165.83        154.10         8.03 o                         
  -4   5   0        516.98        498.00         8.09 o                         
  -3   5   0        131.33        147.34         2.91 o                         
  -2   5   0        343.42        332.25         4.97 o                         
  -1   5   0        886.62        896.84         9.79 o                         
   0   5   0         64.98         90.44         3.18 o                         
   1   5   0         34.07         29.82         2.51 o                         
   2   5   0          1.29         -0.87         1.79 o                         
   3   5   0        128.22        119.53         5.17 o                         
   4   5   0         28.84         30.44         2.85 o                         
   5   5   0        116.82        109.94        10.98 o                         
   6   5   0         91.23         94.32        11.27 o                         
   7   5   0         63.33         61.19         7.03 o                         
   8   5   0          0.75         -1.65         4.42 o                         
   9   5   0          7.89          4.13         9.43 o                         
 -11   6   0          0.10          2.53         5.68 o                         
 -10   6   0          4.23          9.38         3.26 o                         
  -9   6   0         17.69         16.81         8.15 o                         
  -8   6   0          1.20          4.21         6.23 o                         
  -7   6   0        427.66        409.18        13.86 o                         
  -6   6   0          7.75          5.83         4.59 o                         
  -5   6   0          3.21          1.57         3.13 o                         
  -4   6   0        332.55        311.91         6.98 o                         
  -3   6   0          0.91          2.27         1.71 o                         
  -2   6   0         48.01         36.04         2.42 o                         
  -1   6   0        198.09        202.80         4.55 o                         
   0   6   0        133.31        125.54         4.40 o                         
   1   6   0        481.87        499.07         8.46 o                         
   2   6   0         29.48         27.98         2.97 o                         
   3   6   0          0.10         -2.14         2.14 o                         
   4   6   0        261.93        255.56         9.74 o                         
   5   6   0          9.09          9.31         6.42 o                         
   6   6   0          6.97          0.86         4.36 o                         
   7   6   0          1.49         -0.74         4.44 o                         
   8   6   0          0.03          5.66         5.10 o                         
 -11   7   0          0.01          5.86         8.24 o                         
 -10   7   0          9.87         10.81         7.51 o                         
  -9   7   0         33.53         38.65         9.16 o                         
  -8   7   0         11.21          6.78         7.88 o                         
  -7   7   0        103.92         99.26         9.06 o                         
  -6   7   0         84.68         92.15        22.16 o                         
  -5   7   0         62.18         57.19         6.77 o                         
  -4   7   0         88.30         92.88         3.30 o                         
  -3   7   0         13.05         19.23         2.10 o                         
  -2   7   0         30.83         30.57         2.59 o                         
  -1   7   0        380.23        380.90         6.78 o                         
   0   7   0          3.92         -1.96         1.96 o                         
   1   7   0        300.71        296.20         6.91 o                         
   2   7   0         64.93         60.78         7.81 o                         
   3   7   0         13.58         12.40         2.91 o                         
   4   7   0         26.25         22.79         5.07 o                         
   5   7   0         10.32         14.18         4.86 o                         
   6   7   0         11.82         13.31         5.49 o                         
   7   7   0          3.29          5.88         5.35 o                         
 -11   8   0          0.01         -1.02         7.05 o                         
 -10   8   0          2.78          3.30         7.51 o                         
  -9   8   0         27.90         28.57         9.71 o                         
  -8   8   0          3.98         -3.06         5.11 o                         
  -7   8   0         10.71          3.47        11.08 o                         
  -6   8   0         18.06         20.37         6.96 o                         
  -5   8   0         43.10         39.30         3.95 o                         
  -4   8   0        273.96        271.57         5.18 o                         
  -3   8   0          2.89          2.93         2.74 o                         
  -2   8   0         19.13         22.47         3.13 o                         
  -1   8   0        388.42        371.01         9.50 o                         
   0   8   0         16.15         18.89         3.21 o                         
   1   8   0         40.76         34.63         4.63 o                         
   2   8   0          4.64          7.24         3.06 o                         
   3   8   0          6.05          6.11         3.80 o                         
   4   8   0         12.69          9.51         9.62 o                         
   5   8   0          1.29          0.77         5.29 o                         
   6   8   0          2.02          0.86        15.48 o                         
 -10   9   0          3.68         -4.95         7.14 o                         
  -9   9   0          1.57          6.59         8.43 o                         
  -8   9   0          0.00         -5.44         5.44 o                         
  -7   9   0          3.70         -6.08         8.43 o                         
  -6   9   0         55.72         61.80         8.61 o                         
  -5   9   0         15.43         15.12         3.50 o                         
  -4   9   0          0.33          0.11         2.03 o                         
  -3   9   0         36.90         41.61         3.62 o                         
  -2   9   0         81.85         87.15         4.97 o                         
  -1   9   0         20.18         23.30         4.21 o                         
   0   9   0         18.39         27.06         3.65 o                         
   1   9   0         29.45         34.90         3.94 o                         
   2   9   0          1.09          0.16         3.05 o                         
   3   9   0          4.46          6.68         4.14 o                         
   4   9   0          0.00         -4.39         5.18 o                         
   5   9   0          2.49          5.47         6.25 o                         
  -9  10   0         14.62         10.26         9.71 o                         
  -8  10   0          2.83         -5.54         5.54 o                         
  -7  10   0          2.93          5.18         6.15 o                         
  -6  10   0         42.30         40.62         6.49 o                         
  -5  10   0          7.66         15.75         5.08 o                         
  -4  10   0          4.63          6.67         2.49 o                         
  -3  10   0          9.96          8.50         2.85 o                         
  -2  10   0          2.80          6.17         3.00 o                         
  -1  10   0          6.59         12.81         3.33 o                         
   0  10   0          0.27         -3.72         3.72 o                         
   1  10   0          2.01          2.89         3.05 o                         
   2  10   0         14.00         10.17         4.23 o                         
   3  10   0         15.29         10.30         6.70 o                         
  -8  11   0          2.81          8.53         6.78 o                         
  -7  11   0          3.70          1.37         5.94 o                         
  -6  11   0          5.33         10.06         5.41 o                         
  -5  11   0         11.41         13.02         5.04 o                         
  -4  11   0          4.49          1.90         5.08 o                         
  -3  11   0          9.04         12.44         3.34 o                         
  -2  11   0          9.53         11.85         3.47 o                         
  -1  11   0         17.60         19.89         3.82 o                         
   0  11   0         30.11         35.04         4.99 o                         
   1  11   0          1.53          5.20         4.31 o                         
  -5  12   0          2.17         -1.97         5.28 o                         
  -4  12   0          3.05          7.39         3.40 o                         
  -3  12   0         19.31         22.02         4.51 o                         
  -2  12   0         15.84         14.31         3.74 o                         
   2 -12   1          1.72          1.67         3.23 o                         
   3 -12   1          2.78          6.64         3.74 o                         
   4 -12   1          6.34         12.21         3.73 o                         
   5 -12   1          1.49         17.22         6.26 o                         
  -1 -11   1          1.38         -0.44         3.18 o                         
   0 -11   1         32.11         27.94         4.30 o                         
   1 -11   1         37.41         40.59         4.53 o                         
   2 -11   1          8.75          7.18         3.27 o                         
   3 -11   1          2.23         -2.70         2.70 o                         
   4 -11   1          0.01         -3.13         3.52 o                         
   5 -11   1         10.82         13.06         8.10 o                         
   6 -11   1          0.89          1.86         4.87 o                         
   7 -11   1          1.17         -0.69         6.41 o                         
   8 -11   1          0.36          1.31         6.67 o                         
  -3 -10   1          4.19          6.94         6.39 o                         
  -2 -10   1         32.77         42.40         8.56 o                         
  -1 -10   1          0.31         -2.12         3.10 o                         
   0 -10   1          0.05         -1.46         2.74 o                         
   1 -10   1          3.47          2.35         2.97 o                         
   2 -10   1         11.50          8.64         3.01 o                         
   3 -10   1         34.66         36.40         3.75 o                         
   4 -10   1          7.52          7.94         2.44 o                         
   5 -10   1          0.75          0.16         4.47 o                         
   6 -10   1         36.01         28.69         7.44 o                         
   7 -10   1          3.74         12.65         6.21 o                         
   8 -10   1          0.61          1.56         6.22 o                         
   9 -10   1          2.04          2.41         6.42 o                         
  -5  -9   1         18.61         24.95         8.15 o                         
  -4  -9   1         18.09         20.12         6.69 o                         
  -3  -9   1          6.77          4.04         9.43 o                         
  -2  -9   1          2.16          4.32         3.31 o                         
  -1  -9   1         80.48         85.66         5.33 o                         
   0  -9   1         24.64         22.96         3.54 o                         
   1  -9   1          1.28          1.75         2.71 o                         
   2  -9   1          0.66          0.25         2.50 o                         
   3  -9   1          9.23         13.23         2.82 o                         
   4  -9   1         59.36         58.87         2.70 o                         
   5  -9   1          0.13         -1.65         3.95 o                         
   6  -9   1          0.43          6.66         5.36 o                         
   7  -9   1         16.47         15.39         6.22 o                         
   8  -9   1          1.11          5.91         5.63 o                         
   9  -9   1          0.09          1.68         6.02 o                         
  10  -9   1          0.79          3.85         8.79 o                         
  -6  -8   1          0.35         -0.56         6.15 o                         
  -5  -8   1          7.52          8.18         6.28 o                         
  -4  -8   1         24.61         14.79         6.28 o                         
  -3  -8   1          0.04         -1.33         3.24 o                         
  -2  -8   1         11.56         12.94         3.34 o                         
  -1  -8   1        193.41        196.65         6.85 o                         
   0  -8   1        152.15        148.18         6.61 o                         
   1  -8   1        107.91        107.84         5.19 o                         
   2  -8   1          0.65         -0.68         2.78 o                         
   3  -8   1        133.65        133.89         4.08 o                         
   4  -8   1        226.29        206.05         6.93 o                         
   5  -8   1         38.59         42.41         3.89 o                         
   6  -8   1          0.15         -2.70         4.38 o                         
   7  -8   1          0.54         -1.14         5.22 o                         
   8  -8   1          1.94         -0.77         5.09 o                         
   9  -8   1          0.98         18.50         8.43 o                         
  10  -8   1          0.43         -3.40         4.61 o                         
  11  -8   1          2.02          6.59         8.24 o                         
  -7  -7   1          0.60          0.40         4.79 o                         
  -6  -7   1         21.61         18.17         5.66 o                         
  -5  -7   1          4.04          1.49         4.22 o                         
  -4  -7   1         44.99         52.45         6.16 o                         
  -3  -7   1          6.86         -0.79         2.29 o                         
  -2  -7   1        178.02        176.72         5.81 o                         
  -1  -7   1         63.97         63.74         4.09 o                         
   0  -7   1          6.97          4.29         2.22 o                         
   1  -7   1         10.90          7.88         1.85 o                         
   2  -7   1        296.52        284.80         5.52 o                         
   3  -7   1         19.31         20.01         2.13 o                         
   4  -7   1          2.44          0.66         2.49 o                         
   5  -7   1          0.04         -1.88         2.10 o                         
   6  -7   1         16.79          7.13        10.81 o                         
   7  -7   1          0.06         -4.03         4.47 o                         
   8  -7   1          3.62         -4.46         4.46 o                         
   9  -7   1         27.72         27.47         8.79 o                         
  10  -7   1          9.37          1.54         4.97 o                         
  11  -7   1          0.18         10.62         8.79 o                         
  -8  -6   1          1.04         -2.11         4.61 o                         
  -7  -6   1         13.25         19.80         5.54 o                         
  -6  -6   1         52.70         63.27        10.12 o                         
  -5  -6   1         22.32         12.39         4.63 o                         
  -4  -6   1         81.13         79.55         7.75 o                         
  -3  -6   1        136.35        127.45         5.09 o                         
  -2  -6   1          0.60         -0.69         2.12 o                         
  -1  -6   1        485.12        468.46         8.69 o                         
   0  -6   1          4.74          5.01         1.77 o                         
   1  -6   1         58.68         60.84         3.75 o                         
   2  -6   1          1.34         -1.19         2.13 o                         
   3  -6   1         20.62         18.45         2.72 o                         
   4  -6   1         79.72         72.78         3.88 o                         
   5  -6   1          4.39          3.50         1.80 o                         
   6  -6   1          1.32          4.47         4.34 o                         
   7  -6   1          0.15         -4.34         4.34 o                         
   8  -6   1          1.49         -4.38         4.38 o                         
   9  -6   1         26.11         29.57         3.38 o                         
  10  -6   1          1.45          2.75         3.44 o                         
  11  -6   1          0.60         -2.81         3.72 o                         
  -9  -5   1         34.71         31.64        14.10 o                         
  -8  -5   1          0.42          2.61         3.98 o                         
  -7  -5   1         85.38         93.45        11.02 o                         
  -6  -5   1         92.78         88.59        12.25 o                         
  -5  -5   1         33.23         34.23         3.81 o                         
  -4  -5   1         41.83         45.98         3.91 o                         
  -3  -5   1         28.78         29.85         3.77 o                         
  -2  -5   1         20.07         18.78         2.48 o                         
  -1  -5   1         26.68         26.42         3.44 o                         
   0  -5   1        181.86        186.22         7.05 o                         
   1  -5   1          4.35          1.51         1.36 o                         
   2  -5   1          7.91         14.10         1.75 o                         
   3  -5   1         99.19        106.23         4.03 o                         
   4  -5   1        503.86        503.62        12.16 o                         
   5  -5   1        143.54        136.21         7.58 o                         
   6  -5   1         11.61          4.09         7.51 o                         
   7  -5   1         51.73         49.28         2.96 o                         
   8  -5   1         43.67         36.84         3.06 o                         
   9  -5   1         12.94         14.92         3.42 o                         
  10  -5   1          2.14         -3.73         3.73 o                         
  11  -5   1         24.64         17.69         5.35 o                         
  -9  -4   1         40.63         39.72         9.23 o                         
  -8  -4   1          4.27          5.14         3.90 o                         
  -7  -4   1          5.24          1.78         3.35 o                         
  -6  -4   1          0.02         -1.42         2.97 o                         
  -5  -4   1         80.00         83.46         5.52 o                         
  -4  -4   1         85.30         95.98         5.63 o                         
  -3  -4   1          6.63          7.82         2.23 o                         
  -2  -4   1         50.74         40.44         2.88 o                         
  -1  -4   1       1004.42       1028.72        13.01 o                         
   0  -4   1         19.29         24.43         2.01 o                         
   1  -4   1         60.08         63.35         2.27 o                         
   2  -4   1          0.83          0.98         1.15 o                         
   3  -4   1        181.87        171.23         5.77 o                         
   4  -4   1        333.45        332.97        15.84 o                         
   5  -4   1          1.10         -0.21         1.38 o                         
   6  -4   1          0.01          2.01         1.78 o                         
   7  -4   1         47.19         50.36         3.71 o                         
   8  -4   1         34.96         36.42         5.30 o                         
   9  -4   1         27.55         30.43         5.18 o                         
  10  -4   1          6.13          4.26         4.40 o                         
  11  -4   1         43.29         30.28         6.67 o                         
  12  -4   1          7.50          0.87         8.24 o                         
 -10  -3   1          4.34          4.60         4.63 o                         
  -9  -3   1          3.24          2.39         3.99 o                         
  -8  -3   1          0.47         -3.12         3.12 o                         
  -7  -3   1         54.13         54.07         5.06 o                         
  -6  -3   1         15.96         18.77         3.62 o                         
  -5  -3   1         96.49        101.68         5.60 o                         
  -4  -3   1          3.72          2.10         4.43 o                         
  -3  -3   1        384.59        397.24         9.88 o                         
  -2  -3   1        354.14        363.84         6.45 o                         
  -1  -3   1        234.96        250.80         4.90 o                         
   0  -3   1         36.72         27.99         1.83 o                         
   1  -3   1         91.65         93.78         2.11 o                         
   2  -3   1       2396.98       2321.02        37.20 o                         
   3  -3   1        191.56        204.10         5.56 o                         
   4  -3   1        104.24        124.24         3.15 o                         
   5  -3   1        155.45        151.14         4.00 o                         
   6  -3   1        493.16        500.54         7.53 o                         
   7  -3   1         19.09         10.67         2.60 o                         
   8  -3   1        186.02        172.67         8.67 o                         
   9  -3   1        180.96        171.06         9.92 o                         
  10  -3   1          0.42          1.82         7.33 o                         
  11  -3   1         50.90         44.96        17.40 o                         
  12  -3   1          3.21          0.27         5.96 o                         
 -10  -2   1          2.86         -3.74         4.23 o                         
  -9  -2   1         10.46         -2.23         3.79 o                         
  -8  -2   1         11.10          5.72         3.34 o                         
  -7  -2   1        126.39        132.80         6.57 o                         
  -6  -2   1         22.12         19.07         3.36 o                         
  -5  -2   1          1.47         -0.83         2.22 o                         
  -4  -2   1        120.94        110.52         5.34 o                         
  -3  -2   1        578.82        565.68        10.39 o                         
  -2  -2   1        148.79        150.64         4.90 o                         
  -1  -2   1       1535.05       1434.13        15.24 o                         
   0  -2   1       1905.01       1814.61        18.00 o                         
   1  -2   1        410.53        395.04         3.88 o                         
   2  -2   1       1071.64       1043.22         9.76 o                         
   3  -2   1       2799.60       2718.54        23.17 o                         
   4  -2   1        458.85        443.00         5.00 o                         
   5  -2   1        729.82        711.31         7.82 o                         
   6  -2   1        293.21        279.29         5.82 o                         
   7  -2   1        112.15        102.50         3.94 o                         
   8  -2   1        196.55        191.35         6.64 o                         
   9  -2   1         33.20         27.55         5.92 o                         
  10  -2   1          0.46          0.45         4.88 o                         
  11  -2   1         16.50         15.41        14.29 o                         
 -11  -1   1          0.98          4.13         6.08 o                         
 -10  -1   1          8.07         10.00         4.51 o                         
  -9  -1   1          0.76         -1.30         3.68 o                         
  -8  -1   1         60.90         61.67         5.01 o                         
  -7  -1   1          2.92         -0.23         2.72 o                         
  -6  -1   1         10.14          7.55         2.69 o                         
  -5  -1   1        108.75        132.02         7.59 o                         
  -4  -1   1          0.12         -2.90         2.90 o                         
  -3  -1   1        249.90        234.39         5.95 o                         
  -2  -1   1        597.40        563.39         8.77 o                         
   2  -1   1       1401.23       1362.13        10.22 o                         
   3  -1   1       4232.60       4077.61        39.19 o                         
   4  -1   1       1177.03       1164.28        12.17 o                         
   5  -1   1         92.96        100.37         3.44 o                         
   6  -1   1        400.96        388.75        14.30 o                         
   7  -1   1         10.87         19.33         2.93 o                         
   8  -1   1          4.43          3.28         3.67 o                         
   9  -1   1         10.68          9.63         3.65 o                         
  10  -1   1          7.66          5.01         8.52 o                         
  11  -1   1          4.53          1.37         5.83 o                         
 -11   0   1          2.10         -1.57         5.94 o                         
 -10   0   1         12.31         11.39         4.30 o                         
  -9   0   1          3.16          3.67         3.68 o                         
  -8   0   1         21.34         25.93         3.77 o                         
  -7   0   1          6.10          8.90         2.69 o                         
  -6   0   1        121.09        132.38         5.10 o                         
  -5   0   1         40.71         39.67         4.49 o                         
  -4   0   1         10.41          7.46         1.58 o                         
  -3   0   1         20.89         28.13         3.17 o                         
  -2   0   1        954.12        915.15        11.91 o                         
   2   0   1       1121.32       1039.88         8.42 o                         
   3   0   1        703.28        735.72        11.00 o                         
   4   0   1         76.10         63.95         3.36 o                         
   5   0   1          8.76         14.58         3.94 o                         
   6   0   1          6.54         13.69         2.76 o                         
   7   0   1         11.49          8.11         2.91 o                         
   8   0   1         73.22         75.42         5.97 o                         
   9   0   1         10.33          9.12         4.01 o                         
  10   0   1         15.01         24.88        11.81 o                         
  11   0   1          8.37          3.99         5.95 o                         
 -11   1   1          4.53          6.61         5.81 o                         
 -10   1   1          2.13          8.57         5.68 o                         
  -9   1   1          3.45         -0.42         2.94 o                         
  -8   1   1         22.31         18.41         3.64 o                         
  -7   1   1         38.44         47.79         2.85 o                         
  -6   1   1          5.52          6.97         1.82 o                         
  -5   1   1         44.13         40.75         3.61 o                         
  -4   1   1        220.73        230.87         4.59 o                         
  -3   1   1       2136.01       2077.32        30.59 o                         
  -2   1   1      13370.54      12836.09       135.84 o                         
   1   1   1        616.05        591.57         6.55 o                         
   2   1   1        518.97        553.24         8.18 o                         
   3   1   1        153.00        162.58         4.39 o                         
   4   1   1         14.61         12.90         3.20 o                         
   5   1   1          0.07         -0.34         2.40 o                         
   6   1   1         78.46         78.93         4.84 o                         
   7   1   1          0.00         -0.32         2.72 o                         
   8   1   1         22.45         18.12         3.88 o                         
   9   1   1          0.98          6.11         4.13 o                         
  10   1   1          5.57          3.91         4.37 o                         
  11   1   1          0.24          5.77         6.73 o                         
 -12   2   1          0.57         -3.55         5.76 o                         
 -11   2   1          0.90          1.00         5.10 o                         
 -10   2   1         34.21         20.73         6.00 o                         
  -9   2   1          2.05         -1.25         4.08 o                         
  -8   2   1         30.57         35.85         3.13 o                         
  -7   2   1         91.58         94.35         3.57 o                         
  -6   2   1         47.08         48.87         2.91 o                         
  -5   2   1        272.74        262.93         9.78 o                         
  -4   2   1          3.97          3.41         1.33 o                         
  -3   2   1        618.46        633.01         6.14 o                         
  -2   2   1        841.46        817.37         5.95 o                         
  -1   2   1       1567.96       1563.87        10.43 o                         
   0   2   1         51.63         55.40         1.67 o                         
   1   2   1       1000.26        924.84         9.44 o                         
   2   2   1        573.88        612.06         6.52 o                         
   3   2   1        658.29        630.39         6.90 o                         
   4   2   1        439.31        397.35         8.15 o                         
   5   2   1         18.48         24.54         3.70 o                         
   6   2   1         60.77         57.30         4.65 o                         
   7   2   1         17.26          9.14         3.99 o                         
   8   2   1        131.75        145.45         7.56 o                         
   9   2   1         18.32         13.68         4.73 o                         
  10   2   1          4.95          5.49         4.76 o                         
 -12   3   1          0.03         -5.18         5.18 o                         
 -11   3   1          0.09          5.73         5.22 o                         
 -10   3   1         25.53         28.89         6.10 o                         
  -9   3   1          0.15         -2.44         2.80 o                         
  -8   3   1          4.47         12.00         3.94 o                         
  -7   3   1         61.65         59.68         4.12 o                         
  -6   3   1          7.01          8.51         2.40 o                         
  -5   3   1        631.58        657.69        10.42 o                         
  -4   3   1       1449.79       1386.92        17.48 o                         
  -3   3   1         34.98         37.84         1.37 o                         
  -2   3   1        550.44        519.17         6.72 o                         
  -1   3   1         88.80         86.13         2.42 o                         
   0   3   1          8.47          7.17         1.37 o                         
   1   3   1          3.14          0.69         1.31 o                         
   2   3   1          0.24         -0.29         1.30 o                         
   3   3   1        558.41        561.67        12.19 o                         
   4   3   1         33.95         37.30         2.70 o                         
   5   3   1        118.74        121.37         6.16 o                         
   6   3   1         11.70          8.08         3.30 o                         
   7   3   1         14.11         23.57         4.18 o                         
   8   3   1          0.42          2.04         3.54 o                         
   9   3   1         29.22         14.65         5.20 o                         
  10   3   1          4.44          6.70         6.92 o                         
 -12   4   1          2.90          1.68         5.45 o                         
 -11   4   1          5.83          2.59         5.02 o                         
 -10   4   1          2.63         -1.90        10.90 o                         
  -9   4   1         34.23         36.33         5.10 o                         
  -8   4   1         67.19         68.27         7.33 o                         
  -7   4   1          8.71          7.79         3.56 o                         
  -6   4   1         25.49         24.00         2.75 o                         
  -5   4   1         26.54         26.54         2.37 o                         
  -4   4   1       1228.53       1176.60        11.62 o                         
  -3   4   1         49.92         47.85         2.05 o                         
  -2   4   1        534.38        508.69         6.72 o                         
  -1   4   1       2126.66       2110.25        18.21 o                         
   0   4   1        631.77        623.21         7.40 o                         
   1   4   1       1147.05       1252.24        13.60 o                         
   2   4   1        589.44        564.79         7.97 o                         
   3   4   1        142.56        137.03         3.88 o                         
   4   4   1        116.76        125.71         3.72 o                         
   5   4   1         21.03         15.93         4.26 o                         
   6   4   1         80.28         82.54         6.10 o                         
   7   4   1          0.02         -3.30         3.30 o                         
   8   4   1         18.53         19.27         4.54 o                         
   9   4   1          2.75         -1.12         4.43 o                         
 -12   5   1          1.88         -4.71         4.71 o                         
 -11   5   1          6.85          4.42         6.96 o                         
 -10   5   1          1.27          2.64         3.81 o                         
  -9   5   1          0.00         -3.06         3.94 o                         
  -8   5   1          0.28         -0.91         2.54 o                         
  -7   5   1        324.02        334.38         7.45 o                         
  -6   5   1        245.91        241.66         5.68 o                         
  -5   5   1        219.78        210.53         5.39 o                         
  -4   5   1        332.04        335.08         4.58 o                         
  -3   5   1        446.32        451.59         6.39 o                         
  -2   5   1        147.74        176.92         3.76 o                         
  -1   5   1        125.02        131.60         3.71 o                         
   0   5   1         87.82        102.09         3.68 o                         
   1   5   1        268.23        255.80         5.48 o                         
   2   5   1        138.03        135.60         4.36 o                         
   3   5   1         20.47         21.63         2.51 o                         
   4   5   1        110.94        116.00         4.05 o                         
   5   5   1         81.17         86.95         6.99 o                         
   6   5   1          8.72         15.20         4.89 o                         
   7   5   1         76.57         74.73         7.50 o                         
   8   5   1          1.39          9.22         5.11 o                         
 -11   6   1          0.34         -3.70         4.07 o                         
 -10   6   1          1.06         -3.21         6.59 o                         
  -9   6   1         47.48         47.03         4.76 o                         
  -8   6   1          2.67         -0.86         2.04 o                         
  -7   6   1         19.60          6.41         7.14 o                         
  -6   6   1        327.80        334.79        12.42 o                         
  -5   6   1         38.77         44.21         3.39 o                         
  -4   6   1        366.80        355.75         5.18 o                         
  -3   6   1        290.58        275.51         4.86 o                         
  -2   6   1         53.06         49.15         3.08 o                         
  -1   6   1          2.68          1.11         1.53 o                         
   0   6   1        488.08        475.48         8.08 o                         
   1   6   1          9.90          9.87         2.40 o                         
   2   6   1         11.80          9.44         3.25 o                         
   3   6   1         94.48         93.89         4.36 o                         
   4   6   1        228.94        206.01        10.57 o                         
   5   6   1         31.41         26.11         5.10 o                         
   6   6   1          1.13          1.74         4.37 o                         
   7   6   1         10.37         18.47         5.49 o                         
   8   6   1          0.04         -4.98         6.48 o                         
 -11   7   1          0.13         10.81         7.14 o                         
 -10   7   1          3.31          1.65         7.14 o                         
  -9   7   1         89.46         82.97        12.46 o                         
  -8   7   1          0.70         -3.85         6.96 o                         
  -7   7   1          0.98          7.51         7.51 o                         
  -6   7   1         23.55         28.21         8.06 o                         
  -5   7   1          0.88          0.47         3.97 o                         
  -4   7   1         72.30         62.56         2.77 o                         
  -3   7   1         24.15         20.20         2.28 o                         
  -2   7   1          2.39          2.60         1.93 o                         
  -1   7   1        162.58        153.95         4.17 o                         
   0   7   1         45.73         43.00         3.24 o                         
   1   7   1         17.09         13.09         3.03 o                         
   2   7   1         63.81         69.35         4.31 o                         
   3   7   1         10.57         10.64         2.64 o                         
   4   7   1         88.31         88.61         5.87 o                         
   5   7   1          3.70          3.42         4.43 o                         
   6   7   1         16.25         16.41         5.55 o                         
   7   7   1          5.10         17.35         6.04 o                         
 -11   8   1          3.59          3.66         7.88 o                         
 -10   8   1          1.64          1.47         7.14 o                         
  -9   8   1          1.61          6.23         7.69 o                         
  -8   8   1         16.88         21.61         9.16 o                         
  -7   8   1          8.54         18.59         6.15 o                         
  -6   8   1         28.24         24.18         6.78 o                         
  -5   8   1        119.33        120.00         5.62 o                         
  -4   8   1         18.72         21.60         2.26 o                         
  -3   8   1         10.89          9.61         2.63 o                         
  -2   8   1         16.84         21.44         3.02 o                         
  -1   8   1         49.54         51.77         4.07 o                         
   0   8   1        134.37        127.24         5.60 o                         
   1   8   1         74.45         66.31         5.03 o                         
   2   8   1         13.74         15.25         3.57 o                         
   3   8   1          0.28          1.18         3.84 o                         
   4   8   1          4.83          8.80         5.79 o                         
   5   8   1          0.62         -8.15         9.34 o                         
   6   8   1         17.03         21.45         8.02 o                         
 -10   9   1          1.10          6.23         8.61 o                         
  -9   9   1         16.99          9.89         8.61 o                         
  -8   9   1          1.03          0.73         7.88 o                         
  -7   9   1          5.68         -3.34         5.56 o                         
  -6   9   1          3.02          3.53         4.65 o                         
  -5   9   1          0.10          1.03         2.57 o                         
  -4   9   1         55.54         53.78         3.69 o                         
  -3   9   1          7.93          5.13         2.70 o                         
  -2   9   1         47.44         60.09         4.39 o                         
  -1   9   1         75.02         73.41         4.92 o                         
   0   9   1          0.45          3.16         2.88 o                         
   1   9   1         34.33         31.64         3.93 o                         
   2   9   1         43.22         49.57         6.04 o                         
   3   9   1          0.02         -3.34         3.78 o                         
   4   9   1          4.74          6.18         6.02 o                         
  -9  10   1          6.79         14.47        10.62 o                         
  -8  10   1          0.55         -1.65         7.88 o                         
  -7  10   1          9.23         -2.09         8.15 o                         
  -6  10   1          7.44          5.13         4.79 o                         
  -5  10   1          0.03          1.85         2.22 o                         
  -4  10   1         45.11         41.06         4.42 o                         
  -3  10   1          3.93          2.07         2.72 o                         
  -2  10   1          0.09          2.62         2.85 o                         
  -1  10   1         21.23         19.13         3.55 o                         
   0  10   1          3.59          3.11         3.04 o                         
   1  10   1         15.49         17.65         5.06 o                         
   2  10   1          2.28          6.51         4.41 o                         
   3  10   1         10.24         19.42         7.25 o                         
  -8  11   1          4.59         -1.65         8.61 o                         
  -7  11   1         16.66         22.90        11.36 o                         
  -6  11   1         17.76         12.83         5.60 o                         
  -5  11   1          0.01          2.72         2.82 o                         
  -4  11   1          1.73          0.79         3.00 o                         
  -3  11   1         54.69         72.82         5.21 o                         
  -2  11   1          1.07         -2.55         2.93 o                         
  -1  11   1          0.11         -2.64         3.04 o                         
   0  11   1          7.19         15.68         4.59 o                         
   1  11   1         19.47         20.28         6.69 o                         
  -5  12   1          6.31          8.35         2.85 o                         
  -4  12   1          5.73          3.83         3.91 o                         
  -3  12   1          4.94          5.39         3.53 o                         
   1 -12   2          8.60          4.59         3.66 o                         
   2 -12   2          5.56         11.61         3.65 o                         
   3 -12   2          7.18          8.23         3.78 o                         
   4 -12   2          8.58         11.24         3.15 o                         
   5 -12   2          0.37         -4.93         4.93 o                         
  -2 -11   2          9.24         -4.08         4.82 o                         
  -1 -11   2          5.63          0.18         3.76 o                         
   0 -11   2          0.05          4.44         3.31 o                         
   1 -11   2         13.52         13.55         3.54 o                         
   2 -11   2         44.30         46.95         4.58 o                         
   3 -11   2          0.04          0.26         2.78 o                         
   4 -11   2         19.86         18.66         3.17 o                         
   5 -11   2          3.32         14.83         6.35 o                         
   6 -11   2          0.22         -0.29         5.81 o                         
   7 -11   2          0.13         -2.49         6.13 o                         
   8 -11   2          1.99         -2.52         6.28 o                         
  -3 -10   2          0.96          1.82         5.97 o                         
  -2 -10   2          0.38         -1.49         3.48 o                         
  -1 -10   2         17.13         14.22         3.97 o                         
   0 -10   2          2.27         -1.82         2.85 o                         
   1 -10   2          0.07          0.03         2.93 o                         
   2 -10   2          3.09          4.62         2.82 o                         
   3 -10   2         28.79         37.02         3.68 o                         
   4 -10   2         28.24         35.72         3.06 o                         
   5 -10   2          0.07          1.30         4.32 o                         
   6 -10   2          0.06         -4.84         4.84 o                         
   7 -10   2         25.55         30.92        12.82 o                         
   8 -10   2         14.22         23.06         7.67 o                         
   9 -10   2          3.41          4.56         6.59 o                         
  -5  -9   2          3.71          6.32         6.35 o                         
  -4  -9   2         17.72         33.99        10.44 o                         
  -3  -9   2         27.83         31.22         5.02 o                         
  -2  -9   2          3.43          5.87         3.97 o                         
  -1  -9   2          6.43          8.42         3.13 o                         
   0  -9   2         32.77         33.76         3.88 o                         
   1  -9   2          1.72         -2.49         2.49 o                         
   2  -9   2         11.55         12.49         3.04 o                         
   3  -9   2          0.94         -0.67         2.74 o                         
   4  -9   2         19.57         17.17         3.66 o                         
   5  -9   2         31.02         31.05         5.64 o                         
   6  -9   2         10.72         18.23         6.23 o                         
   7  -9   2         20.47         27.56        12.73 o                         
   8  -9   2          6.75         12.45         6.15 o                         
   9  -9   2          0.11         -3.52         5.54 o                         
  10  -9   2          4.92         12.82         8.43 o                         
  -6  -8   2          6.68         13.86         6.88 o                         
  -5  -8   2          2.43          3.65         5.37 o                         
  -4  -8   2          2.78          0.96         3.40 o                         
  -3  -8   2          3.59          1.32         3.49 o                         
  -2  -8   2          0.04          0.91         4.19 o                         
  -1  -8   2         58.72         61.60         5.46 o                         
   0  -8   2         97.44         90.71         5.05 o                         
   1  -8   2          3.72          1.83         2.65 o                         
   2  -8   2        543.60        530.96        11.32 o                         
   3  -8   2         49.09         60.22         3.15 o                         
   4  -8   2         54.16         51.35         4.51 o                         
   5  -8   2         28.77         33.31         3.78 o                         
   6  -8   2         10.58         15.83         5.37 o                         
   7  -8   2          0.02         -4.03         6.41 o                         
   8  -8   2          0.20          1.85         5.23 o                         
   9  -8   2          1.72         -3.75         3.75 o                         
  10  -8   2          2.05          2.75         7.14 o                         
  -7  -7   2          0.44          4.31         6.03 o                         
  -6  -7   2         10.26         -1.20         8.61 o                         
  -5  -7   2         12.85         19.15         5.07 o                         
  -4  -7   2         70.02         67.41         5.33 o                         
  -3  -7   2        200.23        196.79         7.13 o                         
  -2  -7   2        121.02        106.46         9.36 o                         
  -1  -7   2         96.70         92.67         4.70 o                         
   0  -7   2         49.95         44.84         3.60 o                         
   1  -7   2         76.03         76.75         3.88 o                         
   2  -7   2        256.12        260.50         5.82 o                         
   3  -7   2          0.09          0.14         1.50 o                         
   4  -7   2         18.37         15.17         3.02 o                         
   5  -7   2         12.37         11.96         2.70 o                         
   6  -7   2         16.51         13.08         4.95 o                         
   7  -7   2          1.10         -4.30         4.30 o                         
   8  -7   2         12.41         18.10         5.81 o                         
   9  -7   2         10.91          6.79         4.34 o                         
  10  -7   2          2.60          2.56         7.33 o                         
  11  -7   2          0.37          5.31         8.43 o                         
  -8  -6   2          6.73          1.90         4.99 o                         
  -7  -6   2          0.61          2.70         4.88 o                         
  -6  -6   2        132.23        132.24        13.04 o                         
  -5  -6   2         13.06         17.69         3.67 o                         
  -4  -6   2         27.57         33.10         3.96 o                         
  -3  -6   2        240.10        228.18         7.13 o                         
  -2  -6   2        137.14        139.02         6.30 o                         
  -1  -6   2         84.42         84.34         4.68 o                         
   0  -6   2        170.98        160.54         4.32 o                         
   1  -6   2          3.70          6.18         1.70 o                         
   2  -6   2        291.91        290.40         6.14 o                         
   3  -6   2          5.48          9.14         1.60 o                         
   4  -6   2        129.11        126.52         6.87 o                         
   5  -6   2          9.09          8.22         4.36 o                         
   6  -6   2         39.13         35.72         5.89 o                         
   7  -6   2         49.09         56.52         6.93 o                         
   8  -6   2         93.75         97.28         6.96 o                         
   9  -6   2         19.58         19.89         3.85 o                         
  10  -6   2          2.36          2.21         3.49 o                         
  11  -6   2          0.02         -2.38         3.86 o                         
  -9  -5   2         30.53         28.03         5.36 o                         
  -8  -5   2         20.44         22.73         4.83 o                         
  -7  -5   2         11.97         13.84         5.37 o                         
  -6  -5   2        120.83        119.46         5.56 o                         
  -5  -5   2        138.52        129.85         5.35 o                         
  -4  -5   2         56.74         56.79         5.02 o                         
  -3  -5   2        282.90        285.76         8.15 o                         
  -2  -5   2         48.99         51.43         4.20 o                         
  -1  -5   2        218.79        203.02         5.48 o                         
   0  -5   2         39.64         37.41         2.40 o                         
   1  -5   2        287.51        266.62         4.93 o                         
   2  -5   2          8.94          3.66         1.45 o                         
   3  -5   2         78.45         75.53         4.82 o                         
   4  -5   2         12.36          6.77         3.62 o                         
   5  -5   2         39.65         34.53         5.05 o                         
   6  -5   2          5.08          7.19         6.14 o                         
   7  -5   2        111.11        115.29         3.82 o                         
   8  -5   2          1.61          5.24         2.31 o                         
   9  -5   2          1.24         -1.11         3.61 o                         
  10  -5   2          0.74          2.87         4.03 o                         
  11  -5   2          1.37          1.97         4.68 o                         
  -9  -4   2         19.85          9.37         5.14 o                         
  -8  -4   2         65.83         63.40         6.01 o                         
  -7  -4   2          0.42         -3.11         3.11 o                         
  -6  -4   2         32.53         34.89         4.29 o                         
  -5  -4   2          1.58          2.71         3.31 o                         
  -4  -4   2         85.78         82.85         5.77 o                         
  -3  -4   2         81.98         80.05         5.06 o                         
  -2  -4   2        498.68        506.78         9.84 o                         
  -1  -4   2        205.43        231.02         5.27 o                         
   0  -4   2        116.09        125.11         3.13 o                         
   1  -4   2        418.91        427.27         5.41 o                         
   2  -4   2        228.70        237.83         3.95 o                         
   3  -4   2        414.61        435.85         9.01 o                         
   4  -4   2        355.91        353.47         6.58 o                         
   5  -4   2        118.80        111.24         3.27 o                         
   6  -4   2         94.78        101.68         3.57 o                         
   7  -4   2         61.36         69.54         3.95 o                         
   8  -4   2         45.54         39.18         5.31 o                         
   9  -4   2         29.28         27.29         5.45 o                         
  10  -4   2         10.86         12.79         5.08 o                         
  11  -4   2          7.54         12.82         9.52 o                         
 -10  -3   2          0.04         -3.56         4.19 o                         
  -9  -3   2          3.84         -0.86         3.92 o                         
  -8  -3   2         12.88         15.32         4.28 o                         
  -7  -3   2         66.03         78.56         5.80 o                         
  -6  -3   2          8.23          2.87         5.87 o                         
  -5  -3   2         24.28         26.47         4.18 o                         
  -4  -3   2         32.95         35.66         3.88 o                         
  -3  -3   2        398.44        414.94         9.04 o                         
  -2  -3   2         78.30         91.51         5.42 o                         
  -1  -3   2          1.35          1.47         2.20 o                         
   0  -3   2         44.41         50.68         2.30 o                         
   1  -3   2         30.69         37.32         1.93 o                         
   2  -3   2        263.99        240.79         3.55 o                         
   3  -3   2        494.79        511.31         5.78 o                         
   4  -3   2        139.79        155.66         2.82 o                         
   5  -3   2        125.57        134.87         3.88 o                         
   6  -3   2         68.82         67.91         5.50 o                         
   7  -3   2        379.64        401.13         7.07 o                         
   8  -3   2          0.50         -2.00         3.68 o                         
   9  -3   2        116.55        104.70         8.71 o                         
  10  -3   2         46.56         47.04         7.17 o                         
  11  -3   2         38.53         39.87         7.39 o                         
 -11  -2   2          0.94         -6.12         9.07 o                         
 -10  -2   2          2.75          3.82         7.29 o                         
  -9  -2   2          4.82         12.14         4.40 o                         
  -8  -2   2         16.43         10.13         4.37 o                         
  -7  -2   2          0.01         -2.22         2.97 o                         
  -6  -2   2         53.60         48.91         5.06 o                         
  -5  -2   2        232.30        234.11         8.51 o                         
  -4  -2   2         91.24        110.11         5.25 o                         
  -3  -2   2        878.61        943.97        14.44 o                         
  -2  -2   2          6.68          9.38         2.50 o                         
  -1  -2   2       2218.58       2239.36        51.15 o                         
   0  -2   2        418.44        402.76         5.52 o                         
   1  -2   2         32.48         28.47         1.87 o                         
   2  -2   2          7.51          2.26         0.83 o                         
   3  -2   2        978.18        989.56         8.97 o                         
   4  -2   2          3.43          2.65         1.00 o                         
   5  -2   2         24.16         28.90         1.84 o                         
   6  -2   2          1.44          0.88         1.40 o                         
   7  -2   2        378.20        380.51         8.87 o                         
   8  -2   2          6.03          2.08         2.76 o                         
   9  -2   2         24.69         25.20         5.74 o                         
  10  -2   2          0.02         -4.64         4.64 o                         
  11  -2   2          1.62          3.85         5.63 o                         
 -11  -1   2          1.11          1.41         6.96 o                         
 -10  -1   2          1.40         -0.74         3.89 o                         
  -9  -1   2          0.03         -3.45         3.45 o                         
  -8  -1   2         20.50         21.95         3.84 o                         
  -7  -1   2          0.01         -2.57         2.57 o                         
  -6  -1   2         41.47         41.09         4.74 o                         
  -5  -1   2         76.17         81.52         6.31 o                         
  -4  -1   2         66.05         54.26         3.94 o                         
  -3  -1   2          1.50         -0.43         1.80 o                         
  -2  -1   2        559.40        571.89        11.33 o                         
  -1  -1   2       1408.56       1414.62        21.11 o                         
   1  -1   2       1978.94       1830.72        15.90 o                         
   2  -1   2       2418.86       2303.27        18.20 o                         
   3  -1   2        395.42        397.76         4.42 o                         
   4  -1   2        158.41        157.14         2.97 o                         
   5  -1   2       1830.28       1835.54        18.74 o                         
   6  -1   2         93.86         98.56         4.67 o                         
   7  -1   2         13.54         13.68         2.78 o                         
   8  -1   2         28.18         34.86         6.71 o                         
   9  -1   2          0.03         -2.06         2.99 o                         
  10  -1   2         16.92         16.74        10.26 o                         
  11  -1   2          1.73         -1.66         5.40 o                         
 -11   0   2          1.55         -5.14         5.14 o                         
 -10   0   2         26.13         18.54         4.55 o                         
  -9   0   2          0.03         -3.79         4.76 o                         
  -8   0   2         10.92          7.25         3.20 o                         
  -7   0   2          1.70          4.07         3.12 o                         
  -6   0   2         18.16         17.45         2.32 o                         
  -5   0   2        336.56        303.97         6.77 o                         
  -4   0   2         69.12         68.10         4.92 o                         
  -3   0   2         13.80          9.69         2.52 o                         
  -2   0   2       6521.78       6434.30        85.03 o                         
   1   0   2        945.14        944.56         8.47 o                         
   2   0   2       3098.79       3006.42        23.57 o                         
   3   0   2        348.03        364.67         5.13 o                         
   4   0   2          2.25          2.40         1.76 o                         
   5   0   2          0.07          1.76         1.96 o                         
   6   0   2         40.67         40.60         3.60 o                         
   7   0   2         72.81         73.44         4.89 o                         
   8   0   2          0.68          1.54         3.29 o                         
   9   0   2         11.27          5.88         3.76 o                         
  10   0   2         15.27         15.83         7.51 o                         
  11   0   2          2.67         -2.66         8.33 o                         
 -11   1   2          2.20         -0.82         6.69 o                         
 -10   1   2          4.39          1.34         4.99 o                         
  -9   1   2          2.89          1.62         5.83 o                         
  -8   1   2         29.36         30.35         4.11 o                         
  -7   1   2         28.61         29.19         3.01 o                         
  -6   1   2          9.75         11.92         2.55 o                         
  -5   1   2          4.77          5.66         2.14 o                         
  -4   1   2        108.32        114.11         3.66 o                         
  -3   1   2          0.01          2.49         1.65 o                         
  -2   1   2       1705.60       1652.29        19.73 o                         
  -1   1   2         19.36         21.07         1.05 o                         
   0   1   2       8131.82       8332.28        75.32 o                         
   1   1   2        121.36        125.37         3.65 o                         
   2   1   2         44.31         51.22         2.85 o                         
   3   1   2       1151.83       1088.42        14.12 o                         
   4   1   2        268.03        277.99         6.48 o                         
   5   1   2         24.88         21.08         2.98 o                         
   6   1   2         24.30         24.29         3.41 o                         
   7   1   2         23.79         23.57         6.24 o                         
   8   1   2        339.57        341.48        11.11 o                         
   9   1   2         74.93         71.51         6.75 o                         
  10   1   2         10.32          5.44         4.37 o                         
 -12   2   2          0.00          1.39         7.60 o                         
 -11   2   2          0.94         12.72         5.76 o                         
 -10   2   2         31.23         32.70         6.57 o                         
  -9   2   2          5.93          3.92         3.69 o                         
  -8   2   2          5.13          5.66         2.56 o                         
  -7   2   2        196.55        196.98        10.55 o                         
  -6   2   2          0.83          0.70         2.08 o                         
  -5   2   2         49.78         64.98         5.02 o                         
  -4   2   2       1345.56       1322.90        19.96 o                         
  -3   2   2         23.93         19.97         1.54 o                         
  -2   2   2         93.62         86.26         2.23 o                         
  -1   2   2        128.36        121.92         2.45 o                         
   0   2   2        191.52        186.55         3.93 o                         
   1   2   2         47.43         55.15         5.31 o                         
   2   2   2        243.17        234.52         6.42 o                         
   3   2   2        229.88        224.06         4.76 o                         
   4   2   2        124.65        121.20         3.74 o                         
   5   2   2        414.55        391.84         8.90 o                         
   6   2   2         38.16         40.79         4.42 o                         
   7   2   2        149.74        150.25         7.25 o                         
   8   2   2         27.50         24.91         4.36 o                         
   9   2   2          3.15          1.85         4.20 o                         
  10   2   2          1.45          0.30         4.26 o                         
 -12   3   2          0.06         -4.85         5.68 o                         
 -11   3   2          9.65          4.69         5.16 o                         
 -10   3   2          8.07          4.91         4.92 o                         
  -9   3   2         20.02          8.48         4.76 o                         
  -8   3   2          7.22          8.65         2.47 o                         
  -7   3   2          2.40          7.95         1.89 o                         
  -6   3   2          0.08          0.38         1.34 o                         
  -5   3   2         45.80         48.67         2.83 o                         
  -4   3   2        405.43        386.39         5.24 o                         
  -3   3   2        175.29        175.29         2.65 o                         
  -2   3   2          0.05         -0.46         0.83 o                         
  -1   3   2         54.99         42.57         1.88 o                         
   0   3   2       2642.86       2737.94        24.73 o                         
   1   3   2        172.20        159.09         3.65 o                         
   2   3   2       1512.89       1479.06        16.70 o                         
   3   3   2        579.37        562.38        12.29 o                         
   4   3   2        225.70        224.79         8.54 o                         
   5   3   2         19.74         19.72         2.16 o                         
   6   3   2        368.40        384.43         9.90 o                         
   7   3   2         65.21         64.14         7.07 o                         
   8   3   2          0.01          1.76         3.86 o                         
   9   3   2          1.39         -0.76         5.19 o                         
  10   3   2          3.79          6.14         8.87 o                         
 -12   4   2          0.73         -1.59         5.54 o                         
 -11   4   2          0.12         -0.59         7.14 o                         
 -10   4   2          4.59          4.03         6.04 o                         
  -9   4   2         31.52         27.53         4.85 o                         
  -8   4   2          5.02         10.49         3.96 o                         
  -7   4   2         12.67         17.73         4.07 o                         
  -6   4   2        163.42        174.22         5.43 o                         
  -5   4   2         43.77         43.60         2.83 o                         
  -4   4   2          0.03         -0.23         1.12 o                         
  -3   4   2          6.52          3.83         1.18 o                         
  -2   4   2        738.72        748.18         8.11 o                         
  -1   4   2         94.07         98.20         3.01 o                         
   0   4   2        644.52        685.04         8.83 o                         
   1   4   2        389.32        407.50         6.50 o                         
   2   4   2        161.00        179.49         4.31 o                         
   3   4   2        413.05        405.22         6.48 o                         
   4   4   2         14.29         17.09         2.92 o                         
   5   4   2          1.27          4.65         3.93 o                         
   6   4   2         42.21         36.91         5.53 o                         
   7   4   2         41.89         42.90         5.94 o                         
   8   4   2          2.93          7.97         4.61 o                         
   9   4   2          0.07         -3.54         5.58 o                         
 -12   5   2          0.65         -2.81         4.75 o                         
 -11   5   2          0.15          6.75         4.84 o                         
 -10   5   2          0.28          0.81         4.07 o                         
  -9   5   2          0.01         -2.70         4.03 o                         
  -8   5   2         10.33          2.08         3.38 o                         
  -7   5   2         67.71         63.41         4.33 o                         
  -6   5   2         68.12         70.62         4.85 o                         
  -5   5   2        292.20        299.60         5.40 o                         
  -4   5   2          3.05          3.75         1.24 o                         
  -3   5   2        306.05        280.08         4.69 o                         
  -2   5   2        592.22        613.38         6.95 o                         
  -1   5   2          8.27         12.94         1.70 o                         
   0   5   2        145.38        149.35         4.22 o                         
   1   5   2        267.86        255.83         5.90 o                         
   2   5   2         11.25         19.68         2.44 o                         
   3   5   2        122.43        118.74         4.24 o                         
   4   5   2        255.32        233.90         7.26 o                         
   5   5   2         10.03         13.28         4.35 o                         
   6   5   2          7.03          7.66         4.41 o                         
   7   5   2          8.17          3.80         4.70 o                         
   8   5   2          0.84          3.92         4.90 o                         
 -11   6   2          0.00         -4.76         4.76 o                         
 -10   6   2          1.96         -1.56         3.69 o                         
  -9   6   2         13.32         15.89         4.95 o                         
  -8   6   2         10.28          4.30         2.37 o                         
  -7   6   2        278.39        257.42        13.71 o                         
  -6   6   2        155.25        160.78         4.70 o                         
  -5   6   2        237.70        231.45         4.48 o                         
  -4   6   2          0.02          2.25         1.51 o                         
  -3   6   2          2.12          2.26         2.23 o                         
  -2   6   2        128.99        135.93         3.92 o                         
  -1   6   2        205.99        200.57         4.38 o                         
   0   6   2         11.92          8.01         2.30 o                         
   1   6   2          1.87         -0.34         2.02 o                         
   2   6   2        179.79        182.91         5.34 o                         
   3   6   2         10.31          8.19         3.12 o                         
   4   6   2         22.17         24.06         3.88 o                         
   5   6   2          1.92         -1.21         3.65 o                         
   6   6   2          4.75          7.54         4.62 o                         
   7   6   2         25.43         25.54         6.45 o                         
 -11   7   2          2.83          6.73         4.67 o                         
 -10   7   2          6.22         11.89         3.32 o                         
  -9   7   2          0.21         -2.38         6.78 o                         
  -8   7   2         38.36         34.43         9.71 o                         
  -7   7   2          9.93         22.16         8.79 o                         
  -6   7   2          4.72          7.85         1.68 o                         
  -5   7   2          0.18         -0.85         1.57 o                         
  -4   7   2        159.87        163.41         4.17 o                         
  -3   7   2         35.74         38.76         2.80 o                         
  -2   7   2          0.25         -1.60         1.60 o                         
  -1   7   2          3.58          5.83         2.25 o                         
   0   7   2         64.09         64.56         4.10 o                         
   1   7   2        226.06        233.03         8.87 o                         
   2   7   2        173.74        167.72         6.50 o                         
   3   7   2         44.86         38.52         4.49 o                         
   4   7   2         67.75         82.13         7.44 o                         
   5   7   2         17.14         13.64         5.21 o                         
   6   7   2          1.60          3.53         4.60 o                         
 -11   8   2         12.47         14.29         8.43 o                         
 -10   8   2          3.00          2.93         8.43 o                         
  -9   8   2          8.37         14.29         9.16 o                         
  -8   8   2          2.80         13.92         8.61 o                         
  -7   8   2         37.75         20.70         9.52 o                         
  -6   8   2         36.80         24.36         8.97 o                         
  -5   8   2          1.90          1.20         1.75 o                         
  -4   8   2         10.39          5.68         2.60 o                         
  -3   8   2         91.86         90.95         4.78 o                         
  -2   8   2          6.00          3.09         2.48 o                         
  -1   8   2         15.71         18.23         3.10 o                         
   0   8   2         14.55         14.05         3.07 o                         
   1   8   2         26.92         30.32         4.36 o                         
   2   8   2        179.65        158.85        10.54 o                         
   3   8   2          1.86          6.82         4.03 o                         
   4   8   2          2.93          5.04         5.83 o                         
   5   8   2         21.69         27.67         9.25 o                         
 -10   9   2          6.50          8.43         8.79 o                         
  -9   9   2          0.47         -6.96         6.96 o                         
  -8   9   2          1.32         -7.33         7.33 o                         
  -7   9   2          0.00          0.73         7.69 o                         
  -6   9   2          0.11          6.54         5.69 o                         
  -5   9   2          9.86          7.80         2.33 o                         
  -4   9   2         26.95         25.08         3.16 o                         
  -3   9   2          0.25         -1.83         2.42 o                         
  -2   9   2         10.16          9.23         2.92 o                         
  -1   9   2        198.35        184.10         6.69 o                         
   0   9   2          1.21         -2.58         2.58 o                         
   1   9   2          2.75          0.43         5.15 o                         
   2   9   2          8.38         11.26         5.25 o                         
   3   9   2         20.20         17.20         6.60 o                         
   4   9   2         16.03         31.99         7.96 o                         
  -9  10   2          3.83          1.83         9.16 o                         
  -8  10   2          0.02          1.28         8.43 o                         
  -7  10   2          1.14          5.86         9.16 o                         
  -6  10   2          8.01          5.86         6.09 o                         
  -5  10   2          1.00          4.18         3.30 o                         
  -4  10   2          0.81         -0.33         4.07 o                         
  -3  10   2          8.70          4.13         2.92 o                         
  -2  10   2         15.71         24.89         4.32 o                         
  -1  10   2          2.98          7.10         3.22 o                         
   0  10   2         60.99         58.30         5.07 o                         
   1  10   2          7.48          6.68         4.17 o                         
   2  10   2          9.78         15.17         5.15 o                         
   3  10   2         19.82         14.31        13.65 o                         
  -8  11   2          3.10         16.48        10.99 o                         
  -7  11   2          0.89          2.93         9.52 o                         
  -6  11   2          3.63         -6.45        12.46 o                         
  -5  11   2         12.56         23.46         3.88 o                         
  -4  11   2          4.55          0.93         3.41 o                         
  -3  11   2         24.09         25.58         3.92 o                         
  -2  11   2          0.00          0.96         3.13 o                         
  -1  11   2         39.19         41.52         4.83 o                         
   0  11   2          3.20          4.54         4.14 o                         
   1  11   2         24.43         27.29         5.34 o                         
   2 -12   3         35.43         43.53         7.15 o                         
   3 -12   3          0.40          6.24         4.07 o                         
   4 -12   3          0.00         -3.43         4.80 o                         
   5 -12   3         17.87         19.31         6.24 o                         
  -2 -11   3          1.80          2.42         4.12 o                         
  -1 -11   3         27.16         36.72         5.17 o                         
   0 -11   3          1.80          8.20         3.84 o                         
   1 -11   3          5.68          1.66         3.47 o                         
   2 -11   3         13.02         16.13         4.27 o                         
   3 -11   3          1.32          7.70         4.36 o                         
   4 -11   3          0.00          5.45         2.61 o                         
   5 -11   3          1.62          8.32         5.08 o                         
   6 -11   3          0.05         -1.65         5.83 o                         
   7 -11   3          8.60          1.42        10.62 o                         
  -3 -10   3         13.62         22.96         7.12 o                         
  -2 -10   3         47.05         47.41         5.51 o                         
  -1 -10   3          0.30          3.21         3.53 o                         
   0 -10   3        106.04        117.44         6.91 o                         
   1 -10   3         24.91         24.89         3.86 o                         
   2 -10   3          6.09          8.40         3.06 o                         
   3 -10   3         19.21         18.42         3.08 o                         
   4 -10   3         11.73          8.76         2.29 o                         
   5 -10   3         64.28         64.99         8.77 o                         
   6 -10   3          9.83          7.52         6.14 o                         
   7 -10   3         58.66         68.39        14.56 o                         
   8 -10   3         26.04         41.39        11.91 o                         
   9 -10   3          0.43          8.88         9.89 o                         
  -5  -9   3         13.79         14.94         7.32 o                         
  -4  -9   3          0.00         -3.41         5.10 o                         
  -3  -9   3         66.63         66.26         6.39 o                         
  -2  -9   3          0.39          2.13         3.48 o                         
  -1  -9   3          0.01         -1.26         3.16 o                         
   0  -9   3         56.80         47.10         4.73 o                         
   1  -9   3         11.76          8.80         3.13 o                         
   2  -9   3        127.20        121.48         5.48 o                         
   3  -9   3         92.99         96.68         4.64 o                         
   4  -9   3          0.16          3.83         3.07 o                         
   5  -9   3        289.79        314.70        19.16 o                         
   6  -9   3         38.04         38.99         7.39 o                         
   7  -9   3         48.37         44.54         7.58 o                         
   8  -9   3         14.66         19.56         5.75 o                         
   9  -9   3          1.87         -0.62         5.01 o                         
  10  -9   3          0.08         -4.76         4.76 o                         
  -6  -8   3          5.21          1.31         6.27 o                         
  -5  -8   3         14.17         19.18         6.66 o                         
  -4  -8   3         13.94         24.32         4.74 o                         
  -3  -8   3         76.65         77.62         8.04 o                         
  -2  -8   3         33.95         28.20         5.26 o                         
  -1  -8   3         79.31         96.87         6.80 o                         
   0  -8   3        440.17        433.03        10.07 o                         
   1  -8   3          5.38          6.94         3.28 o                         
   2  -8   3        635.80        605.25        11.55 o                         
   3  -8   3        217.32        204.42         5.17 o                         
   4  -8   3         21.45         19.33         3.51 o                         
   5  -8   3         60.71         61.61         4.94 o                         
   6  -8   3          3.02         -1.79         4.73 o                         
   7  -8   3          9.07          3.88         6.04 o                         
   8  -8   3          1.01          1.10         4.58 o                         
   9  -8   3          1.84          1.72         4.88 o                         
  10  -8   3          3.12          0.35         5.45 o                         
  -7  -7   3          0.30         -2.73         5.48 o                         
  -6  -7   3          0.59          9.05         4.86 o                         
  -5  -7   3         15.71          9.72         3.67 o                         
  -4  -7   3          1.57          2.14         3.06 o                         
  -3  -7   3        100.53        102.93         6.93 o                         
  -2  -7   3        414.55        396.70        10.80 o                         
  -1  -7   3          2.81         -2.27         3.07 o                         
   0  -7   3       1609.36       1541.94        18.08 o                         
   1  -7   3         34.13         35.58         3.21 o                         
   2  -7   3        183.55        191.80         5.52 o                         
   3  -7   3         28.87         27.52         3.18 o                         
   4  -7   3         99.59         95.49         6.81 o                         
   5  -7   3         10.36         -0.24         4.31 o                         
   6  -7   3          0.08         -1.83         4.47 o                         
   7  -7   3          2.05          2.20         3.58 o                         
   8  -7   3         58.61         49.62         6.96 o                         
   9  -7   3          8.22         -1.52         5.31 o                         
  10  -7   3          0.91         -2.75         6.78 o                         
  11  -7   3          2.67         11.54         9.16 o                         
  -8  -6   3         11.45         10.16         5.38 o                         
  -7  -6   3         16.96          9.23         5.22 o                         
  -6  -6   3         62.31         79.61         9.04 o                         
  -5  -6   3        300.14        301.43         8.74 o                         
  -4  -6   3          6.11          4.45         3.60 o                         
  -3  -6   3        419.11        434.02        13.58 o                         
  -2  -6   3        213.40        200.70         9.79 o                         
  -1  -6   3         29.90         25.33         4.74 o                         
   0  -6   3        157.14        145.63         4.28 o                         
   1  -6   3         10.45          6.19         1.75 o                         
   2  -6   3         21.55         25.42         2.45 o                         
   3  -6   3         38.45         39.47         2.31 o                         
   4  -6   3          0.47          4.69         4.17 o                         
   5  -6   3        122.35        125.33         8.87 o                         
   6  -6   3         96.52         99.46         6.60 o                         
   7  -6   3         43.50         56.75         6.73 o                         
   8  -6   3         26.53         28.61         6.02 o                         
   9  -6   3         14.16          8.39         3.09 o                         
  10  -6   3          2.85          3.05         3.60 o                         
  11  -6   3          3.45          0.35         3.12 o                         
  -9  -5   3          0.52         -1.67         3.87 o                         
  -8  -5   3         40.23         46.45         6.53 o                         
  -7  -5   3         24.22         26.23         8.66 o                         
  -6  -5   3          4.57          9.08         3.71 o                         
  -5  -5   3        166.93        165.25         9.96 o                         
  -4  -5   3        152.66        147.18         6.92 o                         
  -3  -5   3         28.56         26.89         3.89 o                         
  -2  -5   3        111.01        111.55         5.33 o                         
  -1  -5   3         25.39         18.32         2.93 o                         
   0  -5   3        210.80        227.07         4.88 o                         
   1  -5   3         14.09         13.67         1.74 o                         
   2  -5   3        348.58        337.56         6.72 o                         
   3  -5   3          1.53         -1.20         1.20 o                         
   4  -5   3         62.86         62.90         6.07 o                         
   5  -5   3         51.68         55.09         3.13 o                         
   6  -5   3          8.88         10.64         1.86 o                         
   7  -5   3          2.12          3.99         2.25 o                         
   8  -5   3          1.64          0.21         2.84 o                         
   9  -5   3         24.93         27.20         5.04 o                         
  10  -5   3          0.56         -1.45         4.09 o                         
  11  -5   3          1.15          5.44         4.80 o                         
  -9  -4   3          5.08          2.40         6.08 o                         
  -8  -4   3         22.43         29.80         6.64 o                         
  -7  -4   3         61.47         64.97         5.64 o                         
  -6  -4   3          2.16          0.17         3.75 o                         
  -5  -4   3         13.98         17.40         3.96 o                         
  -4  -4   3         14.69         15.33         3.48 o                         
  -3  -4   3         10.91          9.36         4.67 o                         
  -2  -4   3        400.47        385.03        10.94 o                         
  -1  -4   3        109.89        118.54         4.65 o                         
   0  -4   3        153.14        137.69         3.55 o                         
   1  -4   3        925.09        851.41        19.03 o                         
   2  -4   3        183.58        181.48         6.11 o                         
   3  -4   3        492.97        500.74         6.87 o                         
   4  -4   3          4.95          3.68         1.18 o                         
   5  -4   3         31.92         32.99         2.12 o                         
   6  -4   3          0.68         -1.39         1.41 o                         
   7  -4   3          0.06         -0.53         2.62 o                         
   8  -4   3          0.01         -1.68         3.03 o                         
   9  -4   3          0.34          2.36         5.77 o                         
  10  -4   3         15.22         11.99         5.19 o                         
  11  -4   3          1.25         -2.32         5.19 o                         
 -10  -3   3          4.98          7.30         4.88 o                         
  -9  -3   3          9.64         11.92         4.41 o                         
  -8  -3   3          0.36         -2.91         2.91 o                         
  -7  -3   3          3.20          1.12         3.56 o                         
  -6  -3   3         23.28         10.55         5.68 o                         
  -5  -3   3        221.12        227.42        10.08 o                         
  -4  -3   3          0.61          4.94         2.56 o                         
  -3  -3   3          6.71         17.88         2.79 o                         
  -2  -3   3        760.08        767.58        12.06 o                         
  -1  -3   3        451.62        463.46        10.68 o                         
   0  -3   3        505.50        544.55         7.62 o                         
   1  -3   3          0.01          0.08         0.71 o                         
   2  -3   3        105.65        133.20         3.02 o                         
   3  -3   3        172.40        149.93         3.08 o                         
   4  -3   3        314.76        313.86         4.37 o                         
   5  -3   3         40.26         43.47         2.63 o                         
   6  -3   3         36.09         41.68         2.61 o                         
   7  -3   3        135.64        127.86         4.49 o                         
   8  -3   3          0.09         -3.86         3.86 o                         
   9  -3   3         13.27          7.65         5.10 o                         
  10  -3   3          6.46          8.89         5.46 o                         
  11  -3   3          3.30         -5.45         5.45 o                         
 -11  -2   3          3.48          6.97         7.78 o                         
 -10  -2   3          0.64          0.75         4.27 o                         
  -9  -2   3          0.61          0.23         4.85 o                         
  -8  -2   3         15.84         13.97         4.51 o                         
  -7  -2   3        233.04        244.00         9.18 o                         
  -6  -2   3        199.04        228.93         8.31 o                         
  -5  -2   3        483.58        478.53        16.95 o                         
  -4  -2   3        398.35        402.58         9.16 o                         
  -3  -2   3        404.37        373.15         8.03 o                         
  -2  -2   3        183.45        210.36         5.36 o                         
  -1  -2   3       1459.07       1378.61        27.38 o                         
   0  -2   3        842.68        772.67         9.19 o                         
   1  -2   3        158.98        158.67         2.71 o                         
   2  -2   3        140.51        120.76         3.35 o                         
   3  -2   3        770.48        769.11         8.53 o                         
   4  -2   3        205.25        190.32         3.47 o                         
   5  -2   3         67.11         75.35         3.10 o                         
   6  -2   3        270.81        281.07         6.06 o                         
   7  -2   3         10.63          6.56         2.93 o                         
   8  -2   3          2.77          1.31         2.80 o                         
   9  -2   3          1.59          1.55         4.60 o                         
  10  -2   3          3.34          6.76         5.24 o                         
  11  -2   3          6.62          8.64         6.00 o                         
 -11  -1   3          0.31          5.73         6.18 o                         
 -10  -1   3         11.08         15.43         4.70 o                         
  -9  -1   3         67.15         58.46         6.11 o                         
  -8  -1   3         27.01         35.45         5.14 o                         
  -7  -1   3        373.75        353.03        10.46 o                         
  -6  -1   3          0.03          1.34         2.87 o                         
  -5  -1   3          3.54          4.44         2.56 o                         
  -4  -1   3        294.36        312.32         9.65 o                         
  -3  -1   3          3.70          0.60         2.66 o                         
  -2  -1   3         54.25         66.67         4.20 o                         
  -1  -1   3       5159.89       5062.65        68.00 o                         
   0  -1   3        852.23        796.84         8.56 o                         
   1  -1   3       9269.52       8989.02        81.98 o                         
   2  -1   3        187.14        189.37         3.83 o                         
   3  -1   3        222.43        220.90         4.23 o                         
   4  -1   3         76.03         75.37         2.69 o                         
   5  -1   3        269.36        266.48         6.05 o                         
   6  -1   3         75.24         86.44         4.59 o                         
   7  -1   3         18.59         16.41         3.04 o                         
   8  -1   3          3.70         -1.55         3.35 o                         
   9  -1   3         17.20         14.15         3.86 o                         
  10  -1   3          0.15          7.42         5.89 o                         
  11  -1   3          1.00         -2.96         6.50 o                         
 -11   0   3          2.14          3.79         6.07 o                         
 -10   0   3         35.52         43.23         5.57 o                         
  -9   0   3         21.40         22.82         6.45 o                         
  -8   0   3         49.69         50.00         5.52 o                         
  -7   0   3         61.59         60.32         3.85 o                         
  -6   0   3         68.19         67.06         9.98 o                         
  -5   0   3         60.12         53.76         8.79 o                         
  -4   0   3        681.98        740.85        20.06 o                         
  -3   0   3        222.45        216.59        10.26 o                         
  -2   0   3       4929.25       4621.63       107.06 o                         
  -1   0   3        389.43        371.02        10.26 o                         
   0   0   3        566.98        532.23         6.98 o                         
   1   0   3       3022.14       2933.39        25.60 o                         
   2   0   3         39.15         39.81         3.27 o                         
   3   0   3         28.84         24.58         1.78 o                         
   4   0   3        152.42        156.19         3.68 o                         
   5   0   3         28.78         33.83         3.23 o                         
   6   0   3        120.82        122.29         5.29 o                         
   7   0   3          6.49          9.56         3.00 o                         
   8   0   3          0.11         -1.82         3.31 o                         
   9   0   3          0.20         -3.45         3.45 o                         
  10   0   3          0.01         -1.98         5.35 o                         
  11   0   3          4.98          9.22         6.67 o                         
 -11   1   3          0.00          1.79         6.23 o                         
 -10   1   3         16.55         14.97         7.69 o                         
  -9   1   3         15.81         15.75         3.87 o                         
  -8   1   3         18.39         23.08         3.64 o                         
  -7   1   3         52.99         56.63         6.14 o                         
  -6   1   3         99.84        109.61         6.20 o                         
  -5   1   3        262.39        248.78         8.35 o                         
  -4   1   3        886.61        866.67        16.19 o                         
  -3   1   3         68.17         69.22         4.08 o                         
  -2   1   3         10.18         10.13         1.45 o                         
  -1   1   3       1809.06       1769.57        16.01 o                         
   0   1   3        362.96        343.30         4.98 o                         
   1   1   3       2256.25       2239.06        26.71 o                         
   2   1   3        453.56        461.67         9.78 o                         
   3   1   3         71.28         82.03         4.02 o                         
   4   1   3          3.17          2.86         2.08 o                         
   5   1   3         12.33         15.07         4.57 o                         
   6   1   3         61.30         54.95         4.46 o                         
   7   1   3         18.78         20.66         4.13 o                         
   8   1   3         22.49         14.94         9.48 o                         
   9   1   3          3.51          6.77         4.92 o                         
  10   1   3          0.22          1.03         4.41 o                         
 -12   2   3          0.13         -0.92         6.23 o                         
 -11   2   3          0.03          4.69         5.35 o                         
 -10   2   3         10.98         17.60         5.49 o                         
  -9   2   3          7.02         -0.50         5.22 o                         
  -8   2   3          0.15         -1.76         3.36 o                         
  -7   2   3        148.83        153.88         6.06 o                         
  -6   2   3         76.59         83.77         4.14 o                         
  -5   2   3         54.13         71.56         3.63 o                         
  -4   2   3         90.55         91.93         2.76 o                         
  -3   2   3          1.21          2.49         1.20 o                         
  -2   2   3        194.58        194.57         3.07 o                         
  -1   2   3        170.95        180.05         4.81 o                         
   0   2   3         22.28         23.18         2.43 o                         
   1   2   3       1049.97       1059.19        15.29 o                         
   2   2   3         19.17         25.35         3.05 o                         
   3   2   3         10.06         11.82         2.76 o                         
   4   2   3          5.06         -1.51         1.84 o                         
   5   2   3          0.02          0.09         1.81 o                         
   6   2   3        147.23        156.71         6.87 o                         
   7   2   3         58.65         56.87         5.23 o                         
   8   2   3         15.50          9.58         4.37 o                         
   9   2   3          0.00          3.95         4.20 o                         
  10   2   3          2.64          4.57         4.78 o                         
 -12   3   3          1.44          1.40         5.63 o                         
 -11   3   3          6.66          0.64         5.18 o                         
 -10   3   3          7.51          4.99         4.79 o                         
  -9   3   3          9.53         10.32         4.09 o                         
  -8   3   3          1.82          1.51         3.47 o                         
  -7   3   3         12.49         19.47         2.36 o                         
  -6   3   3         14.56         15.53         2.14 o                         
  -5   3   3         72.95         69.68         3.12 o                         
  -4   3   3         69.98         76.78         3.06 o                         
  -3   3   3         20.07         19.56         1.51 o                         
  -2   3   3         19.19         30.77         1.73 o                         
  -1   3   3         45.84         53.52         2.38 o                         
   0   3   3        790.33        823.33        12.11 o                         
   1   3   3        261.04        292.46         6.33 o                         
   2   3   3         19.01         17.22         2.58 o                         
   3   3   3        179.91        194.90         5.68 o                         
   4   3   3        207.93        211.72         7.35 o                         
   5   3   3          9.64         15.30         2.56 o                         
   6   3   3         20.51         25.69         4.57 o                         
   7   3   3         11.51          6.30         3.70 o                         
   8   3   3          7.57          5.55         4.51 o                         
   9   3   3          0.41          7.42         4.88 o                         
 -12   4   3          0.62          0.82         9.52 o                         
 -11   4   3          0.07         -4.27         4.27 o                         
 -10   4   3         14.85          8.24         6.41 o                         
  -9   4   3          1.87          2.53         3.75 o                         
  -8   4   3          0.18         -3.29         3.29 o                         
  -7   4   3         32.89         34.97         2.57 o                         
  -6   4   3        163.39        150.22         4.11 o                         
  -5   4   3         58.09         62.87         3.36 o                         
  -4   4   3         28.98         22.37         1.90 o                         
  -3   4   3        425.81        407.45         7.76 o                         
  -2   4   3       1033.92       1029.99        10.58 o                         
  -1   4   3       1860.50       1917.96        19.24 o                         
   0   4   3        203.51        204.57         5.45 o                         
   1   4   3         79.43         89.38         4.55 o                         
   2   4   3        126.51        136.43         5.13 o                         
   3   4   3         34.91         44.57         3.80 o                         
   4   4   3         89.43         92.32         5.14 o                         
   5   4   3          2.73          3.08         3.85 o                         
   6   4   3         52.83         55.31         6.36 o                         
   7   4   3          4.33          0.98         4.06 o                         
   8   4   3         12.38         16.62         6.77 o                         
   9   4   3          0.14         -5.25         5.25 o                         
 -12   5   3          1.12         -0.82        14.20 o                         
 -11   5   3          0.07         -4.58         5.86 o                         
 -10   5   3          1.99         -2.48         5.31 o                         
  -9   5   3         26.63         34.94         5.37 o                         
  -8   5   3          0.25          1.28         3.59 o                         
  -7   5   3         10.95          5.84         2.87 o                         
  -6   5   3        115.32        129.11         3.97 o                         
  -5   5   3        145.35        139.68         4.20 o                         
  -4   5   3          9.55          9.24         1.82 o                         
  -3   5   3         34.02         33.10         3.56 o                         
  -2   5   3        174.42        168.25         8.28 o                         
  -1   5   3        452.39        439.15         7.47 o                         
   0   5   3         24.02         27.98         3.06 o                         
   1   5   3        277.37        281.60         7.69 o                         
   2   5   3        120.34        132.38         6.02 o                         
   3   5   3         96.39        100.06         5.59 o                         
   4   5   3          0.01         -2.73         2.73 o                         
   5   5   3        278.72        282.47        10.85 o                         
   6   5   3          3.31          0.17         4.11 o                         
   7   5   3          6.83          7.64         5.80 o                         
   8   5   3          3.44         -2.54         4.70 o                         
 -11   6   3          7.15         11.36         6.04 o                         
 -10   6   3          2.18          1.86         6.50 o                         
  -9   6   3          0.57          6.98         6.59 o                         
  -8   6   3        146.99        130.45         7.40 o                         
  -7   6   3         66.77         72.34         4.35 o                         
  -6   6   3        343.16        319.59         8.94 o                         
  -5   6   3         37.04         40.79         4.08 o                         
  -4   6   3         64.17         71.74         3.37 o                         
  -3   6   3         44.61         44.33         3.31 o                         
  -2   6   3         92.90         97.99         3.15 o                         
  -1   6   3         21.13         21.10         2.46 o                         
   0   6   3          3.94          1.88         2.15 o                         
   1   6   3         76.78         85.85         5.28 o                         
   2   6   3        420.29        418.55         9.97 o                         
   3   6   3         50.51         46.81         4.69 o                         
   4   6   3          0.02         -0.02         3.57 o                         
   5   6   3         11.86          5.15         4.40 o                         
   6   6   3          0.00         -6.75         6.75 o                         
   7   6   3          0.20          1.61         5.14 o                         
 -11   7   3         10.58          8.29         4.22 o                         
 -10   7   3          0.01         -2.45         8.97 o                         
  -9   7   3          2.01         -3.05         3.18 o                         
  -8   7   3         29.94         22.16         7.42 o                         
  -7   7   3          2.49          2.15         2.26 o                         
  -6   7   3          9.98          5.66         2.09 o                         
  -5   7   3         32.43         33.27         3.29 o                         
  -4   7   3         32.91         31.32         3.08 o                         
  -3   7   3        173.83        162.64         5.88 o                         
  -2   7   3        140.57        150.55         7.85 o                         
  -1   7   3         51.83         42.93         3.68 o                         
   0   7   3        432.25        412.22         8.36 o                         
   1   7   3         41.05         39.62         4.54 o                         
   2   7   3          3.30          7.20         3.41 o                         
   3   7   3          2.91          0.76         3.38 o                         
   4   7   3          2.00         -2.80         3.84 o                         
   5   7   3          0.02         -3.93         4.22 o                         
   6   7   3         11.73         11.11         6.46 o                         
 -11   8   3          1.74          6.96         8.61 o                         
 -10   8   3          7.59          7.88         8.43 o                         
  -9   8   3          2.23          7.33         8.43 o                         
  -8   8   3          0.05         -5.86         7.33 o                         
  -7   8   3          8.23          7.29         3.05 o                         
  -6   8   3         41.99         41.98         4.77 o                         
  -5   8   3          0.02         -1.44         2.15 o                         
  -4   8   3          9.95          9.82         2.78 o                         
  -3   8   3         18.03         21.45         3.26 o                         
  -2   8   3         16.65         15.45         2.99 o                         
  -1   8   3         54.97         69.56         6.50 o                         
   0   8   3         61.42         60.84         4.49 o                         
   1   8   3         85.77         71.96         6.72 o                         
   2   8   3          1.21          0.94         3.81 o                         
   3   8   3         35.26         26.72         5.29 o                         
   4   8   3          7.81         16.53         6.85 o                         
   5   8   3          0.00         -2.20         5.57 o                         
 -10   9   3          0.00          8.24         9.16 o                         
  -9   9   3          0.03          6.78         8.79 o                         
  -8   9   3         13.30          5.13         8.97 o                         
  -7   9   3          7.33         -7.14         7.14 o                         
  -6   9   3          1.21          1.15         2.69 o                         
  -5   9   3         40.77         37.02         3.67 o                         
  -4   9   3          0.82          2.14         3.51 o                         
  -3   9   3          0.12         -0.90         2.76 o                         
  -2   9   3          0.03          0.18         2.75 o                         
  -1   9   3          0.51          2.53         2.85 o                         
   0   9   3         30.68         52.29         5.42 o                         
   1   9   3          0.70         -1.54         3.45 o                         
   2   9   3          3.98          6.04         4.46 o                         
   3   9   3          6.10         -0.07         7.23 o                         
   4   9   3          8.23          6.24        12.91 o                         
  -9  10   3          0.11         18.68        10.81 o                         
  -8  10   3          2.12          0.55         8.24 o                         
  -7  10   3          0.00         11.36         9.71 o                         
  -6  10   3          0.56          5.00         2.87 o                         
  -5  10   3          2.92          0.42         3.64 o                         
  -4  10   3         30.99         22.87         3.78 o                         
  -3  10   3         14.03         15.57         4.39 o                         
  -2  10   3          8.88         14.16         4.12 o                         
  -1  10   3         28.02         18.42         4.27 o                         
   0  10   3          3.51          6.23         3.95 o                         
   1  10   3         16.82         15.70         4.74 o                         
   2  10   3          6.18         10.52         4.88 o                         
  -7  11   3          0.33         -8.24         8.24 o                         
  -6  11   3          2.12          3.32         2.92 o                         
  -5  11   3          7.05         12.17         3.78 o                         
  -4  11   3          7.61          6.18         3.88 o                         
  -3  11   3          8.15          6.01         3.65 o                         
  -2  11   3         28.53         39.68         5.19 o                         
  -1  11   3          9.92         12.92         4.45 o                         
   0  11   3          0.87          0.49         3.87 o                         
   2 -12   4          0.16          2.99         3.55 o                         
   3 -12   4          4.63          7.43         4.04 o                         
   4 -12   4         16.21         25.56         7.56 o                         
  -1 -11   4          3.66          7.10         4.02 o                         
   0 -11   4          5.97          5.24         3.75 o                         
   1 -11   4          0.07         -1.78         3.27 o                         
   2 -11   4          8.14         10.70         4.07 o                         
   3 -11   4         22.92         29.28         4.49 o                         
   4 -11   4          8.31         19.94        10.53 o                         
   5 -11   4          0.20         -8.24         8.24 o                         
   6 -11   4          2.87          9.52         8.97 o                         
   7 -11   4          0.23         17.77        10.07 o                         
  -3 -10   4          2.79         -0.04         3.68 o                         
  -2 -10   4          8.69         11.03         4.01 o                         
  -1 -10   4          9.08         10.59         3.96 o                         
   0 -10   4          5.39          5.82         3.79 o                         
   1 -10   4         39.93         39.46         4.55 o                         
   2 -10   4          2.40          2.33         3.13 o                         
   3 -10   4          3.13          6.66         3.01 o                         
   4 -10   4          0.47         -0.63         2.11 o                         
   5 -10   4         32.92         35.57         7.45 o                         
   6 -10   4         24.45         22.71         9.89 o                         
   7 -10   4          6.35         -2.01         8.06 o                         
   8 -10   4         27.90         22.16        10.26 o                         
  -5  -9   4         24.38         23.95         9.16 o                         
  -4  -9   4          3.54          2.73         4.30 o                         
  -3  -9   4         10.11          6.60         4.29 o                         
  -2  -9   4         46.35         44.85         5.01 o                         
  -1  -9   4          1.09          0.26         3.49 o                         
   0  -9   4          2.55          4.29         3.89 o                         
   1  -9   4         28.90         37.66         5.14 o                         
   2  -9   4         40.50         38.04         4.85 o                         
   3  -9   4         86.82         87.89         5.62 o                         
   4  -9   4        131.86        139.79        17.67 o                         
   5  -9   4         70.44         73.45        11.72 o                         
   6  -9   4         32.41         36.30         6.03 o                         
   7  -9   4         13.80          9.46        11.17 o                         
   8  -9   4          3.90         -2.42         4.27 o                         
   9  -9   4         11.17         12.75         5.89 o                         
  -6  -8   4          0.20          1.22         6.53 o                         
  -5  -8   4          4.24          3.34         5.04 o                         
  -4  -8   4          0.70         -3.52         3.52 o                         
  -3  -8   4         15.14         26.23         6.07 o                         
  -2  -8   4          9.83          7.72         7.33 o                         
  -1  -8   4          2.36          9.16         4.01 o                         
   0  -8   4         36.81         40.52         5.10 o                         
   1  -8   4        231.35        246.35        13.00 o                         
   2  -8   4         34.91         37.39         5.92 o                         
   3  -8   4        221.10        223.05         5.74 o                         
   4  -8   4        108.31        109.61        13.00 o                         
   5  -8   4          5.85         -1.47         6.41 o                         
   6  -8   4         38.90         35.25         5.56 o                         
   7  -8   4          5.52          5.03         4.33 o                         
   8  -8   4          1.51         -0.83         6.96 o                         
   9  -8   4          0.04         -4.44         4.44 o                         
  10  -8   4          0.01         -2.36         5.14 o                         
  -7  -7   4          2.45         -2.47         5.67 o                         
  -6  -7   4          3.76          3.36         5.71 o                         
  -5  -7   4          4.35          4.20         3.96 o                         
  -4  -7   4         35.16         33.94         5.13 o                         
  -3  -7   4         35.64         24.43         6.67 o                         
  -2  -7   4        255.72        249.40         8.82 o                         
  -1  -7   4         10.60          7.20         3.78 o                         
   0  -7   4        136.88        150.70        11.73 o                         
   1  -7   4          0.06          0.24         2.26 o                         
   2  -7   4         68.36         69.18         3.95 o                         
   3  -7   4          0.07         -1.82         1.82 o                         
   4  -7   4         15.08         13.62         4.04 o                         
   5  -7   4          0.02         -0.16         3.27 o                         
   6  -7   4         14.27          6.14         4.49 o                         
   7  -7   4          1.37          5.41         4.21 o                         
   8  -7   4          4.51          9.85         4.73 o                         
   9  -7   4          1.35         -4.48         4.48 o                         
  10  -7   4         16.94         18.59        12.18 o                         
  -8  -6   4         12.75         10.89         5.48 o                         
  -7  -6   4          0.66          4.91         4.91 o                         
  -6  -6   4          0.58          6.63         4.06 o                         
  -5  -6   4         13.61         12.00         4.23 o                         
  -4  -6   4        216.89        218.84         8.46 o                         
  -3  -6   4         15.40         12.59         3.90 o                         
  -2  -6   4        123.27        121.81         6.68 o                         
  -1  -6   4        286.81        264.95         8.02 o                         
   0  -6   4        234.31        251.63         5.77 o                         
   1  -6   4         43.59         38.66         3.39 o                         
   2  -6   4        309.08        307.08         6.48 o                         
   3  -6   4         18.03         18.43         2.37 o                         
   4  -6   4         59.80         62.91         2.88 o                         
   5  -6   4          6.79         11.20         3.82 o                         
   6  -6   4        205.62        200.75        16.94 o                         
   7  -6   4          2.84          2.70         3.88 o                         
   8  -6   4         22.44         16.31         5.14 o                         
   9  -6   4          0.25         -0.68         3.02 o                         
  10  -6   4         22.17         24.67         4.84 o                         
  11  -6   4          2.63          2.72         4.35 o                         
  -9  -5   4          0.37         -2.49         3.79 o                         
  -8  -5   4          2.64          1.16         3.94 o                         
  -7  -5   4         32.24         33.05         5.62 o                         
  -6  -5   4          0.16         -1.34         3.68 o                         
  -5  -5   4          0.14          1.77         3.37 o                         
  -4  -5   4         90.34         95.76         6.22 o                         
  -3  -5   4         63.13         62.90         7.69 o                         
  -2  -5   4          2.47         -0.21         3.12 o                         
  -1  -5   4         55.20         55.07         4.33 o                         
   0  -5   4         14.25         13.90         2.12 o                         
   1  -5   4         64.79         65.33         3.36 o                         
   2  -5   4        459.39        464.52         6.53 o                         
   3  -5   4          3.73          3.34         1.48 o                         
   4  -5   4        170.55        180.47         4.13 o                         
   5  -5   4        137.30        135.15         4.10 o                         
   6  -5   4         26.55         28.37         3.51 o                         
   7  -5   4          8.57          6.47         2.34 o                         
   8  -5   4         80.55         86.80         5.45 o                         
   9  -5   4          1.67         -2.49         3.20 o                         
  10  -5   4          0.06         -4.07         4.07 o                         
  11  -5   4          0.00         -1.20         6.78 o                         
  -9  -4   4          4.44          5.67         4.06 o                         
  -8  -4   4         12.43          6.74         3.89 o                         
  -7  -4   4          2.72          2.43         3.78 o                         
  -6  -4   4        264.76        260.74         9.63 o                         
  -5  -4   4         20.92         18.04         3.99 o                         
  -4  -4   4          6.13          9.08         3.05 o                         
  -3  -4   4        115.41        102.55         5.75 o                         
  -2  -4   4        874.68        917.53        15.95 o                         
  -1  -4   4         14.12         20.21         9.25 o                         
   0  -4   4        276.11        278.41         5.14 o                         
   1  -4   4        394.23        389.70         6.65 o                         
   2  -4   4        359.77        374.06         5.49 o                         
   3  -4   4        126.00        123.86         3.49 o                         
   4  -4   4        665.95        655.80         9.16 o                         
   5  -4   4         58.35         67.10         3.47 o                         
   6  -4   4         11.14         10.03         1.77 o                         
   7  -4   4          9.97          9.59         3.14 o                         
   8  -4   4          2.24          4.20         3.41 o                         
   9  -4   4          1.32          2.00         4.48 o                         
  10  -4   4          3.21         -1.94         4.30 o                         
  11  -4   4          3.23          0.77         7.42 o                         
 -10  -3   4          0.47         -0.77         4.39 o                         
  -9  -3   4         47.22         39.69         5.91 o                         
  -8  -3   4          9.28         10.84         4.60 o                         
  -7  -3   4          0.02         -3.14         3.14 o                         
  -6  -3   4         35.64         37.33         5.17 o                         
  -5  -3   4          9.83          7.60         3.38 o                         
  -4  -3   4         80.45         81.99         6.33 o                         
  -3  -3   4        119.13        112.72         5.77 o                         
  -2  -3   4          3.26          1.19         2.09 o                         
  -1  -3   4        899.78        906.09        17.03 o                         
   0  -3   4       1261.07       1220.02        14.07 o                         
   1  -3   4        472.22        513.43         6.62 o                         
   2  -3   4          1.30          0.14         0.98 o                         
   3  -3   4         62.64         59.72         2.43 o                         
   4  -3   4        690.28        686.81         9.70 o                         
   5  -3   4         14.11         14.13         2.31 o                         
   6  -3   4         89.51         96.13         4.48 o                         
   7  -3   4         21.30         26.25         3.99 o                         
   8  -3   4         28.45         37.87         6.20 o                         
   9  -3   4          5.81          5.90         5.10 o                         
  10  -3   4          6.09          1.24         5.22 o                         
  11  -3   4          3.03          2.72         5.88 o                         
 -10  -2   4          2.39          2.36         4.32 o                         
  -9  -2   4          5.05          6.21         4.26 o                         
  -8  -2   4          6.30         -2.44         3.42 o                         
  -7  -2   4        113.51        120.40         7.60 o                         
  -6  -2   4          5.39          4.24         3.27 o                         
  -5  -2   4         40.96         39.09         4.29 o                         
  -4  -2   4        593.88        642.66        12.35 o                         
  -3  -2   4       1506.97       1534.52        26.74 o                         
  -2  -2   4       1583.89       1650.48        27.07 o                         
  -1  -2   4        559.90        551.78        12.55 o                         
   0  -2   4         51.92         61.52         3.12 o                         
   1  -2   4        135.60        127.71         3.34 o                         
   2  -2   4        248.72        254.42         4.01 o                         
   3  -2   4          7.11          4.39         1.19 o                         
   4  -2   4         20.05         22.30         1.88 o                         
   5  -2   4        107.73         95.95         3.47 o                         
   6  -2   4          3.85          3.17         1.77 o                         
   7  -2   4          0.02         -2.24         2.24 o                         
   8  -2   4          2.98         -0.26         2.97 o                         
   9  -2   4         23.49         21.19         6.02 o                         
  10  -2   4          0.02         -5.09         5.09 o                         
  11  -2   4          4.56         -4.01         8.70 o                         
 -11  -1   4          0.04         -2.97         5.72 o                         
 -10  -1   4          0.22          1.85         3.90 o                         
  -9  -1   4         35.57         28.75         6.44 o                         
  -8  -1   4          0.68         -3.31         3.31 o                         
  -7  -1   4         29.39         35.97         4.76 o                         
  -6  -1   4        119.79        118.22         8.36 o                         
  -5  -1   4         44.90         49.53         5.49 o                         
  -4  -1   4         65.92         79.61         6.27 o                         
  -3  -1   4          2.97          6.05         2.73 o                         
  -2  -1   4        371.72        357.94         9.13 o                         
  -1  -1   4        664.17        635.07        12.56 o                         
   0  -1   4        778.15        758.86        10.22 o                         
   1  -1   4        177.31        174.61        12.46 o                         
   2  -1   4        252.67        237.58         3.90 o                         
   3  -1   4        437.40        426.94         6.22 o                         
   4  -1   4        598.83        633.60         8.34 o                         
   5  -1   4        113.03        112.20         3.74 o                         
   6  -1   4         33.76         33.43         2.85 o                         
   7  -1   4         79.07         71.00         5.97 o                         
   8  -1   4         10.06          9.58         3.76 o                         
   9  -1   4          1.33          5.68         5.05 o                         
  10  -1   4          0.29          1.14         5.58 o                         
  11  -1   4          4.17          1.46         8.24 o                         
 -11   0   4         13.34          7.81         6.07 o                         
 -10   0   4          0.08         -3.63         3.94 o                         
  -9   0   4         18.84         22.92         6.59 o                         
  -8   0   4         65.11         73.06         6.38 o                         
  -7   0   4          6.15          3.48         3.12 o                         
  -6   0   4         58.49         66.14         6.26 o                         
  -5   0   4        104.25        112.75         7.05 o                         
  -4   0   4          0.28         10.03         5.86 o                         
  -3   0   4         35.11         43.63         4.14 o                         
  -2   0   4         22.37         32.01         3.56 o                         
  -1   0   4        241.77        221.34         6.54 o                         
   0   0   4        806.45        785.13        11.59 o                         
   1   0   4        363.69        356.61         7.08 o                         
   2   0   4       1607.12       1623.25        21.07 o                         
   3   0   4        340.97        331.46         5.41 o                         
   4   0   4        356.31        335.66         5.66 o                         
   5   0   4         50.72         61.90         4.24 o                         
   6   0   4         17.00         14.94         3.78 o                         
   7   0   4          4.52          4.29         2.85 o                         
   8   0   4          0.62         -2.53         4.58 o                         
   9   0   4         30.54         20.14         4.89 o                         
  10   0   4          0.48          3.56         6.39 o                         
 -11   1   4          1.48         -1.96         5.23 o                         
 -10   1   4          5.01          8.94         5.37 o                         
  -9   1   4          0.19         -4.22         4.22 o                         
  -8   1   4          2.23          8.24         5.40 o                         
  -7   1   4         24.48         30.16         4.78 o                         
  -6   1   4         93.06        102.35         7.42 o                         
  -5   1   4         46.91         66.75         5.37 o                         
  -4   1   4         29.71         21.21         3.42 o                         
  -3   1   4         56.74         61.63         4.40 o                         
  -2   1   4        522.09        518.91         8.25 o                         
  -1   1   4        239.08        243.26         4.43 o                         
   0   1   4         38.82         43.04         3.03 o                         
   1   1   4        724.19        680.40        11.17 o                         
   2   1   4         55.82         59.84         3.98 o                         
   3   1   4         99.45        108.10         8.73 o                         
   4   1   4         32.27         40.35         3.62 o                         
   5   1   4         15.89         13.63         2.95 o                         
   6   1   4         81.08         83.86         5.48 o                         
   7   1   4         34.94         38.59         4.54 o                         
   8   1   4          8.27          8.04         4.20 o                         
   9   1   4         80.48         73.84         7.28 o                         
  10   1   4          2.90          2.86        10.99 o                         
 -12   2   4          3.88          0.10         6.04 o                         
 -11   2   4          0.09          3.22         5.16 o                         
 -10   2   4         12.62         22.38         6.41 o                         
  -9   2   4         63.36         60.59         6.07 o                         
  -8   2   4          3.08          3.32         3.69 o                         
  -7   2   4         54.18         51.96         5.08 o                         
  -6   2   4          8.73         13.26         3.10 o                         
  -5   2   4          0.32          1.65         2.72 o                         
  -4   2   4        757.44        742.98        11.76 o                         
  -3   2   4          8.43         10.72         2.14 o                         
  -2   2   4        880.97        899.80         9.75 o                         
  -1   2   4        479.19        483.18         7.27 o                         
   0   2   4        477.02        494.55         7.92 o                         
   1   2   4        440.88        441.89         9.02 o                         
   2   2   4        200.11        184.97         6.27 o                         
   3   2   4         87.65         89.88         5.52 o                         
   4   2   4        225.49        255.78         8.37 o                         
   5   2   4         77.50         88.70         6.33 o                         
   6   2   4         53.81         60.42         5.19 o                         
   7   2   4         34.53         35.49         4.65 o                         
   8   2   4          4.54          6.68         4.39 o                         
   9   2   4         22.07         14.88         5.24 o                         
 -12   3   4          3.37         10.52         7.69 o                         
 -11   3   4          0.50         -3.87         3.87 o                         
 -10   3   4          0.02          2.38         6.23 o                         
  -9   3   4          6.00          5.56         6.50 o                         
  -8   3   4          1.21          0.10         5.22 o                         
  -7   3   4         32.25         35.48         5.49 o                         
  -6   3   4         92.33         97.40         5.21 o                         
  -5   3   4          4.92          4.76         1.99 o                         
  -4   3   4        362.05        364.04         7.70 o                         
  -3   3   4        333.27        323.24         4.88 o                         
  -2   3   4          0.94         -1.52         1.52 o                         
  -1   3   4        217.55        195.87         4.92 o                         
   0   3   4          0.09         -1.54         1.88 o                         
   1   3   4        866.50        907.54        15.05 o                         
   2   3   4         39.78         39.54         4.03 o                         
   3   3   4        118.75        119.56         6.05 o                         
   4   3   4        548.25        527.67        10.19 o                         
   5   3   4          0.38          3.06         2.57 o                         
   6   3   4          2.53          5.20         3.88 o                         
   7   3   4         42.38         41.48         5.77 o                         
   8   3   4         24.34         25.99         6.78 o                         
   9   3   4          6.04         -2.33         5.76 o                         
 -12   4   4          0.08         -5.49         5.49 o                         
 -11   4   4          1.82         -4.76         6.23 o                         
 -10   4   4          0.10         -2.97         4.12 o                         
  -9   4   4          8.64          0.24         4.76 o                         
  -8   4   4         38.60         40.69         5.68 o                         
  -7   4   4        169.44        186.02         8.67 o                         
  -6   4   4        161.91        150.87         8.72 o                         
  -5   4   4         21.02         21.44         3.10 o                         
  -4   4   4          2.02          3.93         1.27 o                         
  -3   4   4        426.73        436.30         6.23 o                         
  -2   4   4        332.71        347.22         5.59 o                         
  -1   4   4        203.71        211.71         4.54 o                         
   0   4   4         60.99         58.63         3.83 o                         
   1   4   4        167.70        160.40         5.48 o                         
   2   4   4         53.10         53.61         4.11 o                         
   3   4   4         43.48         45.69         4.16 o                         
   4   4   4          0.95          3.18         2.78 o                         
   5   4   4         24.94         21.91         4.73 o                         
   6   4   4         13.63         12.47         5.27 o                         
   7   4   4          4.91         10.05         4.71 o                         
   8   4   4          0.00         -4.66         5.58 o                         
 -11   5   4          3.98          3.48         6.59 o                         
 -10   5   4          0.01          5.71         8.06 o                         
  -9   5   4         20.35         24.26         5.10 o                         
  -8   5   4         27.76         23.05         4.92 o                         
  -7   5   4          3.45          1.87         6.69 o                         
  -6   5   4          6.81         12.63         2.92 o                         
  -5   5   4        100.58        101.14         4.14 o                         
  -4   5   4        161.88        153.26         5.67 o                         
  -3   5   4         80.59         85.09         3.69 o                         
  -2   5   4          0.65          5.12         1.78 o                         
  -1   5   4        583.29        581.71         8.71 o                         
   0   5   4          3.57         -0.01         2.29 o                         
   1   5   4          1.48          1.82         2.58 o                         
   2   5   4        111.15         98.99         5.62 o                         
   3   5   4         94.86         75.94         5.21 o                         
   4   5   4          0.34         -2.63         2.63 o                         
   5   5   4         38.14         32.81         5.46 o                         
   6   5   4          0.33          2.30         6.02 o                         
   7   5   4          0.26          5.90         4.79 o                         
   8   5   4          0.22          3.25         6.28 o                         
 -11   6   4          8.99         12.01         5.06 o                         
 -10   6   4          1.22          2.28         5.40 o                         
  -9   6   4          0.00         -3.24         3.90 o                         
  -8   6   4        106.52        115.20         7.60 o                         
  -7   6   4          0.01          1.99         3.66 o                         
  -6   6   4          6.67         -0.14         3.20 o                         
  -5   6   4          4.47          1.39         1.96 o                         
  -4   6   4        197.65        191.82         5.24 o                         
  -3   6   4          7.17          5.09         1.71 o                         
  -2   6   4         24.48         30.10         2.60 o                         
  -1   6   4         10.36          9.04         2.51 o                         
   0   6   4         24.46         24.02         3.51 o                         
   1   6   4          3.52         -0.87         2.84 o                         
   2   6   4         13.24         20.17         3.74 o                         
   3   6   4          1.66         -2.87         2.87 o                         
   4   6   4          0.03          2.97         3.22 o                         
   5   6   4          5.81         -2.58         4.05 o                         
   6   6   4         15.45         16.21         5.70 o                         
   7   6   4          1.63         -4.68         4.68 o                         
 -11   7   4          0.00         -3.01         4.19 o                         
 -10   7   4          1.07          9.65         4.38 o                         
  -9   7   4          2.39          3.55         3.96 o                         
  -8   7   4          0.48         -3.85         3.85 o                         
  -7   7   4          7.58         -5.57         8.79 o                         
  -6   7   4        158.09        184.80         6.17 o                         
  -5   7   4         17.66         19.28         2.96 o                         
  -4   7   4          5.41         -1.61         2.34 o                         
  -3   7   4         93.81        103.99         5.26 o                         
  -2   7   4         39.84         35.73         3.95 o                         
  -1   7   4          1.29         -0.82         2.94 o                         
   0   7   4         72.63         71.84         6.57 o                         
   1   7   4         71.79         69.04         5.37 o                         
   2   7   4         72.67         85.51         6.92 o                         
   3   7   4         11.50         12.40         3.87 o                         
   4   7   4          3.87          9.18         4.61 o                         
   5   7   4          4.34          2.50         4.88 o                         
   6   7   4         14.47         19.04         6.87 o                         
 -10   8   4          0.80         -1.45         3.35 o                         
  -9   8   4         14.71         13.48         4.12 o                         
  -8   8   4         31.09         33.86         4.84 o                         
  -7   8   4          3.60          6.99         3.86 o                         
  -6   8   4         58.88         59.63         5.79 o                         
  -5   8   4          0.71         -0.06         2.48 o                         
  -4   8   4          1.60         -0.53         2.67 o                         
  -3   8   4          1.46         -2.17         2.73 o                         
  -2   8   4          1.51         -1.07         2.81 o                         
  -1   8   4          8.97          3.91         3.26 o                         
   0   8   4         86.33         95.27         6.30 o                         
   1   8   4          8.10         10.29         4.17 o                         
   2   8   4          2.83         -3.65         3.65 o                         
   3   8   4          2.02         -4.63         5.86 o                         
   4   8   4         38.84         44.34         8.48 o                         
   5   8   4          0.27         -2.00         6.05 o                         
 -10   9   4         12.43         24.54        10.44 o                         
  -9   9   4          3.66          0.73         8.79 o                         
  -8   9   4         34.45         44.60         4.60 o                         
  -7   9   4          0.36         -2.22         3.33 o                         
  -6   9   4          0.54          1.41         3.03 o                         
  -5   9   4          0.11         -3.73         3.73 o                         
  -4   9   4          0.01          1.32         2.87 o                         
  -3   9   4        100.00         94.00        11.64 o                         
  -2   9   4         10.16          5.51         3.34 o                         
  -1   9   4          5.92          3.54         3.49 o                         
   0   9   4          2.48          5.12         4.07 o                         
   1   9   4         31.48         28.94         5.47 o                         
   2   9   4          5.85          5.04         4.34 o                         
   3   9   4          0.81         -2.12         5.59 o                         
  -8  10   4          0.01         -6.23         8.24 o                         
  -7  10   4          0.10         -5.68         6.50 o                         
  -6  10   4          3.34         11.80         4.04 o                         
  -5  10   4          2.77          8.10         4.91 o                         
  -4  10   4          2.27         -1.18         3.49 o                         
  -3  10   4          0.05         -2.92         2.92 o                         
  -2  10   4         32.52         45.38         5.11 o                         
  -1  10   4          0.00         -1.01         3.54 o                         
   0  10   4          5.28         10.39         4.97 o                         
   1  10   4          1.48         -3.67         3.67 o                         
   2  10   4         18.87         17.50         5.85 o                         
  -7  11   4          0.02         11.36        10.62 o                         
  -6  11   4          1.10          1.89         3.44 o                         
  -5  11   4         13.07         12.55         4.34 o                         
  -4  11   4          1.16          7.44         4.17 o                         
  -3  11   4          8.28         -0.80         3.61 o                         
  -2  11   4          2.81          2.77         3.94 o                         
  -1  11   4         16.72          9.44         4.48 o                         
  -1 -11   5          1.50          7.33         4.05 o                         
   0 -11   5          0.04          1.98         3.81 o                         
   1 -11   5          4.41          6.62         3.86 o                         
   2 -11   5          9.10          3.49         6.37 o                         
   3 -11   5          0.05         -1.65         2.97 o                         
   4 -11   5         10.15         14.96         3.31 o                         
   5 -11   5          1.50          7.88         6.35 o                         
   6 -11   5          1.10         -7.69         7.69 o                         
   7 -11   5         14.41         18.87        10.62 o                         
  -3 -10   5          0.24          3.86         4.07 o                         
  -2 -10   5         26.56         22.86         4.75 o                         
  -1 -10   5         10.97         17.89         6.50 o                         
   0 -10   5          9.72          6.46         4.33 o                         
   1 -10   5         71.96         65.94         6.33 o                         
   2 -10   5          8.71         20.43         8.18 o                         
   3 -10   5          8.12          6.57         3.79 o                         
   4 -10   5         13.49          8.55         2.94 o                         
   5 -10   5          1.76         -1.47         7.33 o                         
   6 -10   5          5.40         -2.56         7.88 o                         
   7 -10   5         53.56         31.32        10.99 o                         
   8 -10   5          0.55          7.88         9.16 o                         
  -5  -9   5         10.59         20.58         7.58 o                         
  -4  -9   5          0.01          2.63         4.55 o                         
  -3  -9   5          8.06         11.23         6.50 o                         
  -2  -9   5          0.86          0.01         4.04 o                         
  -1  -9   5         18.53         14.08         5.82 o                         
   0  -9   5          3.04          2.21         3.76 o                         
   1  -9   5         79.19         73.60         6.26 o                         
   2  -9   5         50.20         35.52         4.76 o                         
   3  -9   5        131.42        136.46         6.70 o                         
   4  -9   5          7.16          9.67         2.98 o                         
   5  -9   5         61.45         56.41        11.17 o                         
   6  -9   5         10.34         27.47         9.34 o                         
   7  -9   5         30.15         16.48         9.34 o                         
   8  -9   5          4.44         12.64         9.16 o                         
   9  -9   5          3.19         -1.37         6.87 o                         
  -6  -8   5          0.18         -5.92         5.92 o                         
  -5  -8   5          5.41          2.18         5.02 o                         
  -4  -8   5         28.66         34.37         7.97 o                         
  -3  -8   5          6.88          5.89         5.01 o                         
  -2  -8   5         20.59         23.73         5.33 o                         
  -1  -8   5          7.60          3.34         6.53 o                         
   0  -8   5         10.60          4.39         6.30 o                         
   1  -8   5         32.85         23.64         4.50 o                         
   2  -8   5        203.33        200.19         7.65 o                         
   3  -8   5          0.33          0.03         3.55 o                         
   4  -8   5         19.17         19.93         2.32 o                         
   5  -8   5        161.04        185.65         8.96 o                         
   6  -8   5          0.93          1.64         3.39 o                         
   7  -8   5         15.30         22.90         8.52 o                         
   8  -8   5          0.05          4.80         4.57 o                         
   9  -8   5         12.86         10.42         7.60 o                         
  10  -8   5          0.03         -0.64        16.12 o                         
  -7  -7   5          0.10          2.98         6.02 o                         
  -6  -7   5          1.71          4.27         5.07 o                         
  -5  -7   5         11.39         22.80         5.93 o                         
  -4  -7   5         14.49         11.06        10.07 o                         
  -3  -7   5          3.58          0.19         4.12 o                         
  -2  -7   5         44.19         45.39         6.28 o                         
  -1  -7   5        118.66        123.97         7.27 o                         
   0  -7   5         97.93        103.88         6.56 o                         
   1  -7   5         40.36         37.42         4.57 o                         
   2  -7   5        144.92        144.19         5.27 o                         
   3  -7   5         99.94         96.16         3.42 o                         
   4  -7   5         16.97         17.80         2.10 o                         
   5  -7   5         15.17         12.96         3.99 o                         
   6  -7   5         38.71         32.85         5.46 o                         
   7  -7   5         30.61         24.92         5.28 o                         
   8  -7   5         37.83         40.35        11.08 o                         
   9  -7   5         30.04         35.77         6.93 o                         
  10  -7   5         19.61         15.83         6.59 o                         
  -8  -6   5          5.12          3.09         5.12 o                         
  -7  -6   5          3.53          7.16         6.38 o                         
  -6  -6   5         15.64         14.80        14.56 o                         
  -5  -6   5          6.30          3.36         5.16 o                         
  -4  -6   5         69.55         64.80         7.83 o                         
  -3  -6   5          3.51         -0.50         3.21 o                         
  -2  -6   5         33.95         27.44         4.32 o                         
  -1  -6   5         32.74         33.40         3.60 o                         
   0  -6   5        497.42        470.08         8.07 o                         
   1  -6   5         80.85         80.07         4.35 o                         
   2  -6   5          3.13          0.98         2.52 o                         
   3  -6   5         59.69         61.13         2.96 o                         
   4  -6   5        254.58        264.47        10.52 o                         
   5  -6   5          1.31          3.94         1.77 o                         
   6  -6   5          0.99         -1.74         1.74 o                         
   7  -6   5         75.88         81.86         3.77 o                         
   8  -6   5         74.95         71.26         5.09 o                         
   9  -6   5         34.78         31.31         4.41 o                         
  10  -6   5          7.20         -0.35         3.70 o                         
  -9  -5   5          4.61          3.89         4.23 o                         
  -8  -5   5          0.69          2.70         4.47 o                         
  -7  -5   5          0.18          1.39         3.93 o                         
  -6  -5   5         10.70          8.86         3.90 o                         
  -5  -5   5          9.24          7.65         3.49 o                         
  -4  -5   5          3.56         -0.31         5.30 o                         
  -3  -5   5        259.90        244.76        10.51 o                         
  -2  -5   5         94.25         82.30        11.45 o                         
  -1  -5   5        135.74        148.65         6.10 o                         
   0  -5   5         28.00         30.05         2.62 o                         
   1  -5   5         20.26         19.97         2.61 o                         
   2  -5   5        157.91        155.78         3.71 o                         
   3  -5   5        449.64        446.93         7.32 o                         
   4  -5   5        323.98        342.75         7.18 o                         
   5  -5   5        147.10        159.16         4.59 o                         
   6  -5   5        124.42        131.08         4.63 o                         
   7  -5   5         81.06         78.14         5.37 o                         
   8  -5   5         51.89         55.83         6.27 o                         
   9  -5   5          6.57          2.97         3.63 o                         
  10  -5   5          0.19          1.67         3.39 o                         
  11  -5   5          0.02          1.02         4.21 o                         
  -9  -4   5          0.66         -0.11         3.74 o                         
  -8  -4   5          0.39         -0.53         4.18 o                         
  -7  -4   5         29.24         11.51         4.41 o                         
  -6  -4   5         22.21         20.39         4.73 o                         
  -5  -4   5          0.04         -2.84         2.84 o                         
  -4  -4   5        101.90         98.36         5.58 o                         
  -3  -4   5         32.16         39.37         4.18 o                         
  -2  -4   5         21.16         32.74         2.79 o                         
  -1  -4   5        197.14        190.66         6.15 o                         
   0  -4   5       1828.02       1868.53        24.07 o                         
   1  -4   5          1.11          1.75         1.47 o                         
   2  -4   5       1558.95       1571.65        17.55 o                         
   3  -4   5        327.96        322.40         6.08 o                         
   4  -4   5         36.40         41.52         3.61 o                         
   5  -4   5        140.03        143.08         4.60 o                         
   6  -4   5          3.87          4.58         2.23 o                         
   7  -4   5          0.45          4.11         2.61 o                         
   8  -4   5          8.83          5.76         3.90 o                         
   9  -4   5          0.08         -0.28         4.27 o                         
  10  -4   5          8.34         11.47         8.88 o                         
  11  -4   5          0.32         -3.18         5.40 o                         
 -10  -3   5          3.84         -4.25         4.25 o                         
  -9  -3   5          0.35          8.53         5.95 o                         
  -8  -3   5         19.03         21.74         5.03 o                         
  -7  -3   5         11.81          9.46         4.14 o                         
  -6  -3   5          9.34         10.23         4.27 o                         
  -5  -3   5         11.27          8.66         3.17 o                         
  -4  -3   5         10.49         14.52         3.74 o                         
  -3  -3   5         33.98         29.54         3.24 o                         
  -2  -3   5        789.45        838.35        13.07 o                         
  -1  -3   5         45.15         56.86        11.72 o                         
   0  -3   5        614.40        596.82         9.94 o                         
   1  -3   5        583.22        579.06         7.41 o                         
   2  -3   5        147.01        148.00         3.55 o                         
   3  -3   5         11.53         15.12         2.14 o                         
   4  -3   5         30.93         22.17         3.17 o                         
   5  -3   5         24.15         20.38         2.94 o                         
   6  -3   5         47.17         56.40         6.70 o                         
   7  -3   5         50.82         56.61         4.98 o                         
   8  -3   5         14.32         14.50         3.92 o                         
   9  -3   5          0.01          3.55         4.88 o                         
  10  -3   5          0.00         -3.52         4.86 o                         
  11  -3   5          0.83         -1.68         5.53 o                         
 -10  -2   5          4.39          6.16         5.38 o                         
  -9  -2   5         30.21         32.78         6.78 o                         
  -8  -2   5          1.39          1.14         3.76 o                         
  -7  -2   5         27.59         21.33         4.38 o                         
  -6  -2   5         76.27         62.98         5.62 o                         
  -5  -2   5        863.00        890.86        29.02 o                         
  -4  -2   5         16.82         16.79         4.07 o                         
  -3  -2   5       1387.93       1469.38        26.36 o                         
  -2  -2   5       1029.12       1090.02        20.33 o                         
  -1  -2   5          0.18          0.66         1.74 o                         
   0  -2   5        175.95        193.73         8.36 o                         
   1  -2   5        220.67        218.42         5.19 o                         
   2  -2   5       1142.63       1099.89        11.78 o                         
   3  -2   5         21.41         21.99         2.06 o                         
   4  -2   5         55.09         61.64         2.61 o                         
   5  -2   5         71.04         81.00         3.37 o                         
   6  -2   5         42.91         51.75         3.27 o                         
   7  -2   5          1.57          2.82         2.52 o                         
   8  -2   5          0.07          4.12         3.09 o                         
   9  -2   5          0.60         -1.54         5.31 o                         
  10  -2   5          0.83          1.84         7.60 o                         
 -11  -1   5          7.10         -4.77         5.76 o                         
 -10  -1   5          0.17          3.13         5.40 o                         
  -9  -1   5          0.41         -1.05        10.35 o                         
  -8  -1   5         10.90         18.28         5.23 o                         
  -7  -1   5        138.58        137.75         7.96 o                         
  -6  -1   5         43.30         40.28         7.60 o                         
  -5  -1   5        156.19        169.83         8.80 o                         
  -4  -1   5          6.40          5.49         3.47 o                         
  -3  -1   5        428.07        420.50        11.27 o                         
  -2  -1   5          0.15          0.27         2.46 o                         
  -1  -1   5       1823.45       1892.69        46.07 o                         
   0  -1   5         13.24         12.66         1.60 o                         
   1  -1   5       1653.29       1619.15        25.90 o                         
   2  -1   5        377.50        405.81         8.14 o                         
   3  -1   5        328.83        313.66         5.08 o                         
   4  -1   5         28.41         28.76         2.44 o                         
   5  -1   5        161.65        167.89         4.53 o                         
   6  -1   5          8.06          8.81         2.26 o                         
   7  -1   5        214.43        211.58         8.10 o                         
   8  -1   5         11.32         13.31         3.95 o                         
   9  -1   5          0.93         -0.08         8.52 o                         
  10  -1   5          9.23          7.48         6.40 o                         
 -11   0   5         13.10         29.85         8.61 o                         
 -10   0   5         16.82         14.17         9.16 o                         
  -9   0   5          1.46         -0.63         6.32 o                         
  -8   0   5        100.20        109.01         6.37 o                         
  -7   0   5         78.54         93.18         8.09 o                         
  -6   0   5         46.40         40.75         5.75 o                         
  -5   0   5         18.31         20.44         5.68 o                         
  -4   0   5        884.70        876.97        18.77 o                         
  -3   0   5        195.24        204.20        14.47 o                         
  -2   0   5        355.91        356.30         9.98 o                         
  -1   0   5         55.72         49.14         4.27 o                         
   0   0   5       1274.42       1182.36        20.40 o                         
   1   0   5        306.49        255.93        10.29 o                         
   2   0   5        279.18        273.85         5.95 o                         
   3   0   5         73.94         93.76         4.84 o                         
   4   0   5        329.13        326.01         5.85 o                         
   5   0   5         61.12         68.12         5.26 o                         
   6   0   5         46.10         51.97         4.40 o                         
   7   0   5         21.11         17.52         4.25 o                         
   8   0   5         14.25         15.32         4.50 o                         
   9   0   5         23.93         22.60         5.07 o                         
  10   0   5          1.16         -3.13         7.60 o                         
 -11   1   5          0.00          1.01         5.44 o                         
 -10   1   5         12.02         15.14         6.13 o                         
  -9   1   5         12.04          6.96         6.96 o                         
  -8   1   5          1.49         -0.66         4.07 o                         
  -7   1   5         28.07         29.00         8.06 o                         
  -6   1   5         78.34         86.12         9.89 o                         
  -5   1   5         40.06         50.43        11.45 o                         
  -4   1   5         74.05         67.70         5.31 o                         
  -3   1   5        474.81        448.62        13.18 o                         
  -2   1   5        139.34        163.70         5.06 o                         
  -1   1   5        529.95        532.18         7.54 o                         
   0   1   5       2260.31       2228.09        27.80 o                         
   1   1   5        567.45        546.21         8.90 o                         
   2   1   5       1293.41       1346.18        19.62 o                         
   3   1   5        222.05        217.24         4.80 o                         
   4   1   5         18.60         22.83         5.32 o                         
   5   1   5        310.23        318.17         8.39 o                         
   6   1   5        196.55        222.54         7.70 o                         
   7   1   5          3.05          8.39         6.21 o                         
   8   1   5         52.42         63.88         8.08 o                         
   9   1   5         14.91         22.72         5.51 o                         
  10   1   5          0.02          1.52         6.59 o                         
 -11   2   5          1.93          8.45         5.61 o                         
 -10   2   5         24.74         15.57         8.06 o                         
  -9   2   5         19.98         26.50        10.44 o                         
  -8   2   5          1.83          7.02         4.34 o                         
  -7   2   5         12.07         17.66         3.70 o                         
  -6   2   5         17.08         18.04         4.21 o                         
  -5   2   5         13.88         16.00        10.17 o                         
  -4   2   5         22.72         24.56         4.80 o                         
  -3   2   5        277.32        268.45         6.38 o                         
  -2   2   5         94.87         89.05         3.51 o                         
  -1   2   5         74.23         82.49         3.60 o                         
   0   2   5          0.08         -0.69         1.89 o                         
   1   2   5        190.30        212.52         6.58 o                         
   2   2   5         27.03         28.63         3.54 o                         
   3   2   5         75.82         68.96         6.19 o                         
   4   2   5          6.01         14.31         5.52 o                         
   5   2   5         50.86         67.73         5.99 o                         
   6   2   5          0.42          2.06         3.54 o                         
   7   2   5         82.31         86.96        10.83 o                         
   8   2   5          0.02         -2.73         5.22 o                         
   9   2   5          1.47         -0.74         5.31 o                         
 -12   3   5          0.13         -0.34         6.32 o                         
 -11   3   5          1.99         -0.18         7.33 o                         
 -10   3   5          1.24         -1.83         6.04 o                         
  -9   3   5          5.76          2.92         4.34 o                         
  -8   3   5          6.73          0.27         3.96 o                         
  -7   3   5          0.92          4.46         3.99 o                         
  -6   3   5         73.83         90.69         4.74 o                         
  -5   3   5         15.55         20.94         3.03 o                         
  -4   3   5         54.23         59.69         4.97 o                         
  -3   3   5        103.22        103.16         3.48 o                         
  -2   3   5       1469.67       1490.83        17.37 o                         
  -1   3   5        196.20        209.74         7.80 o                         
   0   3   5        648.94        663.45        10.62 o                         
   1   3   5        710.03        661.64        12.72 o                         
   2   3   5        430.97        424.00        17.10 o                         
   3   3   5        522.13        522.76        13.30 o                         
   4   3   5        286.71        277.85         9.56 o                         
   5   3   5          2.84          5.19         3.12 o                         
   6   3   5          1.30          0.96         3.79 o                         
   7   3   5         12.54         14.86        10.11 o                         
   8   3   5          1.24         -2.69         5.95 o                         
   9   3   5          0.53         -0.55        12.55 o                         
 -11   4   5          3.13          3.48         7.33 o                         
 -10   4   5          9.08          3.67         4.85 o                         
  -9   4   5          2.38          2.34         4.12 o                         
  -8   4   5         17.75          9.37         4.69 o                         
  -7   4   5          1.73          2.71         4.00 o                         
  -6   4   5         18.53         20.58         4.57 o                         
  -5   4   5        393.65        395.62         8.02 o                         
  -4   4   5         88.89         88.30         3.74 o                         
  -3   4   5        195.63        194.91         4.92 o                         
  -2   4   5         58.53         67.00         3.43 o                         
  -1   4   5        479.99        477.64         8.66 o                         
   0   4   5        111.43        107.99         5.81 o                         
   1   4   5         28.98         36.88         3.68 o                         
   2   4   5         34.40         36.90         3.89 o                         
   3   4   5        126.29        126.77         6.21 o                         
   4   4   5         90.87         85.75         5.50 o                         
   5   4   5         78.87         78.58         8.72 o                         
   6   4   5         57.20         73.17         7.29 o                         
   7   4   5          0.71          0.11         4.43 o                         
   8   4   5          0.00          3.25         6.06 o                         
 -11   5   5          0.00         -3.30         6.41 o                         
 -10   5   5         13.28         20.22         5.48 o                         
  -9   5   5          1.43          2.31         4.38 o                         
  -8   5   5          1.59         -3.10         5.95 o                         
  -7   5   5         60.54         67.42         6.71 o                         
  -6   5   5        159.19        155.44         8.37 o                         
  -5   5   5         91.60        101.84        12.27 o                         
  -4   5   5        227.75        235.48         5.90 o                         
  -3   5   5        198.67        198.68         4.76 o                         
  -2   5   5         16.21         19.75         2.64 o                         
  -1   5   5        440.24        441.28         9.00 o                         
   0   5   5        295.12        282.93         9.49 o                         
   1   5   5          9.00         12.55         3.14 o                         
   2   5   5        110.33        109.20         7.75 o                         
   3   5   5        123.26        133.69         6.93 o                         
   4   5   5         10.24         12.96         4.65 o                         
   5   5   5          0.33         -1.32         7.55 o                         
   6   5   5          1.78          1.59         4.30 o                         
   7   5   5         17.45         20.67         6.48 o                         
 -11   6   5          0.05         -2.49         4.51 o                         
 -10   6   5         28.60         23.20         5.50 o                         
  -9   6   5          4.15          6.87         4.64 o                         
  -8   6   5         13.20         15.06         4.88 o                         
  -7   6   5          5.95          2.79         4.17 o                         
  -6   6   5         30.78         31.59         5.18 o                         
  -5   6   5         13.40         16.34         2.89 o                         
  -4   6   5          8.51          8.93         2.73 o                         
  -3   6   5        171.90        162.17         5.09 o                         
  -2   6   5        130.01        135.59         4.95 o                         
  -1   6   5         49.33         51.05         3.55 o                         
   0   6   5         92.05         91.56         5.69 o                         
   1   6   5        240.80        246.13         9.75 o                         
   2   6   5         19.13         20.55         3.85 o                         
   3   6   5         10.05          5.92         4.07 o                         
   4   6   5         23.04         28.77         5.38 o                         
   5   6   5          8.71          4.97         4.96 o                         
   6   6   5          0.11          1.02         5.29 o                         
 -11   7   5          0.12          0.71         4.54 o                         
 -10   7   5          3.02          4.44        10.26 o                         
  -9   7   5          2.99         -1.98         5.68 o                         
  -8   7   5         37.64         47.20         6.03 o                         
  -7   7   5         79.64         84.71         7.32 o                         
  -6   7   5        105.29        112.00         7.56 o                         
  -5   7   5        160.14        152.53         7.24 o                         
  -4   7   5         67.62         58.03         5.67 o                         
  -3   7   5         95.33         91.38         5.41 o                         
  -2   7   5        232.27        215.24         7.25 o                         
  -1   7   5         14.46          8.13         3.28 o                         
   0   7   5         19.84         26.26         3.90 o                         
   1   7   5          1.47          2.16         3.71 o                         
   2   7   5         44.80         48.55         5.95 o                         
   3   7   5          0.99         -0.15         3.80 o                         
   4   7   5         13.32         14.09         6.14 o                         
   5   7   5         10.02         12.29         6.79 o                         
 -10   8   5          4.04          6.40         4.19 o                         
  -9   8   5          0.86         -2.67         3.75 o                         
  -8   8   5         22.53         17.32         5.13 o                         
  -7   8   5         19.34         23.98         5.04 o                         
  -6   8   5          1.22          2.14         4.20 o                         
  -5   8   5         34.44         30.95         3.70 o                         
  -4   8   5         14.25         11.79         3.14 o                         
  -3   8   5         17.10         28.94         4.89 o                         
  -2   8   5          0.53         -0.61         2.85 o                         
  -1   8   5          5.32          5.63         4.46 o                         
   0   8   5        131.01        132.06         7.45 o                         
   1   8   5          0.01         -3.95         3.95 o                         
   2   8   5         21.04         24.88         5.17 o                         
   3   8   5          0.49         -2.05         4.12 o                         
   4   8   5          5.68         14.57        12.18 o                         
  -9   9   5          2.46         -1.89         3.64 o                         
  -8   9   5          7.39          5.76         4.67 o                         
  -7   9   5          5.64         12.42         4.39 o                         
  -6   9   5         16.85         17.83         4.05 o                         
  -5   9   5          4.20          4.39         2.87 o                         
  -4   9   5         17.37         14.38         3.52 o                         
  -3   9   5          1.79          1.84         3.09 o                         
  -2   9   5         26.69         20.24         4.09 o                         
  -1   9   5          6.33         10.53         3.72 o                         
   0   9   5          6.44          4.20         3.89 o                         
   1   9   5          5.83          3.84         4.26 o                         
   2   9   5         38.20         56.07         7.09 o                         
   3   9   5          1.95          0.46         5.96 o                         
  -8  10   5          9.52         10.23         4.02 o                         
  -7  10   5          0.01          2.08         3.86 o                         
  -6  10   5          0.32          3.88         6.10 o                         
  -5  10   5         25.83         23.09         4.60 o                         
  -4  10   5          2.00          4.68         3.31 o                         
  -3  10   5          2.83          1.63         6.37 o                         
  -2  10   5          0.58         -2.19         3.20 o                         
  -1  10   5          4.71          5.16         3.76 o                         
   0  10   5         12.14         14.76         4.50 o                         
   1  10   5          0.25         -1.59         4.10 o                         
  -6  11   5          1.99          0.50         3.96 o                         
  -5  11   5          0.06          1.67         3.97 o                         
  -4  11   5         15.41         19.49         5.22 o                         
  -3  11   5          9.58          7.73         4.09 o                         
  -2  11   5          2.16          0.18         3.86 o                         
  -1 -11   6          3.03         -0.76         4.42 o                         
   0 -11   6          2.89          5.72         4.53 o                         
   1 -11   6         16.69         13.70         4.90 o                         
   2 -11   6          9.53         13.45         4.62 o                         
   3 -11   6          4.21          6.67         3.95 o                         
   4 -11   6          1.80          2.33         3.05 o                         
   5 -11   6          8.74         16.85        10.26 o                         
   6 -11   6          1.27         -4.03         8.79 o                         
  -3 -10   6          1.04         -0.50         4.96 o                         
  -2 -10   6         30.19         31.91         5.91 o                         
  -1 -10   6         24.93         28.65         5.60 o                         
   0 -10   6          4.41          2.73         4.14 o                         
   1 -10   6          0.04         -1.09         3.93 o                         
   2 -10   6         18.28         21.32         6.62 o                         
   3 -10   6         37.66         39.23         4.91 o                         
   4 -10   6          0.49         -3.28         3.28 o                         
   5 -10   6          3.98          2.38         8.24 o                         
   6 -10   6         40.91         43.78        11.72 o                         
   7 -10   6          0.07          2.93         8.24 o                         
   8 -10   6          0.36          2.56         9.34 o                         
  -5  -9   6         12.00         20.93         5.67 o                         
  -4  -9   6         12.32         19.32         6.59 o                         
  -3  -9   6          8.37         12.38         4.97 o                         
  -2  -9   6          3.19         -3.76         3.76 o                         
  -1  -9   6         34.96         41.77         7.60 o                         
   0  -9   6         13.92         15.77         4.61 o                         
   1  -9   6         20.68         22.97         4.72 o                         
   2  -9   6          0.78          5.13         4.19 o                         
   3  -9   6         90.97         90.33         6.04 o                         
   4  -9   6          8.01          6.49         3.18 o                         
   5  -9   6          2.85          6.96         7.69 o                         
   6  -9   6          1.65         15.57         8.79 o                         
   7  -9   6          0.26          6.59         8.24 o                         
   8  -9   6          0.37          3.11         8.61 o                         
   9  -9   6          7.62         19.42         9.89 o                         
  -6  -8   6          2.08         15.39        10.81 o                         
  -5  -8   6         17.82         11.74        10.35 o                         
  -4  -8   6          3.47          7.32         5.40 o                         
  -3  -8   6         17.07         20.46         5.75 o                         
  -2  -8   6         24.19         20.51         4.89 o                         
  -1  -8   6        147.27        158.00         8.43 o                         
   0  -8   6         55.43         57.27         5.74 o                         
   1  -8   6        425.98        448.13        11.69 o                         
   2  -8   6        119.08        120.38         7.20 o                         
   3  -8   6         38.72         34.73         4.33 o                         
   4  -8   6         14.73         12.99         3.58 o                         
   5  -8   6          6.09          7.42         2.83 o                         
   6  -8   6          2.71         -6.23         6.96 o                         
   7  -8   6          0.99          2.45         4.22 o                         
   8  -8   6          0.02         -4.31         4.31 o                         
   9  -8   6          7.51         10.49         5.71 o                         
  -7  -7   6          5.40         12.64        10.44 o                         
  -6  -7   6          6.73         17.13         6.11 o                         
  -5  -7   6          7.59          9.14         5.49 o                         
  -4  -7   6         96.71        100.25         9.01 o                         
  -3  -7   6         52.27         38.71         6.46 o                         
  -2  -7   6        124.76        128.03         8.38 o                         
  -1  -7   6         54.56         57.37         6.10 o                         
   0  -7   6          6.31          8.64         3.71 o                         
   1  -7   6          1.05         -4.10         4.10 o                         
   2  -7   6         45.91         40.71         4.58 o                         
   3  -7   6          0.16          1.16         3.09 o                         
   4  -7   6         70.84         64.52         3.38 o                         
   5  -7   6         25.39         25.79         2.50 o                         
   6  -7   6          2.10          1.08         3.33 o                         
   7  -7   6         18.04         19.81         2.78 o                         
   8  -7   6          0.51          2.98         4.59 o                         
   9  -7   6          6.72         11.07         5.76 o                         
  10  -7   6          0.21          0.20         3.00 o                         
  -8  -6   6          0.74          8.41         7.11 o                         
  -7  -6   6         30.08         29.19         7.51 o                         
  -6  -6   6          5.92          9.17        12.55 o                         
  -5  -6   6         23.22         18.30         5.94 o                         
  -4  -6   6         16.71         14.20         5.48 o                         
  -3  -6   6         12.15         10.98         4.79 o                         
  -2  -6   6         48.08         59.09         5.39 o                         
  -1  -6   6         48.62         49.49         4.18 o                         
   0  -6   6          3.00          3.28         2.62 o                         
   1  -6   6        208.29        203.95         5.95 o                         
   2  -6   6         35.67         35.80         3.31 o                         
   3  -6   6          1.08          1.78         3.09 o                         
   4  -6   6         18.94         19.37         4.39 o                         
   5  -6   6         28.59         26.10         2.70 o                         
   6  -6   6        127.41        135.64         6.37 o                         
   7  -6   6          7.26         12.48         3.39 o                         
   8  -6   6          1.01          4.43         3.33 o                         
   9  -6   6          1.38          2.29         3.61 o                         
  10  -6   6          6.71          7.18         4.20 o                         
  -9  -5   6          4.30          6.81        16.58 o                         
  -8  -5   6          6.00          7.27         4.49 o                         
  -7  -5   6          0.11         -2.75         3.73 o                         
  -6  -5   6         10.21          9.72         3.90 o                         
  -5  -5   6         13.96          5.20         3.31 o                         
  -4  -5   6         12.26          9.77         3.16 o                         
  -3  -5   6        129.38        124.21         6.69 o                         
  -2  -5   6         65.98         54.27         6.32 o                         
  -1  -5   6        172.61        162.35         6.58 o                         
   0  -5   6        137.90        141.05         6.69 o                         
   1  -5   6         17.32         15.46         2.20 o                         
   2  -5   6        156.19        135.22         8.59 o                         
   3  -5   6        187.51        171.51         4.77 o                         
   4  -5   6        149.69        153.36         6.87 o                         
   5  -5   6         44.57         46.31         3.41 o                         
   6  -5   6        143.84        156.11         6.71 o                         
   7  -5   6          4.60          2.68         6.84 o                         
   8  -5   6          1.56          1.84         3.31 o                         
   9  -5   6          7.61         11.05         4.15 o                         
  10  -5   6          6.05         12.27         5.56 o                         
  -9  -4   6          0.11         -1.88         5.06 o                         
  -8  -4   6          5.67          2.15         4.34 o                         
  -7  -4   6          9.88          9.71         7.86 o                         
  -6  -4   6         54.57         58.49         5.73 o                         
  -5  -4   6         87.75         84.16         6.09 o                         
  -4  -4   6        303.71        318.92         9.01 o                         
  -3  -4   6         60.38         65.57         4.37 o                         
  -2  -4   6         87.38         80.07         4.48 o                         
  -1  -4   6        464.50        454.44         9.62 o                         
   0  -4   6         15.69         12.61         2.68 o                         
   1  -4   6         56.96         68.99         3.24 o                         
   2  -4   6        139.35        133.94         5.05 o                         
   3  -4   6         57.48         54.26         4.30 o                         
   4  -4   6        282.54        279.92         6.35 o                         
   5  -4   6          2.31          2.22         2.23 o                         
   6  -4   6          2.64          6.98         3.14 o                         
   7  -4   6          7.57          8.45         4.45 o                         
   8  -4   6         30.13         30.89         3.85 o                         
   9  -4   6          0.37          2.19         3.21 o                         
  10  -4   6          4.85          2.91         4.30 o                         
 -10  -3   6          0.24          2.10         6.59 o                         
  -9  -3   6          5.62         -4.76         5.77 o                         
  -8  -3   6          0.13          2.11         3.95 o                         
  -7  -3   6          0.01          2.48         3.50 o                         
  -6  -3   6        133.18        114.30         7.60 o                         
  -5  -3   6         26.15         30.66         4.28 o                         
  -4  -3   6          0.10          4.57         3.15 o                         
  -3  -3   6        209.49        199.46         8.91 o                         
  -2  -3   6        999.19       1015.95        20.53 o                         
  -1  -3   6          0.09          0.12         1.99 o                         
   0  -3   6        284.88        275.78         6.46 o                         
   1  -3   6        477.55        461.76        11.10 o                         
   2  -3   6        560.09        586.78         8.03 o                         
   3  -3   6        140.78        144.80         4.72 o                         
   4  -3   6         60.73         61.52         7.58 o                         
   5  -3   6        237.50        250.07         6.31 o                         
   6  -3   6         18.59         24.87         3.37 o                         
   7  -3   6        139.69        145.06         5.94 o                         
   8  -3   6          1.02         -0.96         3.27 o                         
   9  -3   6          3.18          2.59         5.03 o                         
  10  -3   6          0.07         -0.88         5.40 o                         
 -10  -2   6          0.92          1.00         6.96 o                         
  -9  -2   6         33.18         30.94         7.02 o                         
  -8  -2   6         34.93         25.91         4.89 o                         
  -7  -2   6          3.37          3.03         3.45 o                         
  -6  -2   6        237.05        244.96         8.89 o                         
  -5  -2   6         33.94         30.78         5.63 o                         
  -4  -2   6          1.11          1.28         4.67 o                         
  -3  -2   6        251.77        254.40         9.39 o                         
  -2  -2   6         89.60         97.12         6.26 o                         
  -1  -2   6        417.60        460.23         8.20 o                         
   0  -2   6          0.55          1.55         3.57 o                         
   1  -2   6          0.85          2.67         1.83 o                         
   2  -2   6        514.95        515.38         9.27 o                         
   3  -2   6         12.23          9.91         2.40 o                         
   4  -2   6          0.21         -1.94         1.94 o                         
   5  -2   6        161.98        151.82         4.18 o                         
   6  -2   6         34.21         46.92         4.28 o                         
   7  -2   6          6.94          3.19         2.58 o                         
   8  -2   6         28.95         29.38         4.43 o                         
   9  -2   6          6.52          2.51         5.29 o                         
  10  -2   6          3.57          3.87         5.81 o                         
 -11  -1   6         16.07         16.49         6.86 o                         
 -10  -1   6          7.29          8.53         9.71 o                         
  -9  -1   6          0.20         -3.20         4.22 o                         
  -8  -1   6         23.65         25.45         4.95 o                         
  -7  -1   6         52.97         61.30         7.51 o                         
  -6  -1   6         21.15         30.10         6.87 o                         
  -5  -1   6          0.33         -2.41         3.73 o                         
  -4  -1   6        152.16        168.82         9.07 o                         
  -3  -1   6        679.20        749.95        16.58 o                         
  -2  -1   6        172.52        201.47         7.83 o                         
  -1  -1   6        520.69        507.34        12.23 o                         
   0  -1   6       1597.91       1615.85        20.06 o                         
   1  -1   6        571.34        612.39        13.46 o                         
   2  -1   6       1232.79       1267.61        18.40 o                         
   3  -1   6         97.73        105.10         5.94 o                         
   4  -1   6         85.42        100.39         3.71 o                         
   5  -1   6          4.43          0.48         2.03 o                         
   6  -1   6         22.70         18.70         2.85 o                         
   7  -1   6          1.15          2.86         3.20 o                         
   8  -1   6          7.26         12.02         4.13 o                         
   9  -1   6         24.50         27.56         7.78 o                         
  10  -1   6          6.82          7.88         6.66 o                         
 -11   0   6          2.75         -0.69         5.74 o                         
 -10   0   6          3.15          5.28         6.32 o                         
  -9   0   6          0.15          0.18         7.97 o                         
  -8   0   6         10.90          9.12         4.77 o                         
  -7   0   6          2.33         -2.80         4.07 o                         
  -6   0   6        105.08        111.57         8.48 o                         
  -5   0   6         26.92         24.94         4.69 o                         
  -4   0   6         32.53         37.13         5.68 o                         
  -3   0   6        522.36        546.93        13.34 o                         
  -2   0   6        128.09        143.36        12.18 o                         
  -1   0   6        160.96        179.09         7.05 o                         
   0   0   6        956.46       1017.04        19.36 o                         
   1   0   6        386.51        418.31         9.06 o                         
   2   0   6         40.40         46.28         3.89 o                         
   3   0   6        370.03        371.99         6.52 o                         
   4   0   6         19.74         22.42         2.58 o                         
   5   0   6         35.44         42.79         3.23 o                         
   6   0   6         57.65         71.18         5.23 o                         
   7   0   6         17.28         15.30         4.37 o                         
   8   0   6         12.81         14.06         4.54 o                         
   9   0   6          3.20          8.88         4.63 o                         
  10   0   6          5.66          0.92         6.47 o                         
 -11   1   6          5.70         10.99         6.08 o                         
 -10   1   6          0.03         -2.68         9.07 o                         
  -9   1   6          2.12         -3.48         6.23 o                         
  -8   1   6         62.45         70.74         7.25 o                         
  -7   1   6          0.14         -1.01         3.89 o                         
  -6   1   6        163.91        163.69         8.67 o                         
  -5   1   6        102.60        118.87         7.22 o                         
  -4   1   6        127.65        129.08         4.95 o                         
  -3   1   6         38.98         38.26         2.96 o                         
  -2   1   6         19.05         15.18         3.30 o                         
  -1   1   6        356.08        422.65         6.78 o                         
   0   1   6          0.62          4.15         2.14 o                         
   1   1   6        567.69        628.55        11.80 o                         
   2   1   6         55.63         52.33         3.84 o                         
   3   1   6         95.96         96.81         5.85 o                         
   4   1   6         63.12         63.58         5.25 o                         
   5   1   6         59.56         51.58         5.24 o                         
   6   1   6         20.99         21.53         4.25 o                         
   7   1   6         34.85         29.34         6.16 o                         
   8   1   6          1.75          3.57         4.95 o                         
   9   1   6         15.28         20.41         7.51 o                         
 -11   2   6          6.49         -2.40        11.81 o                         
 -10   2   6          0.15          1.47         6.41 o                         
  -9   2   6          0.14          2.79         4.60 o                         
  -8   2   6         46.29         46.36         9.07 o                         
  -7   2   6          2.72         -1.08         6.04 o                         
  -6   2   6         11.94         12.15         4.01 o                         
  -5   2   6        137.34        157.50         7.51 o                         
  -4   2   6         48.06         66.78         4.14 o                         
  -3   2   6         26.23         22.07         2.74 o                         
  -2   2   6        194.45        210.33         4.99 o                         
  -1   2   6         32.27         42.68         2.89 o                         
   0   2   6        389.69        390.54        12.34 o                         
   1   2   6        162.15        137.22         5.15 o                         
   2   2   6         54.89         57.49         4.88 o                         
   3   2   6        109.04        117.30         7.19 o                         
   4   2   6         37.62         37.80         8.56 o                         
   5   2   6          4.26         10.63         3.86 o                         
   6   2   6          2.09          0.04         4.31 o                         
   7   2   6         20.12          9.97         5.59 o                         
   8   2   6         11.72          5.94         5.94 o                         
   9   2   6         31.35         39.30         7.95 o                         
 -11   3   6          2.00         -4.21         7.14 o                         
 -10   3   6          4.51         17.95         8.24 o                         
  -9   3   6          1.38          5.09         4.85 o                         
  -8   3   6          3.25          5.40         4.48 o                         
  -7   3   6          0.68         -3.73         3.73 o                         
  -6   3   6          6.43         -3.03         3.03 o                         
  -5   3   6         58.29         62.06         5.69 o                         
  -4   3   6         50.97         47.75         5.22 o                         
  -3   3   6        114.61        126.38         4.40 o                         
  -2   3   6        597.50        586.92         9.45 o                         
  -1   3   6        623.52        641.62        10.11 o                         
   0   3   6         52.34         61.54         4.72 o                         
   1   3   6         73.38         78.35         4.80 o                         
   2   3   6          6.45          9.42         4.85 o                         
   3   3   6        134.69        125.85         7.43 o                         
   4   3   6        111.03        108.24         7.33 o                         
   5   3   6         85.62         88.40         5.76 o                         
   6   3   6         72.19         85.15         7.47 o                         
   7   3   6         19.61         18.82         6.70 o                         
   8   3   6          4.33         -5.50         5.50 o                         
 -11   4   6          0.26         -5.49         6.23 o                         
 -10   4   6          0.04          0.45         7.69 o                         
  -9   4   6         10.68         13.74         5.10 o                         
  -8   4   6          0.77         -0.92         4.03 o                         
  -7   4   6          1.73          4.16         4.58 o                         
  -6   4   6         54.80         61.77         9.16 o                         
  -5   4   6        252.37        244.01         7.80 o                         
  -4   4   6        148.03        156.97         7.51 o                         
  -3   4   6         38.49         33.27         3.14 o                         
  -2   4   6        163.21        163.22         5.23 o                         
  -1   4   6          7.02          4.13         2.38 o                         
   0   4   6          2.42          3.03         2.44 o                         
   1   4   6          5.42          3.83         3.18 o                         
   2   4   6         35.26         42.83         5.04 o                         
   3   4   6         10.60         16.27         3.74 o                         
   4   4   6        195.57        193.17        10.55 o                         
   5   4   6          0.34          2.78         4.04 o                         
   6   4   6         42.77         39.09         8.75 o                         
   7   4   6          6.20          3.48         4.73 o                         
   8   4   6          0.06          2.31         6.41 o                         
 -11   5   6          0.06          9.52         7.33 o                         
 -10   5   6          0.42         -4.27         4.27 o                         
  -9   5   6         11.41         12.86         5.24 o                         
  -8   5   6         18.45         20.39         6.69 o                         
  -7   5   6        369.99        362.96        12.93 o                         
  -6   5   6          3.06         -1.81         3.86 o                         
  -5   5   6        139.82        145.15        15.75 o                         
  -4   5   6         13.60         16.84         3.76 o                         
  -3   5   6         93.47         81.63         6.57 o                         
  -2   5   6         17.31         20.40         2.82 o                         
  -1   5   6         47.05         54.59         6.52 o                         
   0   5   6          6.82          2.40         2.80 o                         
   1   5   6        931.95        904.40        15.34 o                         
   2   5   6         70.25         71.98         6.08 o                         
   3   5   6        267.25        257.28         8.55 o                         
   4   5   6         33.64         38.81         7.74 o                         
   5   5   6          3.92         -3.99         6.96 o                         
   6   5   6          2.76         -4.49         4.49 o                         
   7   5   6          5.24         14.72         5.67 o                         
 -11   6   6          0.02         -3.17         4.85 o                         
 -10   6   6         27.43         28.59         6.07 o                         
  -9   6   6          3.30          1.50         4.61 o                         
  -8   6   6         18.04         32.50         5.81 o                         
  -7   6   6         42.89         36.47         9.16 o                         
  -6   6   6         19.91         21.59         5.04 o                         
  -5   6   6         29.72         34.29         4.68 o                         
  -4   6   6         83.49         85.52         6.71 o                         
  -3   6   6        119.35         99.14         5.53 o                         
  -2   6   6        159.95        155.57         5.52 o                         
  -1   6   6        237.85        220.67         9.95 o                         
   0   6   6         44.07         44.96         4.39 o                         
   1   6   6         38.78         38.62         4.58 o                         
   2   6   6         14.92         13.72         3.76 o                         
   3   6   6         30.87         37.29         4.78 o                         
   4   6   6          4.54          5.27         4.46 o                         
   5   6   6          0.62          1.72         4.39 o                         
   6   6   6          0.03          0.82         4.80 o                         
 -10   7   6          5.71          0.19         4.74 o                         
  -9   7   6          1.46          5.74         4.81 o                         
  -8   7   6          3.94          4.23         4.44 o                         
  -7   7   6          6.69          6.55         5.95 o                         
  -6   7   6         74.71         78.14         7.59 o                         
  -5   7   6          7.09          8.88         3.05 o                         
  -4   7   6        238.94        230.30         7.27 o                         
  -3   7   6         25.03         35.24         3.96 o                         
  -2   7   6         18.02          9.25         3.21 o                         
  -1   7   6        126.27        117.59         6.61 o                         
   0   7   6         34.49         49.10         5.01 o                         
   1   7   6         30.02         20.23         4.88 o                         
   2   7   6          0.04         -1.96         3.72 o                         
   3   7   6          0.94         -1.83         4.11 o                         
   4   7   6         17.76          6.59         8.61 o                         
   5   7   6          0.16         -6.31         7.69 o                         
 -10   8   6          3.39          1.94         4.80 o                         
  -9   8   6         20.94         24.48         5.58 o                         
  -8   8   6         14.72         20.84         5.25 o                         
  -7   8   6         10.68         10.88         4.62 o                         
  -6   8   6         71.72         70.76         5.50 o                         
  -5   8   6          2.44          7.32         3.12 o                         
  -4   8   6         39.21         36.74         4.25 o                         
  -3   8   6          0.61          0.13         2.98 o                         
  -2   8   6         19.95         22.04         3.90 o                         
  -1   8   6          7.05          9.92         4.31 o                         
   0   8   6          0.12         -0.95         3.33 o                         
   1   8   6          7.80          7.43         4.35 o                         
   2   8   6         59.23         79.70         7.81 o                         
   3   8   6          0.20         -2.61         5.68 o                         
   4   8   6          2.00         -5.69         5.69 o                         
  -9   9   6         12.56         16.94         5.07 o                         
  -8   9   6         22.20         22.82         5.49 o                         
  -7   9   6          5.09          1.61         4.35 o                         
  -6   9   6         20.49         15.69         4.30 o                         
  -5   9   6          3.55          6.58         3.23 o                         
  -4   9   6          4.80          3.27         3.22 o                         
  -3   9   6          1.76          1.53         3.17 o                         
  -2   9   6         41.56         50.28         6.79 o                         
  -1   9   6         15.93         19.66         4.40 o                         
   0   9   6          0.07          4.99         3.91 o                         
   1   9   6          0.21          7.15         4.24 o                         
   2   9   6         21.03         17.17         6.03 o                         
  -7  10   6          0.00          1.17         4.45 o                         
  -6  10   6          0.82          2.49         3.79 o                         
  -5  10   6          0.92         -1.66         5.23 o                         
  -4  10   6         15.12         16.34         4.05 o                         
  -3  10   6         17.95         21.71         5.45 o                         
  -2  10   6          4.74          4.24         3.92 o                         
  -1  10   6         17.58         23.13         4.85 o                         
   0  10   6         44.00         45.71         5.98 o                         
   0 -11   7          8.22         13.00         5.30 o                         
   1 -11   7          2.34          6.89         5.03 o                         
   2 -11   7         20.77         22.90         5.19 o                         
   3 -11   7         12.57         11.48         4.31 o                         
   4 -11   7          5.44          8.95         3.67 o                         
   5 -11   7          0.00          0.18         8.97 o                         
  -3 -10   7         15.17         29.29         6.26 o                         
  -2 -10   7          3.53         11.54         5.21 o                         
  -1 -10   7         24.59         33.82         5.75 o                         
   0 -10   7         23.95         26.10         5.25 o                         
   1 -10   7         17.68         14.73         4.60 o                         
   2 -10   7          6.70          5.16         4.00 o                         
   3 -10   7          5.21          0.58         3.77 o                         
   4 -10   7         22.80         18.82         4.39 o                         
   5 -10   7          0.52         -2.01         7.51 o                         
   6 -10   7          9.72         20.88        10.07 o                         
   7 -10   7          0.00          2.75         8.79 o                         
  -4  -9   7          6.69         10.92         5.06 o                         
  -3  -9   7         22.20         28.77         5.69 o                         
  -2  -9   7          0.40          0.28         4.52 o                         
  -1  -9   7          0.88         -5.10         5.43 o                         
   0  -9   7          0.02          4.05         5.09 o                         
   1  -9   7         80.21         85.92         6.73 o                         
   2  -9   7          9.65          7.92         4.65 o                         
   3  -9   7         22.23         21.29         5.30 o                         
   4  -9   7         23.04         28.18         6.04 o                         
   5  -9   7          1.30          6.73         5.49 o                         
   6  -9   7          1.35          7.14         7.51 o                         
   7  -9   7          7.64         13.55         8.79 o                         
   8  -9   7          2.72          4.95         8.43 o                         
  -6  -8   7          6.78         11.42         6.37 o                         
  -5  -8   7         12.23         11.25         6.15 o                         
  -4  -8   7          0.57          3.30        11.17 o                         
  -3  -8   7          2.32         -0.88         4.29 o                         
  -2  -8   7         10.47         11.49         5.39 o                         
  -1  -8   7         44.17         47.47         5.56 o                         
   0  -8   7          4.78          5.88         3.87 o                         
   1  -8   7         20.04         23.42         4.62 o                         
   2  -8   7          5.66         -0.13         3.44 o                         
   3  -8   7         70.17         82.57         9.71 o                         
   4  -8   7          0.00         -1.28         3.59 o                         
   5  -8   7          0.63          0.52         3.18 o                         
   6  -8   7          3.70         -4.76         6.23 o                         
   7  -8   7         12.26          8.79         8.06 o                         
   8  -8   7          2.67          4.03         7.88 o                         
   9  -8   7          1.71          1.47         7.69 o                         
  -7  -7   7          9.34         15.78         6.56 o                         
  -6  -7   7          0.88          6.78         9.52 o                         
  -5  -7   7          0.53          1.96         4.97 o                         
  -4  -7   7         36.10         42.89         9.43 o                         
  -3  -7   7         17.42         20.82         5.79 o                         
  -2  -7   7          8.35          3.50         3.89 o                         
  -1  -7   7         55.92         62.88         5.85 o                         
   0  -7   7        117.85        104.04        11.27 o                         
   1  -7   7        212.72        216.20        14.10 o                         
   2  -7   7          5.20          8.28         3.57 o                         
   3  -7   7         11.25         14.11         4.43 o                         
   4  -7   7         59.57         64.04        16.76 o                         
   5  -7   7         60.91         59.03         4.52 o                         
   6  -7   7          4.62          6.94         4.84 o                         
   7  -7   7          6.31          6.04         3.02 o                         
   8  -7   7          2.00          1.82         3.15 o                         
   9  -7   7         35.22         33.26         4.39 o                         
  -8  -6   7          1.83          3.92         6.72 o                         
  -7  -6   7          9.32         12.54         6.86 o                         
  -6  -6   7         22.36         11.75         6.25 o                         
  -5  -6   7          2.00          8.54         5.77 o                         
  -4  -6   7          2.12          0.74         8.43 o                         
  -3  -6   7         20.32          6.91        12.00 o                         
  -2  -6   7        250.53        246.95         8.77 o                         
  -1  -6   7         10.53          5.40         4.60 o                         
   0  -6   7          4.63          5.31         6.04 o                         
   1  -6   7         38.49         40.40         7.67 o                         
   2  -6   7        122.20        126.39         6.35 o                         
   3  -6   7          1.39         -2.26         5.40 o                         
   4  -6   7          4.92          3.56         3.69 o                         
   5  -6   7          2.74          5.66         2.89 o                         
   6  -6   7         18.88         19.64         3.67 o                         
   7  -6   7         28.29         28.36         4.17 o                         
   8  -6   7          1.66         -3.14         3.14 o                         
   9  -6   7         63.82         64.24         5.80 o                         
  10  -6   7          0.23          3.18         4.91 o                         
  -8  -5   7          1.27         -8.19        12.46 o                         
  -7  -5   7          1.87          7.33        11.26 o                         
  -6  -5   7          0.11         -5.60         8.70 o                         
  -5  -5   7          4.00          2.45         5.09 o                         
  -4  -5   7         41.05         40.71         7.97 o                         
  -3  -5   7         11.66          8.42         4.43 o                         
  -2  -5   7         62.35         58.69         5.25 o                         
  -1  -5   7        400.38        385.83         9.56 o                         
   0  -5   7          3.05          4.50         2.83 o                         
   1  -5   7         96.69        108.61         4.14 o                         
   2  -5   7         22.42         27.04         3.95 o                         
   3  -5   7         61.68         72.63         4.82 o                         
   4  -5   7        400.93        420.66         9.73 o                         
   5  -5   7         62.05         65.95         4.96 o                         
   6  -5   7         47.93         44.77         4.62 o                         
   7  -5   7          9.72         12.79         3.75 o                         
   8  -5   7         15.29         13.55         4.05 o                         
   9  -5   7         15.93          9.95         4.17 o                         
  10  -5   7          3.23          6.49         6.41 o                         
  -9  -4   7          0.02          1.24         4.63 o                         
  -8  -4   7          4.92          1.57         4.08 o                         
  -7  -4   7          5.42          5.24         5.25 o                         
  -6  -4   7         23.12         18.79         4.28 o                         
  -5  -4   7          1.09          0.25         2.99 o                         
  -4  -4   7        181.48        180.82         6.89 o                         
  -3  -4   7         50.31         52.83         4.12 o                         
  -2  -4   7          4.60          3.30         1.78 o                         
  -1  -4   7         33.79         41.42         3.85 o                         
   0  -4   7        120.64        115.06         5.07 o                         
   1  -4   7         41.30         24.20         3.91 o                         
   2  -4   7          0.46          2.85         1.95 o                         
   3  -4   7          3.62          3.42         1.58 o                         
   4  -4   7         71.07         74.73         5.06 o                         
   5  -4   7         29.42         37.31         4.21 o                         
   6  -4   7          5.60          4.17         3.12 o                         
   7  -4   7         32.43         34.67         4.61 o                         
   8  -4   7          2.14          6.79         3.83 o                         
   9  -4   7          5.03          7.19         6.41 o                         
  10  -4   7         10.93         12.06         6.15 o                         
 -10  -3   7          0.36          2.94         5.81 o                         
  -9  -3   7          0.17          0.47         5.23 o                         
  -8  -3   7         17.58          8.90         4.27 o                         
  -7  -3   7         14.43          8.06         4.32 o                         
  -6  -3   7         40.42         50.45         8.65 o                         
  -5  -3   7         63.47         67.28         5.77 o                         
  -4  -3   7        446.71        454.67        18.32 o                         
  -3  -3   7        473.18        500.34        14.56 o                         
  -2  -3   7          1.41         -0.31         3.12 o                         
  -1  -3   7          4.83         11.07         3.26 o                         
   0  -3   7         24.70         22.44         2.75 o                         
   1  -3   7         30.97         29.88         3.09 o                         
   2  -3   7        464.50        474.91         8.25 o                         
   3  -3   7          2.41          5.26         2.09 o                         
   4  -3   7         13.92         11.00         2.54 o                         
   5  -3   7         19.96         21.77         3.62 o                         
   6  -3   7         55.01         59.38         7.82 o                         
   7  -3   7          3.87          4.12         2.98 o                         
   8  -3   7          0.38          1.55         3.93 o                         
   9  -3   7          0.00         -3.59         3.94 o                         
  10  -3   7          2.31         -1.70         4.56 o                         
 -10  -2   7          0.19         -1.06         5.32 o                         
  -9  -2   7          8.80         10.03         5.37 o                         
  -8  -2   7         26.90         34.49         8.99 o                         
  -7  -2   7          3.98         -2.89         3.58 o                         
  -6  -2   7         49.70         46.18        10.90 o                         
  -5  -2   7         63.19         76.47         7.71 o                         
  -4  -2   7          0.02         -0.22         3.56 o                         
  -3  -2   7          0.27          0.80         3.25 o                         
  -2  -2   7          5.00          3.41         3.21 o                         
  -1  -2   7        160.45        160.79         7.43 o                         
   0  -2   7         59.24         65.45         5.44 o                         
   1  -2   7         54.18         57.83         3.48 o                         
   2  -2   7        124.45        122.39         4.90 o                         
   3  -2   7        368.75        384.29         8.81 o                         
   4  -2   7         19.72         19.14         3.22 o                         
   5  -2   7        211.87        208.73         7.03 o                         
   6  -2   7        115.74        107.03         4.77 o                         
   7  -2   7         10.19          9.67         3.89 o                         
   8  -2   7          0.89         -1.42         3.33 o                         
   9  -2   7         13.44         14.56         6.61 o                         
  10  -2   7          1.67          4.88         9.80 o                         
 -10  -1   7          0.47         -4.74         4.74 o                         
  -9  -1   7          2.63          4.99         5.15 o                         
  -8  -1   7         27.10         24.37         6.15 o                         
  -7  -1   7         18.22         19.41         5.62 o                         
  -6  -1   7         66.30         71.65         8.61 o                         
  -5  -1   7          9.70         10.90         4.66 o                         
  -4  -1   7          9.56          7.25         3.86 o                         
  -3  -1   7        449.46        473.01        13.27 o                         
  -2  -1   7          0.56          2.70         3.04 o                         
  -1  -1   7        344.37        354.58        10.61 o                         
   0  -1   7        248.63        280.03         9.39 o                         
   1  -1   7          3.14         -0.63         2.64 o                         
   2  -1   7        320.75        315.22        13.83 o                         
   3  -1   7        174.00        175.80         5.29 o                         
   4  -1   7         59.81         54.87         4.22 o                         
   5  -1   7        115.87        111.41         4.53 o                         
   6  -1   7         21.36         17.76         4.09 o                         
   7  -1   7          1.59         -3.44         3.44 o                         
   8  -1   7         14.14         20.95         4.78 o                         
   9  -1   7          4.56          8.12         6.15 o                         
 -11   0   7          0.11          3.24         7.05 o                         
 -10   0   7          1.44          8.01         5.63 o                         
  -9   0   7          2.02         -3.66         6.96 o                         
  -8   0   7          6.30          6.51         7.14 o                         
  -7   0   7          2.82         12.45         5.10 o                         
  -6   0   7         84.98         86.47         7.76 o                         
  -5   0   7         83.95         81.61         7.24 o                         
  -4   0   7         44.07         46.62         5.35 o                         
  -3   0   7         11.73         12.20         2.00 o                         
  -2   0   7        282.23        311.12        10.04 o                         
  -1   0   7          4.15         11.88         3.29 o                         
   0   0   7          5.29         12.33         3.36 o                         
   1   0   7         65.13         76.56         7.81 o                         
   2   0   7        183.59        166.57         6.33 o                         
   3   0   7         33.05         32.73         3.50 o                         
   4   0   7         34.65         35.38         2.97 o                         
   5   0   7         58.86         61.46         4.07 o                         
   6   0   7          1.81          5.57         4.27 o                         
   7   0   7        128.20        111.64        29.03 o                         
   8   0   7          0.87          3.51         4.70 o                         
   9   0   7          0.05         -4.97         4.97 o                         
 -11   1   7          7.04          6.42         6.27 o                         
 -10   1   7          6.54         -6.23         7.51 o                         
  -9   1   7          0.24         -1.63         6.78 o                         
  -8   1   7        162.12        151.48        15.20 o                         
  -7   1   7          6.56         13.44         4.77 o                         
  -6   1   7          0.12         -1.36         3.56 o                         
  -5   1   7         20.35         18.28         3.13 o                         
  -4   1   7          0.31          1.73         2.25 o                         
  -3   1   7        762.76        745.17        11.89 o                         
  -2   1   7         24.67         35.08         4.66 o                         
  -1   1   7         66.58         60.30         3.90 o                         
   0   1   7        392.12        384.99         9.27 o                         
   1   1   7        380.02        344.39         8.98 o                         
   2   1   7          4.78          8.53         2.58 o                         
   3   1   7        269.84        279.28         8.80 o                         
   4   1   7        236.69        235.00         8.70 o                         
   5   1   7          4.96          3.31         4.15 o                         
   6   1   7        123.03        128.36         8.22 o                         
   7   1   7          0.01          2.29         4.90 o                         
   8   1   7          9.44          5.48         5.23 o                         
   9   1   7          2.55          5.86         5.90 o                         
 -11   2   7          6.37         10.07         8.97 o                         
 -10   2   7         15.26         20.51         8.79 o                         
  -9   2   7          3.49          0.50         6.23 o                         
  -8   2   7         14.82          4.79         4.82 o                         
  -7   2   7          4.52          7.33         6.23 o                         
  -6   2   7         24.92         23.30         5.18 o                         
  -5   2   7         37.88         39.26         5.24 o                         
  -4   2   7        218.55        231.14         6.72 o                         
  -3   2   7          9.00         10.94         3.62 o                         
  -2   2   7         11.44         18.34         2.66 o                         
  -1   2   7          4.86          5.30         2.62 o                         
   0   2   7         52.50         58.72         5.03 o                         
   1   2   7         33.33         30.42         3.94 o                         
   2   2   7        191.54        215.70         6.98 o                         
   3   2   7        146.81        137.30         9.52 o                         
   4   2   7          6.41          5.45         3.48 o                         
   5   2   7        120.82        123.26         8.10 o                         
   6   2   7          1.67          0.48         3.67 o                         
   7   2   7         38.02         31.82         7.15 o                         
   8   2   7          5.95         15.44         6.31 o                         
 -11   3   7          0.05          5.13         8.06 o                         
 -10   3   7          8.29          3.97         5.03 o                         
  -9   3   7          1.40          3.62         4.95 o                         
  -8   3   7         37.34         33.02         6.47 o                         
  -7   3   7         10.61          2.48         6.50 o                         
  -6   3   7         18.48         16.41        12.18 o                         
  -5   3   7         22.79         23.68         5.22 o                         
  -4   3   7         41.58         43.20         5.23 o                         
  -3   3   7         47.23         55.35         4.67 o                         
  -2   3   7        535.44        521.90         9.11 o                         
  -1   3   7        133.91        129.24         5.05 o                         
   0   3   7         10.42          4.84         2.85 o                         
   1   3   7        377.31        347.27        10.47 o                         
   2   3   7        126.54        109.64         6.92 o                         
   3   3   7        104.17         94.63         8.62 o                         
   4   3   7         29.47         28.18         6.83 o                         
   5   3   7         82.70         71.51         8.14 o                         
   6   3   7          3.81          0.90         4.08 o                         
   7   3   7          9.62          2.30         5.82 o                         
   8   3   7          5.10         -3.50         6.96 o                         
 -11   4   7          2.92         -4.95         7.14 o                         
 -10   4   7          0.29         -1.75         4.86 o                         
  -9   4   7         26.75         39.21         6.54 o                         
  -8   4   7          0.07          0.65         5.86 o                         
  -7   4   7         12.57         13.92         6.32 o                         
  -6   4   7         12.88         14.54         5.01 o                         
  -5   4   7          0.06         -3.03         3.17 o                         
  -4   4   7         18.40         17.32         4.09 o                         
  -3   4   7          9.94         12.19         3.30 o                         
  -2   4   7          8.30          5.96         2.51 o                         
  -1   4   7          4.70          8.86         2.64 o                         
   0   4   7         69.93         63.89         5.44 o                         
   1   4   7         57.98         62.32         5.03 o                         
   2   4   7        498.42        508.94        13.28 o                         
   3   4   7         44.58         37.35         6.69 o                         
   4   4   7        101.95        123.84         7.00 o                         
   5   4   7         48.11         52.14         6.44 o                         
   6   4   7          0.03         11.55         5.04 o                         
   7   4   7         25.69         28.00         7.93 o                         
 -11   5   7          0.36         -6.23         6.23 o                         
 -10   5   7          0.01         -4.58         4.58 o                         
  -9   5   7         10.05          8.80         9.98 o                         
  -8   5   7          6.33          8.62         5.06 o                         
  -7   5   7        108.96         95.17        11.91 o                         
  -6   5   7          0.01          1.30         4.49 o                         
  -5   5   7         10.47          9.74         6.50 o                         
  -4   5   7         76.25         68.17         4.56 o                         
  -3   5   7         34.17         39.22         3.47 o                         
  -2   5   7        110.25        101.91         4.97 o                         
  -1   5   7          1.48          1.95         2.51 o                         
   0   5   7         99.01        101.15         5.65 o                         
   1   5   7          3.69          4.66         4.24 o                         
   2   5   7          7.12          4.36         3.33 o                         
   3   5   7        137.41        146.57         7.74 o                         
   4   5   7          0.58          7.92         4.39 o                         
   5   5   7          7.06          7.75         4.78 o                         
   6   5   7          4.42          6.13         7.41 o                         
 -10   6   7          1.07         -1.32         4.82 o                         
  -9   6   7         24.02         24.45         6.13 o                         
  -8   6   7         18.05          4.63         5.01 o                         
  -7   6   7         12.57         13.04         5.14 o                         
  -6   6   7         13.21          9.68         4.62 o                         
  -5   6   7          8.91          8.34         3.30 o                         
  -4   6   7          0.21          1.23         2.63 o                         
  -3   6   7        144.37        154.98         6.34 o                         
  -2   6   7         68.74         77.82         5.35 o                         
  -1   6   7        214.05        215.94         6.65 o                         
   0   6   7        120.47        139.69         6.51 o                         
   1   6   7          0.37         10.43         3.27 o                         
   2   6   7         10.51          9.02         3.69 o                         
   3   6   7         88.93         94.44         6.88 o                         
   4   6   7          0.02         -4.30         4.30 o                         
   5   6   7          0.15         -2.09         4.98 o                         
 -10   7   7          0.01          5.78         5.45 o                         
  -9   7   7          2.14         -1.96         6.59 o                         
  -8   7   7          0.22         -0.84         5.49 o                         
  -7   7   7          1.80         -1.82         4.76 o                         
  -6   7   7          2.68          4.52         4.58 o                         
  -5   7   7         21.51         20.63         3.81 o                         
  -4   7   7          2.00          4.65         2.88 o                         
  -3   7   7         16.68         15.84         3.49 o                         
  -2   7   7         36.25         39.21         4.40 o                         
  -1   7   7         11.39         13.64         3.66 o                         
   0   7   7          0.22          1.54         3.42 o                         
   1   7   7        146.59        147.48         9.44 o                         
   2   7   7         29.15         34.30         5.65 o                         
   3   7   7          1.65          4.60         4.41 o                         
   4   7   7         19.57         25.38        10.07 o                         
  -9   8   7          0.02         -4.26         6.96 o                         
  -8   8   7          2.92         -1.01         4.54 o                         
  -7   8   7          6.43          6.07         4.84 o                         
  -6   8   7          1.33          3.79         3.24 o                         
  -5   8   7         26.00         24.49         5.05 o                         
  -4   8   7         40.42         50.31         4.72 o                         
  -3   8   7         18.26         24.84         4.09 o                         
  -2   8   7         57.85         63.29         5.44 o                         
  -1   8   7          0.17         -0.18         3.33 o                         
   0   8   7         12.63         14.13         4.09 o                         
   1   8   7          3.32          3.18         4.25 o                         
   2   8   7         28.95         36.11         6.23 o                         
   3   8   7          4.09         -0.78         6.07 o                         
  -8   9   7          2.03          1.30         4.63 o                         
  -7   9   7          7.96          4.02         4.76 o                         
  -6   9   7          0.05         -3.07         4.22 o                         
  -5   9   7          0.29          2.88         3.10 o                         
  -4   9   7         25.11         16.17         3.84 o                         
  -3   9   7         15.98         13.90         3.94 o                         
  -2   9   7          0.17          5.67         3.66 o                         
  -1   9   7         20.93         25.21         4.76 o                         
   0   9   7         38.97         55.32         6.00 o                         
   1   9   7          3.59         -0.66         4.02 o                         
  -6  10   7          7.96          6.43         4.48 o                         
  -5  10   7          1.21         -0.13         3.96 o                         
  -4  10   7          0.51         -2.97         3.39 o                         
  -3  10   7          4.12          5.86         4.36 o                         
  -2  10   7         22.98         30.23         5.14 o                         
  -1  10   7          0.00          1.10         4.00 o                         
   1 -11   8          0.62          2.46         4.83 o                         
   2 -11   8         17.07         22.38         5.33 o                         
   3 -11   8         10.57         12.09         4.59 o                         
   4 -11   8          0.39         -0.04         7.78 o                         
  -2 -10   8         37.96         44.44         9.31 o                         
  -1 -10   8         11.45          6.61         7.26 o                         
   0 -10   8         22.73         38.13        10.41 o                         
   1 -10   8         10.52         13.32         4.79 o                         
   2 -10   8          7.53         -1.69         4.03 o                         
   3 -10   8          0.00          1.25         4.74 o                         
   4 -10   8         58.28         65.53         6.55 o                         
   5 -10   8          0.15          0.79         3.19 o                         
   6 -10   8          1.27          4.40         8.79 o                         
  -4  -9   8          0.01         -2.25         4.69 o                         
  -3  -9   8          5.76          5.64         5.17 o                         
  -2  -9   8         15.05         18.04         5.21 o                         
  -1  -9   8          5.13          2.90         4.28 o                         
   0  -9   8         26.66         20.85         7.09 o                         
   1  -9   8         13.37         18.42         4.68 o                         
   2  -9   8         33.95         39.84         5.36 o                         
   3  -9   8         30.24         32.99         4.94 o                         
   4  -9   8          1.65          7.05         4.10 o                         
   5  -9   8          2.57         -2.06         3.37 o                         
   6  -9   8         10.68         17.95         9.52 o                         
   7  -9   8          1.05         -0.55         7.69 o                         
  -5  -8   8          4.83          8.01        11.54 o                         
  -4  -8   8         16.98         27.95         7.14 o                         
  -3  -8   8         33.54         22.89         5.83 o                         
  -2  -8   8          4.13         12.32         4.47 o                         
  -1  -8   8        154.09        148.69         8.59 o                         
   0  -8   8          0.57         -3.57         3.57 o                         
   1  -8   8         60.35         61.33         5.91 o                         
   2  -8   8        139.28        125.76         7.52 o                         
   3  -8   8          9.32         13.03         5.04 o                         
   4  -8   8          9.98          1.29         4.07 o                         
   5  -8   8         10.54          3.94         4.02 o                         
   6  -8   8          0.50          7.52         5.31 o                         
   7  -8   8          4.82         11.15         3.62 o                         
   8  -8   8          5.09          0.55         8.61 o                         
  -6  -7   8          1.94          2.56         8.97 o                         
  -5  -7   8          6.40         15.94         9.16 o                         
  -4  -7   8         38.13         57.33        12.09 o                         
  -3  -7   8          3.30          0.05         4.08 o                         
  -2  -7   8         13.12         12.36         7.53 o                         
  -1  -7   8          2.80          0.86         3.41 o                         
   0  -7   8          1.02          1.19         3.76 o                         
   1  -7   8         94.63         92.37         6.44 o                         
   2  -7   8         37.58         29.83         5.09 o                         
   3  -7   8         23.00         12.57         4.88 o                         
   4  -7   8         65.31         73.23         6.80 o                         
   5  -7   8         57.04         64.03         6.20 o                         
   6  -7   8          0.37          1.11         3.90 o                         
   7  -7   8          0.14          2.34         3.19 o                         
   8  -7   8         11.80         11.93         3.85 o                         
   9  -7   8         22.31         28.50         6.16 o                         
  -7  -6   8          0.00         -3.10         5.89 o                         
  -6  -6   8         20.75         16.10         6.31 o                         
  -5  -6   8          4.97         -2.21         6.87 o                         
  -4  -6   8         10.06          5.65         4.97 o                         
  -3  -6   8         43.59         42.10         6.67 o                         
  -2  -6   8          6.25          1.00         4.43 o                         
  -1  -6   8        118.39        130.87        13.10 o                         
   0  -6   8          8.38          8.03         3.68 o                         
   1  -6   8         11.47          6.81         3.48 o                         
   2  -6   8         21.96         21.27         5.14 o                         
   3  -6   8         50.23         46.21         5.98 o                         
   4  -6   8         24.29         32.78         5.77 o                         
   5  -6   8         21.50         33.16         4.25 o                         
   6  -6   8         29.58         30.01         4.33 o                         
   7  -6   8          1.84          1.71         3.33 o                         
   8  -6   8          2.09         -0.82         7.49 o                         
   9  -6   8          2.92          9.09         4.17 o                         
  -8  -5   8          0.24         -5.42         5.42 o                         
  -7  -5   8          0.37          4.59         6.50 o                         
  -6  -5   8          0.30         -1.96         5.10 o                         
  -5  -5   8         42.17         37.16         7.05 o                         
  -4  -5   8         44.14         35.47         6.62 o                         
  -3  -5   8         45.68         44.53         6.96 o                         
  -2  -5   8         45.44         42.67         6.39 o                         
  -1  -5   8          4.25          5.51         3.20 o                         
   0  -5   8        317.27        304.19         8.42 o                         
   1  -5   8        323.31        330.68        10.97 o                         
   2  -5   8         71.93         77.91         6.94 o                         
   3  -5   8        137.80        144.98         8.06 o                         
   4  -5   8         25.72         28.24         6.14 o                         
   5  -5   8          4.89          4.33         3.09 o                         
   6  -5   8          3.05          2.75         3.30 o                         
   7  -5   8         33.13         40.77         4.90 o                         
   8  -5   8         11.74         10.49         3.99 o                         
   9  -5   8         26.09         19.30         6.07 o                         
  -9  -4   8          0.78         12.82         9.71 o                         
  -8  -4   8          0.01         -5.54         6.59 o                         
  -7  -4   8          0.01         -3.46         3.46 o                         
  -6  -4   8         30.95         30.12         4.75 o                         
  -5  -4   8          0.58         -2.27         2.86 o                         
  -4  -4   8        147.75        140.80         7.15 o                         
  -3  -4   8        218.20        198.67         6.50 o                         
  -2  -4   8         41.57         51.68         4.46 o                         
  -1  -4   8        189.05        183.03         6.39 o                         
   0  -4   8         51.40         51.06         4.14 o                         
   1  -4   8        137.90        138.41         7.37 o                         
   2  -4   8        194.57        192.99         6.79 o                         
   3  -4   8         45.66         41.72         7.23 o                         
   4  -4   8         25.20         21.86         7.23 o                         
   5  -4   8         14.06         16.99         3.76 o                         
   6  -4   8         88.35         87.86         6.14 o                         
   7  -4   8          0.22          0.26         3.21 o                         
   8  -4   8          9.25         14.51         4.20 o                         
   9  -4   8          1.15          0.58         5.48 o                         
  -9  -3   8          0.98          1.60         5.35 o                         
  -8  -3   8         12.36         16.92         4.67 o                         
  -7  -3   8         50.16         52.59         7.03 o                         
  -6  -3   8          8.78         11.35         5.92 o                         
  -5  -3   8        164.86        208.90        17.95 o                         
  -4  -3   8        390.82        402.09        20.97 o                         
  -3  -3   8         33.63         28.16         5.27 o                         
  -2  -3   8        158.46        166.26         5.90 o                         
  -1  -3   8        247.10        254.79         6.56 o                         
   0  -3   8         23.85         16.18         5.13 o                         
   1  -3   8          1.69          1.02         2.30 o                         
   2  -3   8         22.00         24.98         3.21 o                         
   3  -3   8        163.13        155.73         6.38 o                         
   4  -3   8        166.71        154.10         7.90 o                         
   5  -3   8        133.86        144.83         7.98 o                         
   6  -3   8          0.56          1.20         3.05 o                         
   7  -3   8         92.36         96.76        12.23 o                         
   8  -3   8         22.40         26.19         6.46 o                         
   9  -3   8          2.35          7.06         5.68 o                         
 -10  -2   8         12.17         12.10         5.76 o                         
  -9  -2   8          0.96         -0.66         4.90 o                         
  -8  -2   8         38.90         50.75         6.33 o                         
  -7  -2   8         13.24         14.20         5.70 o                         
  -6  -2   8        140.81        138.02        31.05 o                         
  -5  -2   8        341.36        360.19        42.95 o                         
  -4  -2   8         10.35         10.95         4.53 o                         
  -3  -2   8        110.82        110.47         8.03 o                         
  -2  -2   8        141.26        142.19         4.24 o                         
  -1  -2   8         51.04         54.17         5.71 o                         
   0  -2   8        475.68        472.55        13.14 o                         
   1  -2   8         81.18         93.41         4.52 o                         
   2  -2   8          0.10          1.43         2.31 o                         
   3  -2   8        202.28        203.12         6.80 o                         
   4  -2   8         25.00         28.35         3.84 o                         
   5  -2   8          0.22         -0.03         5.04 o                         
   6  -2   8          1.96          2.18         3.65 o                         
   7  -2   8          9.49         12.39         3.55 o                         
   8  -2   8          0.95          4.81         3.43 o                         
   9  -2   8          0.28          3.40         4.72 o                         
 -10  -1   8         14.94          7.67         5.75 o                         
  -9  -1   8         18.23         26.61         6.57 o                         
  -8  -1   8         19.37         23.36         6.47 o                         
  -7  -1   8          0.90          3.67         5.05 o                         
  -6  -1   8         12.31         16.97         5.53 o                         
  -5  -1   8        188.12        189.04        16.12 o                         
  -4  -1   8          0.02          3.83         3.94 o                         
  -3  -1   8        323.40        330.42        11.33 o                         
  -2  -1   8        155.97        174.16         8.42 o                         
  -1  -1   8         50.47         45.86         5.31 o                         
   0  -1   8          0.55          8.49         3.52 o                         
   1  -1   8        533.48        530.28         9.66 o                         
   2  -1   8        322.73        315.48        10.87 o                         
   3  -1   8        165.43        170.79         5.61 o                         
   4  -1   8         19.68         21.31         3.01 o                         
   5  -1   8        306.98        316.39         7.72 o                         
   6  -1   8         36.07         28.27         4.85 o                         
   7  -1   8          0.49          4.32         3.93 o                         
   8  -1   8          0.40          1.41         6.14 o                         
   9  -1   8          0.51          5.86         9.16 o                         
 -10   0   8         12.02         18.78         6.59 o                         
  -9   0   8         21.20          7.33         7.69 o                         
  -8   0   8         52.62         39.75         9.89 o                         
  -7   0   8          8.22          6.34         5.05 o                         
  -6   0   8          0.00         -3.72         4.12 o                         
  -5   0   8        250.05        243.01        10.62 o                         
  -4   0   8         58.26         61.48         3.93 o                         
  -3   0   8          8.68          9.05         5.68 o                         
  -2   0   8        565.89        592.49        15.15 o                         
  -1   0   8         23.33         29.12         4.74 o                         
   0   0   8         94.06         91.95        11.63 o                         
   1   0   8         47.58         52.33         4.68 o                         
   2   0   8        441.48        457.15        11.09 o                         
   3   0   8          0.11          0.13         3.02 o                         
   4   0   8          0.36          0.64         2.19 o                         
   5   0   8         40.84         40.51         4.47 o                         
   6   0   8         28.18         22.12         5.54 o                         
   7   0   8          8.14          7.69         5.08 o                         
   8   0   8          9.91          1.79         5.04 o                         
   9   0   8         14.45         14.29         9.89 o                         
 -11   1   8          0.69         -1.39         5.42 o                         
 -10   1   8         11.28         19.23         9.52 o                         
  -9   1   8          3.92          1.47         7.69 o                         
  -8   1   8         15.91          4.03         6.96 o                         
  -7   1   8         49.09         63.09         7.38 o                         
  -6   1   8          0.11          6.36         4.21 o                         
  -5   1   8          0.24          0.23         2.48 o                         
  -4   1   8         44.51         47.40         3.66 o                         
  -3   1   8        105.03        111.15         7.90 o                         
  -2   1   8        109.44         98.16         7.51 o                         
  -1   1   8         42.77         42.61         5.24 o                         
   0   1   8        489.78        503.83        11.53 o                         
   1   1   8         52.72         65.43         5.30 o                         
   2   1   8         59.11         65.56         5.31 o                         
   3   1   8         42.49         40.92         5.08 o                         
   4   1   8          3.44          1.90         2.92 o                         
   5   1   8         47.23         42.85         5.52 o                         
   6   1   8         18.36         18.52         5.98 o                         
   7   1   8          4.28         -3.36         7.60 o                         
   8   1   8          5.11          5.14         5.71 o                         
 -11   2   8          6.75         13.55         9.34 o                         
 -10   2   8         46.80         55.86        11.36 o                         
  -9   2   8          1.77          1.96         6.59 o                         
  -8   2   8          7.90         10.62         7.51 o                         
  -7   2   8          8.93         -2.75         5.49 o                         
  -6   2   8         24.11         34.89         7.51 o                         
  -5   2   8        100.39        109.55         5.82 o                         
  -4   2   8         69.23         77.55         4.70 o                         
  -3   2   8          0.21          0.09         3.75 o                         
  -2   2   8          5.59          5.19         2.34 o                         
  -1   2   8        144.80        145.99         4.91 o                         
   0   2   8         33.80         34.89         4.38 o                         
   1   2   8         64.94         68.66         6.43 o                         
   2   2   8        199.42        203.37         8.40 o                         
   3   2   8         42.30         40.34         5.06 o                         
   4   2   8        269.70        240.15        19.26 o                         
   5   2   8          1.45          5.49         5.74 o                         
   6   2   8          7.33         10.18         5.76 o                         
   7   2   8         11.84         10.29         7.69 o                         
   8   2   8         12.91          3.35         6.69 o                         
 -11   3   8          0.31          7.69         9.34 o                         
 -10   3   8          0.31          0.74         5.36 o                         
  -9   3   8          0.11         -1.94         6.04 o                         
  -8   3   8         25.46         19.78         6.07 o                         
  -7   3   8         20.87         32.60         8.24 o                         
  -6   3   8          0.04         -0.18         5.31 o                         
  -5   3   8          1.26          7.85         4.40 o                         
  -4   3   8        320.05        333.81        16.48 o                         
  -3   3   8         18.24         18.39         6.32 o                         
  -2   3   8         52.99         50.55         3.73 o                         
  -1   3   8          4.56          2.75         2.47 o                         
   0   3   8        588.50        589.39        13.18 o                         
   1   3   8         87.80         82.70         6.24 o                         
   2   3   8         47.81         53.35         4.94 o                         
   3   3   8          0.44         -2.78         3.29 o                         
   4   3   8         36.11         28.77         5.24 o                         
   5   3   8         48.84         54.72         6.81 o                         
   6   3   8          1.36          0.83         4.43 o                         
   7   3   8          0.19          0.64         7.42 o                         
 -11   4   8          0.76          6.59         8.24 o                         
 -10   4   8          5.35          0.14         5.37 o                         
  -9   4   8          1.75         -1.47         4.86 o                         
  -8   4   8          0.42         -1.79         4.74 o                         
  -7   4   8         14.54         14.91        13.00 o                         
  -6   4   8         20.72         25.28         7.88 o                         
  -5   4   8         34.25         39.56         8.06 o                         
  -4   4   8         64.32         63.38         6.61 o                         
  -3   4   8        107.92        123.20         5.55 o                         
  -2   4   8         72.91         67.20         4.53 o                         
  -1   4   8        178.06        168.30         5.95 o                         
   0   4   8         42.65         42.07         8.88 o                         
   1   4   8         15.23         20.59         4.43 o                         
   2   4   8         20.51         14.92         5.07 o                         
   3   4   8         40.10         30.58         5.56 o                         
   4   4   8          8.42         -1.01         3.45 o                         
   5   4   8          0.03         -2.52         4.18 o                         
   6   4   8         65.73         69.27         7.93 o                         
 -10   5   8          0.54          6.87         5.83 o                         
  -9   5   8         71.65         83.90        11.72 o                         
  -8   5   8          1.23         -2.64         4.57 o                         
  -7   5   8          2.48         -0.41         4.33 o                         
  -6   5   8         61.07         66.59         7.74 o                         
  -5   5   8        138.19        125.02         9.59 o                         
  -4   5   8         73.25         71.67         4.85 o                         
  -3   5   8         28.72         25.33         3.50 o                         
  -2   5   8          0.39          1.66         2.69 o                         
  -1   5   8          8.34         10.19         3.08 o                         
   0   5   8         45.18         52.37         7.29 o                         
   1   5   8         22.33         22.63         3.76 o                         
   2   5   8          1.77          9.27         3.30 o                         
   3   5   8         72.56         74.93         7.56 o                         
   4   5   8          0.28          1.81         3.81 o                         
   5   5   8         18.47         26.17         6.05 o                         
   6   5   8          0.43         -1.69         5.07 o                         
 -10   6   8          0.73          8.23         5.54 o                         
  -9   6   8         14.74         10.78         5.86 o                         
  -8   6   8          0.96          1.13         4.87 o                         
  -7   6   8         25.59         23.96         5.69 o                         
  -6   6   8         12.84          9.80         4.98 o                         
  -5   6   8         17.83         17.05         6.23 o                         
  -4   6   8          0.02         -1.28         3.15 o                         
  -3   6   8          0.43         -2.26         2.73 o                         
  -2   6   8          1.41          1.29         3.03 o                         
  -1   6   8          5.65          2.44         3.26 o                         
   0   6   8         17.29         16.63         3.55 o                         
   1   6   8        197.18        200.03         7.62 o                         
   2   6   8          6.26          8.61         3.77 o                         
   3   6   8          0.04          0.41         3.91 o                         
   4   6   8          5.34          1.28         4.51 o                         
   5   6   8         26.52         46.36        15.42 o                         
 -10   7   8          0.37         -2.10         7.51 o                         
  -9   7   8          0.26         -4.40         4.78 o                         
  -8   7   8          5.29          1.76         5.10 o                         
  -7   7   8          6.34          5.71        11.81 o                         
  -6   7   8          0.60          2.59         4.24 o                         
  -5   7   8          0.09         -1.10         2.77 o                         
  -4   7   8          2.02          4.84         3.12 o                         
  -3   7   8          1.67          3.26         3.12 o                         
  -2   7   8         57.43         78.84         5.75 o                         
  -1   7   8          0.73         -4.92         4.92 o                         
   0   7   8         15.62         24.38         4.48 o                         
   1   7   8         53.36         50.00         6.43 o                         
   2   7   8         15.40         15.12         5.22 o                         
   3   7   8          4.05          5.53         7.87 o                         
   4   7   8          3.16          1.37        13.00 o                         
  -9   8   8          0.13         -4.61         4.61 o                         
  -8   8   8          2.73         -0.80         4.64 o                         
  -7   8   8          4.63          1.68        11.72 o                         
  -6   8   8          0.37         -0.78         4.46 o                         
  -5   8   8          5.02          5.85         3.35 o                         
  -4   8   8         12.36          9.10         3.49 o                         
  -3   8   8          0.64          2.29         3.70 o                         
  -2   8   8          5.16          2.34         3.57 o                         
  -1   8   8         30.73         21.39         4.46 o                         
   0   8   8          2.45          1.73         3.76 o                         
   1   8   8          7.00          1.56         4.81 o                         
   2   8   8          0.09         -3.49         4.67 o                         
  -7   9   8         12.28         21.16         5.79 o                         
  -6   9   8          2.05          1.33         8.15 o                         
  -5   9   8          6.11          0.85         3.48 o                         
  -4   9   8         22.23         28.35         4.48 o                         
  -3   9   8          8.46          5.07         3.71 o                         
  -2   9   8          0.06         -3.41         3.41 o                         
  -1   9   8          5.44         -0.07         3.75 o                         
   0   9   8          3.49          1.09         4.13 o                         
  -4  10   8         20.75         19.13         4.49 o                         
  -1 -10   9          0.00          1.14         4.94 o                         
   0 -10   9          0.14          2.96         4.59 o                         
   1 -10   9         12.22         17.78         5.23 o                         
   2 -10   9         25.83         20.36         5.22 o                         
   3 -10   9          0.04          0.12         4.64 o                         
   4 -10   9         12.54         19.14         5.16 o                         
   5 -10   9          6.01          8.55         4.10 o                         
  -3  -9   9          4.71         -4.47         4.47 o                         
  -2  -9   9          0.71         -4.10         4.10 o                         
  -1  -9   9         20.27         13.38         4.86 o                         
   0  -9   9         23.65         24.50         5.28 o                         
   1  -9   9          9.89          9.85         4.54 o                         
   2  -9   9         33.43         32.92         5.22 o                         
   3  -9   9          8.36         10.48         5.14 o                         
   4  -9   9          3.38          9.40         4.74 o                         
   5  -9   9          0.01         -5.31         5.31 o                         
   6  -9   9          0.23          0.96         3.75 o                         
   7  -9   9          1.40         -3.30         7.88 o                         
  -5  -8   9          7.75          4.44         6.57 o                         
  -4  -8   9         16.46         12.58         5.63 o                         
  -3  -8   9         67.74         70.52         7.11 o                         
  -2  -8   9          0.18          0.35         4.12 o                         
  -1  -8   9         49.00         45.52         5.86 o                         
   0  -8   9         12.37          5.57         4.09 o                         
   1  -8   9          3.54          9.39         4.23 o                         
   2  -8   9         49.86         46.66         7.13 o                         
   3  -8   9         10.10          4.08         9.43 o                         
   4  -8   9          7.95          5.95         4.76 o                         
   5  -8   9          6.28         -3.78         3.78 o                         
   6  -8   9         10.76          9.25         5.59 o                         
   7  -8   9          0.34          3.44         4.02 o                         
  -6  -7   9         25.02         44.51        12.82 o                         
  -5  -7   9          2.94          1.65         9.16 o                         
  -4  -7   9          7.88         -2.95         5.95 o                         
  -3  -7   9          6.54          3.24         5.10 o                         
  -2  -7   9          6.03         -0.86         3.81 o                         
  -1  -7   9         30.51         31.58        11.93 o                         
   0  -7   9          4.84          3.56         3.81 o                         
   1  -7   9         53.25         54.86         6.97 o                         
   2  -7   9          3.32          7.68         4.74 o                         
   3  -7   9        171.56        178.84        18.41 o                         
   4  -7   9          1.60         12.83         8.43 o                         
   5  -7   9          0.39          2.23         5.13 o                         
   6  -7   9         53.17         75.85         9.25 o                         
   7  -7   9          6.63          1.23         4.44 o                         
   8  -7   9          3.96          2.86         4.71 o                         
  -7  -6   9          8.33         28.02        11.17 o                         
  -6  -6   9         20.82         -1.83         7.69 o                         
  -5  -6   9          9.24         17.58         9.52 o                         
  -4  -6   9         10.93         13.19         8.97 o                         
  -3  -6   9          5.03          2.09         4.84 o                         
  -2  -6   9          0.82         -2.49         4.12 o                         
  -1  -6   9          7.30         12.82         6.87 o                         
   0  -6   9         15.30         11.10         4.30 o                         
   1  -6   9         25.44         20.45         6.69 o                         
   2  -6   9          0.38          4.12         5.40 o                         
   3  -6   9          4.46         12.98         5.31 o                         
   4  -6   9         40.39         41.74         6.03 o                         
   5  -6   9          8.83          2.57         4.30 o                         
   6  -6   9          0.02         -5.86         5.86 o                         
   7  -6   9         22.82         28.95         4.71 o                         
   8  -6   9          7.85         13.63         4.09 o                         
  -8  -5   9          6.70          7.81         6.83 o                         
  -7  -5   9          0.08         -0.50         9.07 o                         
  -6  -5   9          5.18          7.95         6.23 o                         
  -5  -5   9          1.83         -3.38         4.60 o                         
  -4  -5   9         11.67         12.32         5.32 o                         
  -3  -5   9         58.51         62.91         5.71 o                         
  -2  -5   9         43.82         39.68         4.52 o                         
  -1  -5   9        210.17        178.82         7.22 o                         
   0  -5   9        113.84        115.08         6.04 o                         
   1  -5   9        365.34        366.29        12.87 o                         
   2  -5   9         22.34         24.08         5.24 o                         
   3  -5   9          7.02         10.84         4.79 o                         
   4  -5   9         47.27         57.03         6.70 o                         
   5  -5   9          6.22          6.89         4.47 o                         
   6  -5   9         24.96         27.53         5.37 o                         
   7  -5   9          0.37          0.32         4.63 o                         
   8  -5   9          3.91          5.52         4.03 o                         
   9  -5   9         30.92         25.54         6.69 o                         
  -8  -4   9          1.60          2.97         5.87 o                         
  -7  -4   9          0.31         -5.05         5.05 o                         
  -6  -4   9         20.71         12.22         6.69 o                         
  -5  -4   9          5.93         12.82         5.81 o                         
  -4  -4   9         33.10         32.58         6.22 o                         
  -3  -4   9          0.01          1.43         4.22 o                         
  -2  -4   9        254.65        263.38         7.99 o                         
  -1  -4   9         65.68         65.39         4.54 o                         
   0  -4   9        187.22        198.58        15.94 o                         
   1  -4   9         10.60          9.84         4.76 o                         
   2  -4   9          0.02          2.45         4.01 o                         
   3  -4   9          4.99          4.86         3.95 o                         
   4  -4   9        185.55        190.09         9.31 o                         
   5  -4   9         24.69         24.27         5.31 o                         
   6  -4   9         16.87         18.44         9.43 o                         
   7  -4   9         88.56         98.24         8.16 o                         
   8  -4   9         28.86         19.98         6.15 o                         
   9  -4   9          0.74          2.24         5.41 o                         
  -9  -3   9          0.58         -2.04         4.97 o                         
  -8  -3   9          4.66          5.92         4.10 o                         
  -7  -3   9         11.89          8.86         4.42 o                         
  -6  -3   9        121.07        106.05         7.39 o                         
  -5  -3   9        344.11        383.17        14.70 o                         
  -4  -3   9         64.84         75.45        17.03 o                         
  -3  -3   9          0.83         -2.65         2.65 o                         
  -2  -3   9          8.14          7.58         2.61 o                         
  -1  -3   9         33.68         29.82         5.10 o                         
   0  -3   9         48.67         41.80         5.84 o                         
   1  -3   9         49.04         41.62         5.44 o                         
   2  -3   9          1.45          4.95         2.65 o                         
   3  -3   9         40.19         53.44         4.91 o                         
   4  -3   9        339.60        324.58        19.14 o                         
   5  -3   9         22.08         26.93         5.03 o                         
   6  -3   9         55.21         45.81         5.85 o                         
   7  -3   9          0.05          5.86         7.14 o                         
   8  -3   9          1.03         -4.95         6.78 o                         
   9  -3   9          0.78          8.79         8.43 o                         
  -9  -2   9          9.14          4.64         5.37 o                         
  -8  -2   9          5.84          8.61         4.44 o                         
  -7  -2   9        115.03        117.87        10.88 o                         
  -6  -2   9          0.47          5.70         5.68 o                         
  -5  -2   9        140.32        138.57        10.55 o                         
  -4  -2   9         47.22         33.87         6.14 o                         
  -3  -2   9          1.47          2.56         2.18 o                         
  -2  -2   9          4.58          1.77         3.74 o                         
  -1  -2   9        266.68        280.66        11.12 o                         
   0  -2   9         17.46          9.71         4.17 o                         
   1  -2   9        522.37        510.07         9.83 o                         
   2  -2   9         52.27         52.26         4.11 o                         
   3  -2   9        325.41        314.78         8.96 o                         
   4  -2   9        256.27        243.93        19.60 o                         
   5  -2   9        157.39        181.57         8.80 o                         
   6  -2   9          8.31          5.49         6.78 o                         
   7  -2   9          9.83         14.47         8.61 o                         
   8  -2   9          2.38          1.83         7.51 o                         
   9  -2   9          5.49         12.09         6.86 o                         
 -10  -1   9         22.77         26.27         7.42 o                         
  -9  -1   9          0.27         10.62         9.16 o                         
  -8  -1   9          1.27          2.59         5.31 o                         
  -7  -1   9         31.38         31.84        11.08 o                         
  -6  -1   9        100.38         92.69         9.00 o                         
  -5  -1   9         12.22          7.97         4.79 o                         
  -4  -1   9        186.38        179.12         9.39 o                         
  -3  -1   9         55.07         56.23         6.78 o                         
  -2  -1   9        270.11        310.05        11.77 o                         
  -1  -1   9        306.39        319.34        19.23 o                         
   0  -1   9         52.86         53.29         6.32 o                         
   1  -1   9         21.23         19.78         2.88 o                         
   2  -1   9          5.90         10.33         4.12 o                         
   3  -1   9         21.46         20.44         4.90 o                         
   4  -1   9         19.93         19.89         3.23 o                         
   5  -1   9          0.81          5.91         3.11 o                         
   6  -1   9          9.19          4.21         4.53 o                         
   7  -1   9          9.80          0.80         3.97 o                         
   8  -1   9          0.05         -1.10         4.10 o                         
 -10   0   9         12.39         13.37         9.71 o                         
  -9   0   9         13.16          9.16         8.61 o                         
  -8   0   9         18.04         20.51         9.34 o                         
  -7   0   9         39.67         34.63         6.86 o                         
  -6   0   9        100.51         87.54         8.55 o                         
  -5   0   9          7.85          8.42         4.86 o                         
  -4   0   9        129.60        125.34         9.12 o                         
  -3   0   9         50.66         53.11         6.41 o                         
  -2   0   9          1.35         -2.03         3.61 o                         
  -1   0   9          0.67          4.78         3.74 o                         
   0   0   9        127.27        103.11         7.90 o                         
   1   0   9         89.86         91.99         7.57 o                         
   2   0   9        586.99        584.06        13.39 o                         
   3   0   9         92.15         80.77         6.23 o                         
   4   0   9          6.27          6.33         2.82 o                         
   5   0   9         77.10         67.06         6.38 o                         
   6   0   9          4.04          8.26         5.01 o                         
   7   0   9          5.76         15.55         4.77 o                         
   8   0   9         28.53         27.85        10.66 o                         
 -10   1   9          1.57         -1.65         8.24 o                         
  -9   1   9         13.80         10.99         8.79 o                         
  -8   1   9         71.61         61.54        11.72 o                         
  -7   1   9         42.01         49.09         7.19 o                         
  -6   1   9         93.12         97.44        17.31 o                         
  -5   1   9         53.04         45.95         6.40 o                         
  -4   1   9         48.56         57.31         6.78 o                         
  -3   1   9          0.15         -0.09         3.94 o                         
  -2   1   9         86.49         82.46         7.44 o                         
  -1   1   9        289.21        280.29        10.99 o                         
   0   1   9         52.86         60.51         6.59 o                         
   1   1   9         82.12         85.50         6.13 o                         
   2   1   9         59.53         64.83         7.08 o                         
   3   1   9         75.48         69.89         6.80 o                         
   4   1   9         73.76         69.98         5.76 o                         
   5   1   9         18.65         13.07         3.86 o                         
   6   1   9          6.05          7.86         4.66 o                         
   7   1   9          9.96         14.14         9.16 o                         
   8   1   9          0.08         10.21         6.36 o                         
 -10   2   9          0.07         -6.23         7.51 o                         
  -9   2   9         22.23         23.25         8.24 o                         
  -8   2   9         42.63         44.69        10.07 o                         
  -7   2   9          2.69         -3.30         6.23 o                         
  -6   2   9         21.24         28.95         5.69 o                         
  -5   2   9          3.74         -3.05         4.01 o                         
  -4   2   9         20.98         28.85         5.45 o                         
  -3   2   9         90.27         81.24         7.51 o                         
  -2   2   9         70.18         68.41        10.90 o                         
  -1   2   9          4.77          2.37         2.32 o                         
   0   2   9        446.74        441.33        11.74 o                         
   1   2   9         73.72         60.42         5.65 o                         
   2   2   9         10.78          7.44         3.78 o                         
   3   2   9         76.19         80.48         7.93 o                         
   4   2   9          0.18         -2.88         2.97 o                         
   5   2   9          2.33          0.98         3.30 o                         
   6   2   9         32.63         37.14         8.33 o                         
   7   2   9          4.40          2.84         5.98 o                         
 -10   3   9         21.36         19.04         6.80 o                         
  -9   3   9          5.92          4.09         5.44 o                         
  -8   3   9         12.78          3.30         6.96 o                         
  -7   3   9          7.66          6.04         6.78 o                         
  -6   3   9         45.52         49.82         9.52 o                         
  -5   3   9          5.83          3.22         7.51 o                         
  -4   3   9        240.33        232.14        10.68 o                         
  -3   3   9        156.37        152.02         8.87 o                         
  -2   3   9          1.38          5.81         2.60 o                         
  -1   3   9        244.40        247.20        10.69 o                         
   0   3   9         99.70         93.42         9.41 o                         
   1   3   9          1.45          4.84         3.52 o                         
   2   3   9         72.55         73.02         6.69 o                         
   3   3   9         20.87         15.96         4.03 o                         
   4   3   9          7.47          5.07         3.78 o                         
   5   3   9          0.26         -2.25         4.13 o                         
   6   3   9          4.99         12.98         6.47 o                         
   7   3   9          4.40          3.68         6.33 o                         
 -10   4   9          0.08          0.54         6.41 o                         
  -9   4   9          0.03          0.23         6.59 o                         
  -8   4   9         22.89         13.93         6.14 o                         
  -7   4   9          1.97          2.44         5.10 o                         
  -6   4   9        152.13        130.96        13.92 o                         
  -5   4   9          1.65         -4.76         4.76 o                         
  -4   4   9         40.37         48.61         6.21 o                         
  -3   4   9          2.42          4.67         2.65 o                         
  -2   4   9        181.06        178.93         6.26 o                         
  -1   4   9        117.11        115.00        10.47 o                         
   0   4   9         82.38         98.44         7.15 o                         
   1   4   9         11.29          9.01         3.94 o                         
   2   4   9         29.14         29.52         4.57 o                         
   3   4   9          9.21          7.91         3.94 o                         
   4   4   9          1.64          3.71         5.02 o                         
   5   4   9          0.20          0.58         5.23 o                         
   6   4   9          8.64          4.71         6.39 o                         
 -10   5   9          3.54          3.80         5.71 o                         
  -9   5   9         49.20         40.15         7.61 o                         
  -8   5   9         14.47          8.68         5.67 o                         
  -7   5   9          0.02         -2.97         6.41 o                         
  -6   5   9         98.16         89.89         9.11 o                         
  -5   5   9          8.69          6.74         5.59 o                         
  -4   5   9         18.51         16.30         6.78 o                         
  -3   5   9          0.16         -3.45         3.45 o                         
  -2   5   9          7.50          4.03         3.44 o                         
  -1   5   9         67.88         63.20         5.02 o                         
   0   5   9         11.08          5.86         3.33 o                         
   1   5   9          2.87          9.57         4.27 o                         
   2   5   9          1.46         -3.17         3.17 o                         
   3   5   9          1.21          4.00         4.62 o                         
   4   5   9         21.91         16.23         4.81 o                         
   5   5   9          1.41          2.09         5.06 o                         
 -10   6   9          0.90          0.28         6.04 o                         
  -9   6   9          2.53          4.51         6.41 o                         
  -8   6   9          0.72         -0.33         5.15 o                         
  -7   6   9          1.24          5.80        11.54 o                         
  -6   6   9         10.79          7.37         5.01 o                         
  -5   6   9         66.74         82.56         8.63 o                         
  -4   6   9         17.90         14.18         4.18 o                         
  -3   6   9         15.26         18.51         4.47 o                         
  -2   6   9         14.85         20.97         3.99 o                         
  -1   6   9          0.03          0.04         4.15 o                         
   0   6   9          2.84         11.00         3.91 o                         
   1   6   9         29.95         32.81         5.83 o                         
   2   6   9          2.10         -2.94         3.27 o                         
   3   6   9          8.43         15.55         4.25 o                         
   4   6   9          3.89          7.86         4.78 o                         
  -9   7   9          0.89          4.61         5.69 o                         
  -8   7   9          0.35         -3.22         4.71 o                         
  -7   7   9          0.28         -4.30         4.30 o                         
  -6   7   9          4.87         12.33         5.39 o                         
  -5   7   9          6.16          9.30         3.99 o                         
  -4   7   9          3.15         -0.36         3.08 o                         
  -3   7   9          4.68          2.55         3.31 o                         
  -2   7   9          0.35         -1.41         3.19 o                         
  -1   7   9         63.23         68.67         9.33 o                         
   0   7   9          6.85          7.10         4.01 o                         
   1   7   9          1.20         -4.12         4.12 o                         
   2   7   9          1.71          7.22         5.12 o                         
   3   7   9         12.40          3.88        10.44 o                         
  -8   8   9          0.97          6.22         5.73 o                         
  -7   8   9         12.45          5.64         5.86 o                         
  -6   8   9          0.84          7.01         5.31 o                         
  -5   8   9          0.39         -1.18         3.12 o                         
  -4   8   9         17.02         22.62         4.13 o                         
  -3   8   9          3.52          1.38         3.40 o                         
  -2   8   9          0.13          2.10         3.50 o                         
  -1   8   9         18.32         18.07         5.23 o                         
   0   8   9          2.89         -2.11         3.59 o                         
   1   8   9          5.89          7.39         4.53 o                         
  -6   9   9          5.38          2.74         5.49 o                         
  -5   9   9          2.89         -2.80         4.15 o                         
  -4   9   9          0.64          1.28         3.65 o                         
  -3   9   9          5.16          3.23         3.82 o                         
  -2   9   9          0.01         -0.73         3.71 o                         
  -1   9   9          5.95          2.34         4.08 o                         
   0 -10  10         18.94         21.31         7.17 o                         
   1 -10  10          1.38          1.62         5.71 o                         
   2 -10  10         11.58          2.20         5.71 o                         
   3 -10  10          0.01         -1.26         4.87 o                         
   4 -10  10          7.49          1.99         4.80 o                         
  -2  -9  10         17.92         15.25         6.88 o                         
  -1  -9  10          2.12          0.49         6.96 o                         
   0  -9  10         13.20         11.93         6.20 o                         
   1  -9  10         19.91         23.37         5.08 o                         
   2  -9  10         12.14          8.78         5.76 o                         
   3  -9  10         20.02         13.57         6.14 o                         
   4  -9  10         30.17         24.53         5.94 o                         
   5  -9  10          0.59         -3.50         4.54 o                         
   6  -9  10          1.74         -1.70         4.00 o                         
  -4  -8  10          0.41         -3.79         6.02 o                         
  -3  -8  10         17.99         25.43         7.17 o                         
  -2  -8  10         17.81         17.64         7.97 o                         
  -1  -8  10          0.05         -4.99         4.99 o                         
   0  -8  10         10.31         13.64         4.63 o                         
   1  -8  10          1.24         -2.61         3.93 o                         
   2  -8  10         12.37         15.82         5.66 o                         
   3  -8  10         11.47         14.25         5.72 o                         
   4  -8  10          2.79          3.73         5.01 o                         
   5  -8  10          1.32         -3.04         4.26 o                         
   6  -8  10         16.77         12.36         5.05 o                         
   7  -8  10          2.99          1.36         5.49 o                         
  -5  -7  10          7.44          4.03         9.52 o                         
  -4  -7  10          2.09         10.07         9.71 o                         
  -3  -7  10         11.76          8.24         8.43 o                         
  -2  -7  10          1.97         -0.25         7.05 o                         
  -1  -7  10        106.85        128.78        12.14 o                         
   0  -7  10          5.35          6.45         3.92 o                         
   1  -7  10          0.01         -4.14         4.14 o                         
   2  -7  10         30.31         28.53         6.21 o                         
   3  -7  10         15.80         21.83         5.62 o                         
   4  -7  10          4.12         11.88         4.97 o                         
   5  -7  10          0.58          0.28         4.56 o                         
   6  -7  10          3.12         12.77         5.49 o                         
   7  -7  10         28.55         32.00         6.25 o                         
  -6  -6  10          0.19          3.66         9.52 o                         
  -5  -6  10          0.04          6.78         8.97 o                         
  -4  -6  10         22.93         29.31         9.71 o                         
  -3  -6  10         17.74         21.43         9.89 o                         
  -2  -6  10         11.95          8.02         4.57 o                         
  -1  -6  10          3.78          3.65         4.40 o                         
   0  -6  10          0.03          1.16         3.38 o                         
   1  -6  10         51.74         55.42         8.88 o                         
   2  -6  10         20.26         12.36         5.03 o                         
   3  -6  10         12.32          4.48         4.53 o                         
   4  -6  10        164.85        161.72         9.93 o                         
   5  -6  10         22.43         14.60         5.31 o                         
   6  -6  10         25.03         30.68         6.01 o                         
   7  -6  10          2.75          1.93         4.95 o                         
   8  -6  10          0.59         -0.42         4.85 o                         
  -7  -5  10          0.08         -2.01         5.57 o                         
  -6  -5  10         21.69         38.36        10.17 o                         
  -5  -5  10          4.62         -4.35         5.14 o                         
  -4  -5  10          2.75          3.66         5.42 o                         
  -3  -5  10          7.75         20.02         5.87 o                         
  -2  -5  10         11.14         15.45         3.81 o                         
  -1  -5  10         21.08         20.78         4.44 o                         
   0  -5  10          0.50          6.78         6.23 o                         
   1  -5  10          6.80         10.28         6.32 o                         
   2  -5  10         82.29         75.02         7.63 o                         
   3  -5  10          3.17         -3.56         3.56 o                         
   4  -5  10          0.96         -2.46        12.00 o                         
   5  -5  10          7.73         10.57         4.90 o                         
   6  -5  10         20.18         16.67         5.18 o                         
   7  -5  10         53.11         54.89         6.93 o                         
   8  -5  10          0.63         -0.37         7.33 o                         
  -8  -4  10          3.74          3.78        11.81 o                         
  -7  -4  10          3.29         -1.37         5.23 o                         
  -6  -4  10          7.78          9.49         5.75 o                         
  -5  -4  10          7.81          0.85         4.80 o                         
  -4  -4  10          3.40          0.06         4.61 o                         
  -3  -4  10        147.67        146.68        10.75 o                         
  -2  -4  10         52.31         53.81         7.24 o                         
  -1  -4  10        101.27        106.39         8.55 o                         
   0  -4  10          0.02         -3.77         4.85 o                         
   1  -4  10          1.32         13.37         6.96 o                         
   2  -4  10         51.28         62.29         6.98 o                         
   3  -4  10         48.47         43.22         6.14 o                         
   4  -4  10         11.21         13.10         4.92 o                         
   5  -4  10         44.22         41.68         6.20 o                         
   6  -4  10          1.07         -3.40         3.74 o                         
   7  -4  10         10.71          8.30         9.52 o                         
   8  -4  10         13.97          7.14         7.69 o                         
  -9  -3  10          0.00         -6.96         6.96 o                         
  -8  -3  10          0.43         -4.86         4.86 o                         
  -7  -3  10          1.92          6.06         4.16 o                         
  -6  -3  10         43.60         48.92         8.35 o                         
  -5  -3  10          4.76          2.77         5.27 o                         
  -4  -3  10         34.13         49.27         7.28 o                         
  -3  -3  10          7.48         10.45         4.77 o                         
  -2  -3  10         26.41         33.92         5.72 o                         
  -1  -3  10         26.64         24.58         5.16 o                         
   0  -3  10         50.97         51.86         8.52 o                         
   1  -3  10          6.76          2.79         3.91 o                         
   2  -3  10        677.50        637.70        17.15 o                         
   3  -3  10         12.48          9.42         4.64 o                         
   4  -3  10         48.21         46.18         6.31 o                         
   5  -3  10        183.17        178.93        10.71 o                         
   6  -3  10          1.40         -3.96         3.96 o                         
   7  -3  10          0.59         -6.41         6.41 o                         
   8  -3  10         12.21          6.59         8.61 o                         
  -9  -2  10          4.29         10.94         5.96 o                         
  -8  -2  10          9.84         11.42         6.15 o                         
  -7  -2  10         59.52         56.06         8.39 o                         
  -6  -2  10          3.41          1.34         4.99 o                         
  -5  -2  10          3.22          6.79         5.23 o                         
  -4  -2  10          0.68          1.82         4.34 o                         
  -3  -2  10         12.72         15.98         5.31 o                         
  -2  -2  10        103.77         85.08         7.85 o                         
  -1  -2  10         88.33         87.74        12.82 o                         
   0  -2  10        132.90        135.81         9.30 o                         
   1  -2  10          6.78          7.82         3.99 o                         
   2  -2  10         39.78         43.97        10.99 o                         
   3  -2  10        116.84        113.14        10.90 o                         
   4  -2  10         31.20         34.96         5.58 o                         
   5  -2  10          4.96         -1.48         3.76 o                         
   6  -2  10         31.40         26.74         9.52 o                         
   7  -2  10         29.43         22.53         9.71 o                         
   8  -2  10          0.00         -7.69         7.69 o                         
  -9  -1  10          7.85          1.28         8.79 o                         
  -8  -1  10          0.14          0.55         7.69 o                         
  -7  -1  10          4.55         11.83         6.23 o                         
  -6  -1  10          5.34         23.37         6.34 o                         
  -5  -1  10          9.35          8.62         5.40 o                         
  -4  -1  10         17.38         20.48         5.56 o                         
  -3  -1  10        415.25        383.70        13.92 o                         
  -2  -1  10        173.87        188.94         9.89 o                         
  -1  -1  10        144.81        146.63         9.02 o                         
   0  -1  10        541.74        503.38        15.28 o                         
   1  -1  10         44.23         35.75         9.34 o                         
   2  -1  10         43.47         44.87         6.23 o                         
   3  -1  10        936.35        905.04        22.08 o                         
   4  -1  10          5.11          5.72         3.91 o                         
   5  -1  10          0.19          1.47         7.33 o                         
   6  -1  10          0.48         -4.52         4.61 o                         
   7  -1  10         23.44         24.72         6.46 o                         
   8  -1  10          1.86          3.05         5.58 o                         
 -10   0  10          0.09          9.71         9.71 o                         
  -9   0  10          5.07         -2.93         8.24 o                         
  -8   0  10          1.47         -1.28         7.33 o                         
  -7   0  10          0.79         -2.17         4.92 o                         
  -6   0  10          0.74          3.78         4.92 o                         
  -5   0  10         64.02         64.67         7.76 o                         
  -4   0  10         19.44         18.46         5.95 o                         
  -3   0  10         74.61         71.82         8.33 o                         
  -2   0  10         93.89         76.93         8.33 o                         
  -1   0  10         69.27         77.38         7.41 o                         
   0   0  10          9.41          9.38         4.44 o                         
   1   0  10         65.26         66.38         7.42 o                         
   2   0  10        126.46        136.60         9.91 o                         
   3   0  10         45.96         50.88         6.05 o                         
   4   0  10         61.03         67.07         6.28 o                         
   5   0  10        103.61        108.21        16.39 o                         
   6   0  10          6.24          8.63         5.52 o                         
   7   0  10          3.92         -0.03         4.61 o                         
 -10   1  10          1.73         -4.76         9.16 o                         
  -9   1  10          1.06         -2.01         7.51 o                         
  -8   1  10         12.14         20.88         8.97 o                         
  -7   1  10         35.15         15.94         8.43 o                         
  -6   1  10          0.31         -6.33         6.87 o                         
  -5   1  10        274.38        252.44        11.84 o                         
  -4   1  10         90.20        100.75         8.71 o                         
  -3   1  10         22.99         19.19         5.62 o                         
  -2   1  10        463.68        473.75        15.22 o                         
  -1   1  10          5.69          5.86         4.49 o                         
   0   1  10        143.13        138.46         5.46 o                         
   1   1  10        259.45        252.25         9.20 o                         
   2   1  10          8.80          1.24         3.94 o                         
   3   1  10         35.31         36.79         5.29 o                         
   4   1  10          0.08          0.67         4.22 o                         
   5   1  10         38.98         44.72        14.10 o                         
   6   1  10         21.98         26.10         5.79 o                         
   7   1  10          5.37         -1.85         4.30 o                         
 -10   2  10         11.91         16.85        10.07 o                         
  -9   2  10          0.79          3.30         8.06 o                         
  -8   2  10         10.93          9.52         8.43 o                         
  -7   2  10         24.35         24.18         8.79 o                         
  -6   2  10          4.38          5.07         5.59 o                         
  -5   2  10          0.16          1.74         5.22 o                         
  -4   2  10          0.30         -0.37         4.14 o                         
  -3   2  10        167.88        152.32         9.11 o                         
  -2   2  10         25.94         25.87         5.42 o                         
  -1   2  10          6.90          5.87         2.66 o                         
   0   2  10        104.36         90.56         9.56 o                         
   1   2  10        312.04        278.92         9.94 o                         
   2   2  10        107.17         99.21         7.50 o                         
   3   2  10         83.37         74.91         6.85 o                         
   4   2  10          1.57         -2.69         3.70 o                         
   5   2  10          1.92          3.43         4.68 o                         
   6   2  10          2.72          1.13         4.74 o                         
   7   2  10          0.52         -4.89         4.89 o                         
 -10   3  10         30.51         32.98         8.02 o                         
  -9   3  10          0.33          1.98         6.02 o                         
  -8   3  10          0.21         -1.83         6.96 o                         
  -7   3  10          1.09         -4.03         5.86 o                         
  -6   3  10         34.60         35.90         9.34 o                         
  -5   3  10         19.95         14.58         5.03 o                         
  -4   3  10         39.52         50.87        14.20 o                         
  -3   3  10          0.03          1.60         4.27 o                         
  -2   3  10        335.90        323.94         8.56 o                         
  -1   3  10        198.29        173.97         6.01 o                         
   0   3  10          0.01          2.01         2.87 o                         
   1   3  10          3.44          0.67         3.61 o                         
   2   3  10         17.03         22.65         4.60 o                         
   3   3  10         11.94         11.13         4.39 o                         
   4   3  10         33.26         37.45         5.23 o                         
   5   3  10          7.50          7.45         4.35 o                         
   6   3  10          1.09          9.57         5.58 o                         
 -10   4  10          1.31          1.13         6.02 o                         
  -9   4  10          2.91         -4.92         4.92 o                         
  -8   4  10         21.46         22.19         6.94 o                         
  -7   4  10         10.46          6.59         6.96 o                         
  -6   4  10          0.76         -0.92         6.23 o                         
  -5   4  10         39.41         51.83         9.89 o                         
  -4   4  10         99.81        102.02        12.27 o                         
  -3   4  10         62.86         62.51         5.43 o                         
  -2   4  10          1.06         -2.61         2.61 o                         
  -1   4  10          8.31          6.38         3.01 o                         
   0   4  10         25.11         25.06         3.83 o                         
   1   4  10          0.21         -1.49         3.66 o                         
   2   4  10          3.84         -3.63         3.63 o                         
   3   4  10          1.44          4.51         4.13 o                         
   4   4  10         23.97         24.83         5.22 o                         
   5   4  10          0.18          5.50         4.36 o                         
  -9   5  10          0.40         -5.54         5.54 o                         
  -8   5  10         17.79         13.35         5.88 o                         
  -7   5  10          9.90          8.16         5.62 o                         
  -6   5  10         17.47         13.21         5.90 o                         
  -5   5  10         15.67          3.11         6.41 o                         
  -4   5  10         35.87         38.10         9.16 o                         
  -3   5  10          4.29          7.06         3.38 o                         
  -2   5  10         75.47         85.05         6.28 o                         
  -1   5  10          4.49          1.23         3.01 o                         
   0   5  10         14.92         18.80         4.03 o                         
   1   5  10         31.14         33.29         6.47 o                         
   2   5  10          1.41         -2.73         3.98 o                         
   3   5  10          1.16          0.80         3.43 o                         
   4   5  10          6.58          2.55         4.30 o                         
  -9   6  10          6.14          1.58         5.94 o                         
  -8   6  10          1.40          4.93         5.62 o                         
  -7   6  10          0.00         -5.29         7.05 o                         
  -6   6  10          3.17          4.09         5.22 o                         
  -5   6  10         18.53         12.52         5.76 o                         
  -4   6  10          0.24          1.90         3.14 o                         
  -3   6  10         14.57         18.18         4.42 o                         
  -2   6  10          1.03          2.66         3.45 o                         
  -1   6  10         40.33         38.80         4.86 o                         
   0   6  10          7.73          3.19         3.75 o                         
   1   6  10          0.75         -3.92         3.92 o                         
   2   6  10         79.02         78.37         8.15 o                         
   3   6  10         16.35         13.40         5.40 o                         
  -8   7  10          0.09         -4.97         4.97 o                         
  -7   7  10          8.41          6.66         6.07 o                         
  -6   7  10          7.93         15.94         6.13 o                         
  -5   7  10          0.56         -5.59         5.59 o                         
  -4   7  10         22.57         33.90         9.93 o                         
  -3   7  10         10.03         19.87         4.14 o                         
  -2   7  10          4.68          3.54         3.63 o                         
  -1   7  10         42.70         48.83         5.49 o                         
   0   7  10          0.80         -3.50         3.50 o                         
   1   7  10          0.90         -3.85         3.85 o                         
   2   7  10         17.70         14.80         7.93 o                         
  -7   8  10          0.14         -4.85         4.85 o                         
  -6   8  10          6.47         14.54         7.88 o                         
  -5   8  10          4.26          1.14         7.18 o                         
  -4   8  10          0.21          0.76         4.92 o                         
  -3   8  10         66.25         65.06         7.33 o                         
  -2   8  10          1.11         -4.36         4.36 o                         
  -1   8  10          0.63          0.09         3.80 o                         
   0   8  10          8.24          7.87         4.42 o                         
  -1  -9  11          0.49         -0.86         6.00 o                         
   0  -9  11          2.96          5.93         5.89 o                         
   1  -9  11         15.15         10.53         6.31 o                         
   2  -9  11         42.69         49.92         8.10 o                         
   3  -9  11         32.44         36.18        16.12 o                         
   4  -9  11          7.61         18.43         6.02 o                         
  -3  -8  11         10.41         18.87        10.17 o                         
  -2  -8  11          5.74          9.48         6.54 o                         
  -1  -8  11         13.81         16.61         8.70 o                         
   0  -8  11          0.01          3.60         5.55 o                         
   1  -8  11         16.35         18.77         5.97 o                         
   2  -8  11          7.19         18.14         9.25 o                         
   3  -8  11          0.02         -4.66         4.66 o                         
   4  -8  11          0.00         -0.37         5.02 o                         
   5  -8  11          5.91         10.98         5.58 o                         
   6  -8  11          3.71          5.19         7.05 o                         
  -5  -7  11          0.02         -4.40         8.97 o                         
  -4  -7  11         21.14         33.34        11.54 o                         
  -3  -7  11         14.96         20.33         9.71 o                         
  -2  -7  11          0.05          4.21         8.97 o                         
  -1  -7  11          3.36         -4.58         5.18 o                         
   0  -7  11         76.13         83.81         8.87 o                         
   1  -7  11          6.35         10.80         5.62 o                         
   2  -7  11         40.47         59.32         7.97 o                         
   3  -7  11          1.90          4.59         5.16 o                         
   4  -7  11         10.90         12.73         5.45 o                         
   5  -7  11          9.96          6.19         9.43 o                         
   6  -7  11          3.45          6.09         5.10 o                         
  -6  -6  11          2.93          6.96        10.07 o                         
  -5  -6  11          3.52         -0.92         8.79 o                         
  -4  -6  11          0.75         -7.14         7.88 o                         
  -3  -6  11         47.85         32.79        10.44 o                         
  -2  -6  11          1.11          2.20         7.69 o                         
  -1  -6  11          4.85         -1.10         7.33 o                         
   0  -6  11          0.82          1.66         6.96 o                         
   1  -6  11          2.09         -0.82         4.66 o                         
   2  -6  11         29.48         21.06         7.88 o                         
   3  -6  11          0.08         -0.02         4.73 o                         
   4  -6  11          4.40          1.98         5.22 o                         
   5  -6  11          8.05         17.45         5.71 o                         
   6  -6  11          3.44         -3.08         4.86 o                         
   7  -6  11          1.42         14.47         5.69 o                         
  -7  -5  11         10.99         15.65        12.82 o                         
  -6  -5  11         23.61         28.44         9.34 o                         
  -5  -5  11         18.89         15.29         6.66 o                         
  -4  -5  11          2.16         -7.51         7.51 o                         
  -3  -5  11         13.05          3.66         7.88 o                         
  -2  -5  11         30.85         39.56        10.44 o                         
  -1  -5  11        102.33        108.62        13.55 o                         
   0  -5  11         18.93         10.99         7.33 o                         
   1  -5  11          0.16         -4.34         4.34 o                         
   2  -5  11        259.95        236.97        11.53 o                         
   3  -5  11         13.90         20.28         5.49 o                         
   4  -5  11        122.99        111.66        10.17 o                         
   5  -5  11          0.19          2.85         6.69 o                         
   6  -5  11         29.51         29.46         6.01 o                         
   7  -5  11          0.09          3.57         4.97 o                         
  -7  -4  11          0.36          2.86         6.08 o                         
  -6  -4  11          3.50         13.56         6.60 o                         
  -5  -4  11          2.21         -3.85         4.74 o                         
  -4  -4  11         78.45         86.86         9.32 o                         
  -3  -4  11         22.48         16.86        10.07 o                         
  -2  -4  11          0.99          5.68         4.66 o                         
  -1  -4  11          7.34         10.95         4.88 o                         
   0  -4  11        166.87        168.33        15.94 o                         
   1  -4  11         80.36         60.81        10.99 o                         
   2  -4  11          7.42         10.43         4.97 o                         
   3  -4  11         58.66         61.34         7.09 o                         
   4  -4  11         12.80          6.69         4.79 o                         
   5  -4  11         59.04         64.33         7.45 o                         
   6  -4  11         23.64         27.09         5.92 o                         
   7  -4  11          2.38          6.41         7.69 o                         
  -8  -3  11          0.92         -3.88         6.14 o                         
  -7  -3  11          7.55         -6.14         6.14 o                         
  -6  -3  11         51.82         59.14         8.47 o                         
  -5  -3  11         25.27         15.10         6.10 o                         
  -4  -3  11         40.99         42.76         6.98 o                         
  -3  -3  11        135.25        134.18        10.29 o                         
  -2  -3  11         11.15         28.03         6.02 o                         
  -1  -3  11         16.23         13.67         5.77 o                         
   0  -3  11        107.36        106.43         9.02 o                         
   1  -3  11          8.75          8.25         4.71 o                         
   2  -3  11          0.01          4.03         6.96 o                         
   3  -3  11          0.45         -0.41         3.96 o                         
   4  -3  11          5.58          5.31         6.59 o                         
   5  -3  11          0.01         -4.43         4.43 o                         
   6  -3  11         35.13         39.93        10.07 o                         
   7  -3  11          0.01          4.76         7.33 o                         
  -9  -2  11         16.62          4.03         9.71 o                         
  -8  -2  11          4.87          1.47         8.06 o                         
  -7  -2  11          8.47         12.48         6.40 o                         
  -6  -2  11          6.77          5.55         5.37 o                         
  -5  -2  11         53.05         49.14         7.69 o                         
  -4  -2  11         11.64          8.14         4.97 o                         
  -3  -2  11         27.76         34.23         6.54 o                         
  -2  -2  11          4.32          5.64         4.47 o                         
  -1  -2  11         51.39         33.47        11.17 o                         
   0  -2  11         87.11         71.07         7.74 o                         
   1  -2  11         62.92         67.80        11.45 o                         
   2  -2  11          6.20          0.10         4.36 o                         
   3  -2  11        208.75        226.86        15.75 o                         
   4  -2  11          7.83         19.15         4.98 o                         
   5  -2  11          0.48          3.83         4.44 o                         
   6  -2  11         10.44          7.69         8.79 o                         
   7  -2  11          3.59          7.33         9.34 o                         
  -9  -1  11          3.59          9.71         9.89 o                         
  -8  -1  11          0.18          1.83         7.51 o                         
  -7  -1  11         19.31         20.44         6.83 o                         
  -6  -1  11          3.51          8.73         5.45 o                         
  -5  -1  11         40.57         52.94         7.71 o                         
  -4  -1  11         15.53          1.97         6.32 o                         
  -3  -1  11         13.62         14.58         5.31 o                         
  -2  -1  11          2.84          2.89         4.56 o                         
  -1  -1  11          8.78         -2.89         4.67 o                         
   0  -1  11          1.19         -0.45         4.22 o                         
   1  -1  11        121.39        110.28         9.00 o                         
   2  -1  11         15.42         11.21        15.39 o                         
   3  -1  11          7.97         20.33         8.61 o                         
   4  -1  11         22.61         19.07         4.99 o                         
   5  -1  11         10.26          8.61         8.24 o                         
   6  -1  11          1.31         -1.83         8.06 o                         
   7  -1  11          5.20          5.31         9.16 o                         
  -9   0  11          0.01         -2.93         8.24 o                         
  -8   0  11          9.26          6.04         9.16 o                         
  -7   0  11          2.29          1.07         7.78 o                         
  -6   0  11         33.58         20.28        19.87 o                         
  -5   0  11          2.92          3.82         4.79 o                         
  -4   0  11         42.35         46.01         7.30 o                         
  -3   0  11         31.90         24.82         5.98 o                         
  -2   0  11        157.74        160.57        11.20 o                         
  -1   0  11         40.28         50.51         6.99 o                         
   0   0  11         13.26         14.01         5.09 o                         
   1   0  11        209.12        210.88        10.74 o                         
   2   0  11         21.38         24.50         5.69 o                         
   3   0  11          7.44          7.83         4.79 o                         
   4   0  11         23.42         27.01         6.54 o                         
   5   0  11         14.26         12.64         5.71 o                         
   6   0  11         10.73         20.86         6.36 o                         
   7   0  11          4.45          1.61        11.81 o                         
  -9   1  11          0.18         11.17         9.52 o                         
  -8   1  11          5.94          0.55         7.69 o                         
  -7   1  11         31.13         28.02         9.71 o                         
  -6   1  11         24.97         13.41         5.86 o                         
  -5   1  11         77.36         88.26         9.98 o                         
  -4   1  11         23.27         22.97         6.23 o                         
  -3   1  11          1.13         -3.24         4.30 o                         
  -2   1  11          3.72          4.79         4.73 o                         
  -1   1  11          4.23         -1.07         4.38 o                         
   0   1  11          2.38         -3.35         3.99 o                         
   1   1  11        139.76        135.51        10.29 o                         
   2   1  11          8.31          2.88         5.30 o                         
   3   1  11        103.18        102.91         7.86 o                         
   4   1  11         17.23         18.12         6.33 o                         
   5   1  11          0.21         -4.30         4.30 o                         
   6   1  11          7.01          6.07         5.98 o                         
  -9   2  11          9.06          2.75         8.79 o                         
  -8   2  11          1.41         -0.92         7.33 o                         
  -7   2  11         30.99         26.38         9.52 o                         
  -6   2  11          0.05         -6.04         6.04 o                         
  -5   2  11         13.56         12.88         5.68 o                         
  -4   2  11         16.53         12.12         7.51 o                         
  -3   2  11          6.32          5.67         4.59 o                         
  -2   2  11        132.91        129.34        12.73 o                         
  -1   2  11          7.22          4.06         8.33 o                         
   0   2  11         18.70         22.16         4.45 o                         
   1   2  11        130.56        124.21         8.38 o                         
   2   2  11          3.11          3.16         3.92 o                         
   3   2  11         13.40         17.48         6.41 o                         
   4   2  11          0.03          0.38         3.96 o                         
   5   2  11          1.31         -1.75         5.46 o                         
   6   2  11          1.94          0.37         9.07 o                         
  -9   3  11          1.65         -1.96         6.12 o                         
  -8   3  11          0.32         -3.85         6.96 o                         
  -7   3  11          3.70         -0.37         7.14 o                         
  -6   3  11          0.32         -6.04         6.04 o                         
  -5   3  11          7.47         13.74         7.51 o                         
  -4   3  11         54.47         58.07         7.71 o                         
  -3   3  11          0.00         -0.30         4.95 o                         
  -2   3  11         90.87         78.93         9.07 o                         
  -1   3  11        100.53         99.37         7.43 o                         
   0   3  11         16.54         14.69         4.61 o                         
   1   3  11         33.65         23.26         5.03 o                         
   2   3  11          2.82          4.63         4.09 o                         
   3   3  11          0.37         -0.45         4.05 o                         
   4   3  11          0.02         -3.68         4.25 o                         
   5   3  11          6.18         -1.25         6.01 o                         
  -9   4  11          0.24         -3.80         5.84 o                         
  -8   4  11          0.75         -1.10        10.17 o                         
  -7   4  11         10.31         17.77         8.97 o                         
  -6   4  11         14.90         11.72         7.51 o                         
  -5   4  11          3.69         10.62         7.14 o                         
  -4   4  11        193.21        185.73        15.39 o                         
  -3   4  11         68.34         68.32        10.99 o                         
  -2   4  11         18.76         20.46         7.01 o                         
  -1   4  11          2.32         -3.27         3.27 o                         
   0   4  11         26.67         28.11         5.32 o                         
   1   4  11          0.06          5.89         4.42 o                         
   2   4  11          3.18          3.73         4.31 o                         
   3   4  11          0.21          0.25         4.69 o                         
   4   4  11         18.65         18.93         5.48 o                         
  -9   5  11          0.29          7.61         6.29 o                         
  -8   5  11          0.32          2.51         6.05 o                         
  -7   5  11          7.12         -7.87        18.41 o                         
  -6   5  11         22.23         15.57         8.06 o                         
  -5   5  11          4.98          4.58         7.14 o                         
  -4   5  11          0.27         -3.30         6.23 o                         
  -3   5  11         29.39         24.18         8.06 o                         
  -2   5  11          3.34          3.57         4.76 o                         
  -1   5  11         16.61         13.12         5.62 o                         
   0   5  11          1.63          3.93         4.68 o                         
   1   5  11          4.92         13.93         4.86 o                         
   2   5  11          1.39          1.46         4.53 o                         
   3   5  11          0.47         -3.63         3.98 o                         
  -8   6  11          0.04         -4.41         6.96 o                         
  -7   6  11          9.13         10.60         6.23 o                         
  -6   6  11         31.30         22.69         6.91 o                         
  -5   6  11          0.61          0.61         5.29 o                         
  -4   6  11          2.85          3.65         5.27 o                         
  -3   6  11          2.43          5.03         4.32 o                         
  -2   6  11          0.60         -2.15         4.01 o                         
  -1   6  11         16.83         25.41         5.86 o                         
   0   6  11          7.27          5.07         4.74 o                         
   1   6  11          0.66         -4.57         4.57 o                         
   2   6  11         15.03         19.74         6.57 o                         
  -7   7  11          0.60          7.24         6.46 o                         
  -6   7  11          0.02          0.60         6.41 o                         
  -5   7  11          3.94         14.51         6.46 o                         
  -4   7  11          0.01          6.35         4.37 o                         
  -3   7  11          0.64          0.90         4.34 o                         
  -2   7  11          0.90          3.74         4.55 o                         
  -1   7  11          0.11         -1.94         6.98 o                         
   0   7  11          4.44         -4.17         4.46 o                         
  -5   8  11          5.77          5.25         6.03 o                         
  -4   8  11          0.23          6.16         4.60 o                         
  -3   8  11          7.25          8.96         5.02 o                         
  -2  -8  12          0.01          3.35        11.81 o                         
  -1  -8  12          0.61          5.40         6.35 o                         
   0  -8  12         11.60         14.86         6.39 o                         
   1  -8  12          0.01          3.37         5.75 o                         
   2  -8  12         16.44         14.49         6.46 o                         
   3  -8  12         11.22         12.09         6.35 o                         
   4  -8  12         26.37         23.00         7.42 o                         
  -4  -7  12          2.45         -3.30         8.61 o                         
  -3  -7  12         19.64         33.88        11.36 o                         
  -2  -7  12          7.07         29.67        10.44 o                         
  -1  -7  12          0.12         -5.16         5.24 o                         
   0  -7  12         10.13         14.87         6.34 o                         
   1  -7  12         25.27         27.43        17.03 o                         
   2  -7  12          6.78          6.81        10.35 o                         
   3  -7  12          3.37         -2.60         7.23 o                         
   4  -7  12          3.12         -0.83         9.89 o                         
   5  -7  12          7.56         -3.68         5.23 o                         
  -5  -6  12          3.69         -0.73         9.52 o                         
  -4  -6  12          0.22         -2.20         8.79 o                         
  -3  -6  12          0.87         -7.69         7.69 o                         
  -2  -6  12         24.87         28.57        10.07 o                         
  -1  -6  12         28.69         29.49        10.07 o                         
   0  -6  12          2.78          3.81         5.31 o                         
   1  -6  12          9.98         17.06         5.81 o                         
   2  -6  12         33.94         26.36        10.44 o                         
   3  -6  12         19.66         10.73         8.06 o                         
   4  -6  12          6.33          5.83         5.37 o                         
   5  -6  12          8.81          8.84         8.70 o                         
   6  -6  12          3.18          3.60         5.36 o                         
  -6  -5  12          1.33          3.85         9.16 o                         
  -5  -5  12          5.64          7.33         9.89 o                         
  -4  -5  12         14.96         16.85        10.44 o                         
  -3  -5  12         13.15          6.41         9.16 o                         
  -2  -5  12          1.62          9.34         8.61 o                         
  -1  -5  12         61.97         65.94        12.46 o                         
   0  -5  12         26.87         35.35         9.16 o                         
   1  -5  12          8.65         15.95         5.63 o                         
   2  -5  12          3.39          7.22         9.07 o                         
   3  -5  12          4.91          5.22         5.18 o                         
   4  -5  12         10.05         21.58         6.01 o                         
   5  -5  12          0.33         -4.32         5.49 o                         
   6  -5  12         11.98          8.53         7.60 o                         
  -7  -4  12          1.29         -6.13         6.13 o                         
  -6  -4  12         23.18         19.18         7.46 o                         
  -5  -4  12         12.81          6.63         6.18 o                         
  -4  -4  12        108.60         97.92        10.09 o                         
  -3  -4  12          9.47          9.57         5.79 o                         
  -2  -4  12          0.03         -0.55         6.78 o                         
  -1  -4  12          1.23         -4.40         6.96 o                         
   0  -4  12         53.45         42.13        10.62 o                         
   1  -4  12          0.54          0.18         7.51 o                         
   2  -4  12         11.47          5.23         5.03 o                         
   3  -4  12          5.85          5.36         5.29 o                         
   4  -4  12          0.08         -4.53         4.53 o                         
   5  -4  12          0.01          0.25         4.61 o                         
   6  -4  12          0.01         -3.52         4.74 o                         
  -7  -3  12          5.20          9.14         7.28 o                         
  -6  -3  12         60.95         83.18        10.10 o                         
  -5  -3  12          6.27         21.18         6.67 o                         
  -4  -3  12          0.50          2.78         5.45 o                         
  -3  -3  12          2.24         -4.51         4.51 o                         
  -2  -3  12         29.49         35.95         6.68 o                         
  -1  -3  12          3.85         -3.70         4.27 o                         
   0  -3  12         47.02         47.44        10.26 o                         
   1  -3  12          1.21         -1.47         7.14 o                         
   2  -3  12         83.56         98.91        13.37 o                         
   3  -3  12         24.34         24.94         5.71 o                         
   4  -3  12          0.64         -1.55         4.43 o                         
   5  -3  12         18.22         16.02         5.54 o                         
   6  -3  12          9.30         16.85         9.16 o                         
   7  -3  12          0.03         -1.65         8.06 o                         
  -8  -2  12          0.88          8.43        10.07 o                         
  -7  -2  12          0.85          0.01         7.97 o                         
  -6  -2  12          2.52         -5.05         5.05 o                         
  -5  -2  12          0.05         -2.86         5.05 o                         
  -4  -2  12          2.82          7.67         5.24 o                         
  -3  -2  12         34.78         39.81         6.85 o                         
  -2  -2  12          0.94          4.61         4.78 o                         
  -1  -2  12         31.68         50.41         7.51 o                         
   0  -2  12         34.69         28.12         6.14 o                         
   1  -2  12          3.36          9.13         5.03 o                         
   2  -2  12         94.31         85.72        12.82 o                         
   3  -2  12         23.31         12.18         7.33 o                         
   4  -2  12         34.66         34.79         6.07 o                         
   5  -2  12         29.60         19.96         9.34 o                         
   6  -2  12          0.83          6.96         9.16 o                         
  -8  -1  12          5.06         -6.04         7.88 o                         
  -7  -1  12          0.80         -1.40         7.05 o                         
  -6  -1  12         20.65         24.04        13.46 o                         
  -5  -1  12         23.60         19.87         6.34 o                         
  -4  -1  12         27.08         33.53         6.83 o                         
  -3  -1  12         13.27          9.94         5.48 o                         
  -2  -1  12          3.13         -1.93         4.34 o                         
  -1  -1  12         21.14         25.88         5.95 o                         
   0  -1  12          3.92          9.75         4.79 o                         
   1  -1  12         42.02         28.60         6.20 o                         
   2  -1  12          0.80          0.85         4.43 o                         
   3  -1  12         25.61         24.91         8.97 o                         
   4  -1  12          3.11          5.49         8.43 o                         
   5  -1  12          5.61         13.74         9.52 o                         
   6  -1  12          1.47          7.51         9.16 o                         
  -9   0  12          5.84          0.00         9.34 o                         
  -8   0  12          3.49         24.73        10.44 o                         
  -7   0  12          1.57          0.55         7.88 o                         
  -6   0  12          0.27          1.83         7.60 o                         
  -5   0  12          5.79         13.48         5.81 o                         
  -4   0  12          0.22         -0.57         6.23 o                         
  -3   0  12         15.01         13.83         5.50 o                         
  -2   0  12         23.39         19.31         5.92 o                         
  -1   0  12         62.91         56.97        11.81 o                         
   0   0  12         37.65         37.98         6.54 o                         
   1   0  12          6.08          3.03         4.58 o                         
   2   0  12          2.33         -3.74         4.48 o                         
   3   0  12         58.65         53.85        11.54 o                         
   4   0  12         23.87         19.05         9.89 o                         
   5   0  12          5.23          4.21         8.97 o                         
   6   0  12         21.17         13.46         6.30 o                         
  -9   1  12          0.27         -1.65         8.61 o                         
  -8   1  12          3.47         -0.37         8.61 o                         
  -7   1  12         26.66         22.90         9.71 o                         
  -6   1  12          1.61         10.07         7.88 o                         
  -5   1  12          2.38          4.60         7.78 o                         
  -4   1  12         38.30         41.30         7.28 o                         
  -3   1  12         10.52         11.12         5.46 o                         
  -2   1  12          6.10         11.59         5.03 o                         
  -1   1  12         44.09         53.76         7.25 o                         
   0   1  12         12.05         10.31         7.14 o                         
   1   1  12          6.23          8.36         5.15 o                         
   2   1  12         10.07          9.37         5.37 o                         
   3   1  12          7.33         12.09         4.71 o                         
   4   1  12          0.00         -0.26         5.32 o                         
   5   1  12         14.19         16.87         6.49 o                         
  -9   2  12          3.03         -0.92         9.52 o                         
  -8   2  12          0.50          5.68         8.43 o                         
  -7   2  12          5.51          8.79         8.43 o                         
  -6   2  12          0.00         -2.75         7.14 o                         
  -5   2  12         11.99         10.18         5.95 o                         
  -4   2  12          0.06         -1.47         5.06 o                         
  -3   2  12          0.01          0.54         4.61 o                         
  -2   2  12         13.13         12.41         5.37 o                         
  -1   2  12         80.53         78.21         8.55 o                         
   0   2  12          5.21         -9.07         9.07 o                         
   1   2  12         25.31         16.96         6.06 o                         
   2   2  12          0.85          1.34         4.10 o                         
   3   2  12         32.71         34.11         7.00 o                         
   4   2  12          4.53         -3.47         5.19 o                         
   5   2  12          3.57         -1.30         6.00 o                         
  -9   3  12          2.62         -0.37         8.06 o                         
  -8   3  12          0.05         -7.14         7.14 o                         
  -7   3  12          0.00         -1.65         6.96 o                         
  -6   3  12         15.35          4.21         7.51 o                         
  -5   3  12          0.97          3.30         6.96 o                         
  -4   3  12          1.98         -1.83         6.41 o                         
  -3   3  12          2.58         11.97         5.62 o                         
  -2   3  12          0.26         -1.67         4.35 o                         
  -1   3  12          3.60         11.07         7.14 o                         
   0   3  12          0.00         -3.38         3.38 o                         
   1   3  12         18.12          8.89         5.25 o                         
   2   3  12          2.66         -1.49         4.66 o                         
   3   3  12          2.52          5.17         5.10 o                         
   4   3  12          8.95          0.27         6.22 o                         
  -8   4  12          0.04         -4.76         7.51 o                         
  -7   4  12          1.17          0.37         7.14 o                         
  -6   4  12          5.39          0.00         7.33 o                         
  -5   4  12         14.13         10.62         7.69 o                         
  -4   4  12          9.10          9.52         7.51 o                         
  -3   4  12          0.04          5.31         6.96 o                         
  -2   4  12         61.08         85.95        17.58 o                         
  -1   4  12          1.18          5.12         4.13 o                         
   0   4  12          2.00          3.10         4.05 o                         
   1   4  12         25.06         26.46         7.10 o                         
   2   4  12          4.74          6.55         5.03 o                         
   3   4  12          2.85         -4.96         4.96 o                         
  -8   5  12          0.47         -0.29         9.89 o                         
  -7   5  12          1.06         -5.07         5.07 o                         
  -6   5  12          0.18          0.92         6.78 o                         
  -5   5  12          1.27         -3.11         6.96 o                         
  -4   5  12         63.01         70.15        12.46 o                         
  -3   5  12          2.20          2.38         6.78 o                         
  -2   5  12         18.16         22.95         6.26 o                         
  -1   5  12          4.42         -3.06         8.33 o                         
   0   5  12          3.23         -3.83         6.59 o                         
   1   5  12          5.52          6.63         5.61 o                         
   2   5  12          0.27          3.01         4.99 o                         
  -7   6  12          4.70          2.09         6.73 o                         
  -6   6  12          5.60          6.89         5.82 o                         
  -5   6  12          2.87         -0.59        14.29 o                         
  -4   6  12         24.27         24.70        14.56 o                         
  -3   6  12          0.93         -0.13         4.21 o                         
  -2   6  12          0.02          0.80         4.73 o                         
  -1   6  12         13.50         13.35         5.36 o                         
   0   6  12          1.67          5.66         5.16 o                         
   1   6  12          0.00          4.19         5.38 o                         
  -5   7  12          1.15         -0.97         5.50 o                         
  -4   7  12          5.58          2.80        13.19 o                         
  -3   7  12          1.75          5.55         4.88 o                         
  -2   7  12          0.05         -0.67         4.85 o                         
   0  -8  13         10.43         13.24         8.61 o                         
   1  -8  13         20.63         27.61         7.64 o                         
   2  -8  13          2.35          8.18         6.39 o                         
  -3  -7  13         13.29         -4.03         9.16 o                         
  -2  -7  13         51.09         54.03        13.19 o                         
  -1  -7  13          3.15          4.23         9.89 o                         
   0  -7  13          0.10          6.18         5.94 o                         
   1  -7  13         16.44         18.39         9.07 o                         
   2  -7  13          7.91         13.17         9.43 o                         
   3  -7  13          3.72          3.36         6.59 o                         
   4  -7  13          1.86         -0.18        12.73 o                         
  -4  -6  13          1.68          0.18         9.71 o                         
  -3  -6  13          0.37          2.38         9.34 o                         
  -2  -6  13          0.52         10.26         9.34 o                         
  -1  -6  13         11.49         21.98        10.26 o                         
   0  -6  13         10.47          4.10         5.62 o                         
   1  -6  13          2.83         11.51         6.01 o                         
   2  -6  13          3.05          3.34         5.37 o                         
   3  -6  13         21.65         22.59         6.80 o                         
   4  -6  13          4.88          2.31         5.95 o                         
   5  -6  13          6.40          4.93         9.98 o                         
  -5  -5  13          3.35          2.56        10.07 o                         
  -4  -5  13          0.80          0.73         9.16 o                         
  -3  -5  13         12.05         29.31        11.17 o                         
  -2  -5  13         35.51         29.31        10.99 o                         
  -1  -5  13          6.62         13.74         8.97 o                         
   0  -5  13         29.24         25.09         9.89 o                         
   1  -5  13         41.19         41.29         8.06 o                         
   2  -5  13         14.02         17.20         5.97 o                         
   3  -5  13         10.19         16.99         6.27 o                         
   4  -5  13          0.13         -2.40         6.50 o                         
   5  -5  13          0.16         -1.80        11.08 o                         
  -6  -4  13          7.81         -2.20         9.71 o                         
  -5  -4  13         10.63         17.14         6.87 o                         
  -4  -4  13          5.36         15.20         9.34 o                         
  -3  -4  13          7.82          0.73         8.06 o                         
  -2  -4  13         32.56         12.09         8.97 o                         
  -1  -4  13          3.54          1.10         7.88 o                         
   0  -4  13          5.42         -0.18         7.69 o                         
   1  -4  13         26.91         20.15         9.89 o                         
   2  -4  13         68.59         75.45         8.55 o                         
   3  -4  13         28.94         30.43         9.62 o                         
   4  -4  13          5.69          6.22         6.14 o                         
   5  -4  13          0.09         -2.24         5.04 o                         
  -7  -3  13          7.97          6.97         6.91 o                         
  -6  -3  13          6.76          8.66         6.91 o                         
  -5  -3  13          0.13          1.23         5.69 o                         
  -4  -3  13         42.56         51.71         8.03 o                         
  -3  -3  13          0.03         -1.85         5.01 o                         
  -2  -3  13          0.13         -4.74         4.74 o                         
  -1  -3  13          8.56         16.67         9.16 o                         
   0  -3  13         54.70         78.03        13.55 o                         
   1  -3  13          0.79         -7.14         7.14 o                         
   2  -3  13          8.94         16.12         9.34 o                         
   3  -3  13          0.11          8.23         6.87 o                         
   4  -3  13         10.01          8.91         5.40 o                         
   5  -3  13          0.05         10.26         8.97 o                         
  -7  -2  13          0.01         12.08         6.79 o                         
  -6  -2  13          2.48          4.98         6.46 o                         
  -5  -2  13          3.36          5.39         5.66 o                         
  -4  -2  13          0.81         -2.61         6.32 o                         
  -3  -2  13          9.65          6.89         5.66 o                         
  -2  -2  13         87.26         71.84         8.87 o                         
  -1  -2  13          8.06         16.09         9.07 o                         
   0  -2  13         52.25         52.29         7.42 o                         
   1  -2  13         18.42         22.53         9.89 o                         
   2  -2  13         57.18         53.67        11.54 o                         
   3  -2  13          0.00          7.00         4.84 o                         
   4  -2  13        101.59        112.82         9.50 o                         
   5  -2  13          2.32         -7.51         7.51 o                         
  -7  -1  13          0.08         -3.85         8.24 o                         
  -6  -1  13          7.34         14.77        14.38 o                         
  -5  -1  13         36.54         56.53        10.90 o                         
  -4  -1  13          0.63          7.21         5.87 o                         
  -3  -1  13         26.03         45.13         7.64 o                         
  -2  -1  13          2.20          6.46         5.68 o                         
  -1  -1  13         21.08         21.03         7.23 o                         
   0  -1  13          4.92          3.34         5.31 o                         
   1  -1  13          8.82         13.52         5.53 o                         
   2  -1  13         37.94         28.02        10.07 o                         
   3  -1  13          5.17          6.39         4.87 o                         
   4  -1  13          9.59          1.83         8.79 o                         
   5  -1  13          1.69         13.74         9.71 o                         
  -8   0  13          1.34          2.56         8.97 o                         
  -7   0  13          1.36         -6.96         6.96 o                         
  -6   0  13          2.22          4.00         5.42 o                         
  -5   0  13          0.20          2.01         5.50 o                         
  -4   0  13         33.66         34.71         7.38 o                         
  -3   0  13         86.12        105.83        16.58 o                         
  -2   0  13         16.14         16.21         6.41 o                         
  -1   0  13         83.24         89.84         9.45 o                         
   0   0  13         12.24         13.91         5.81 o                         
   1   0  13          0.90         -2.29         5.77 o                         
   2   0  13         51.67         42.13        11.72 o                         
   3   0  13          3.54         -7.69         7.88 o                         
   4   0  13         10.62          7.51         8.97 o                         
   5   0  13          6.77         -4.58         8.79 o                         
  -8   1  13          0.34         19.42         9.71 o                         
  -7   1  13         11.82          6.23         8.61 o                         
  -6   1  13          2.39          8.24         8.97 o                         
  -5   1  13          0.04         -4.93         5.22 o                         
  -4   1  13          2.23          0.06         5.77 o                         
  -3   1  13         30.84         41.20         7.63 o                         
  -2   1  13          0.13          5.47         5.19 o                         
  -1   1  13          2.78          2.62         5.14 o                         
   0   1  13          1.95          2.56         4.69 o                         
   1   1  13         14.01         10.25         5.49 o                         
   2   1  13          4.63          9.46         5.46 o                         
   3   1  13          0.09          6.59         8.61 o                         
   4   1  13          4.54          4.95         9.71 o                         
  -8   2  13          0.21         15.57         9.89 o                         
  -7   2  13          8.59         21.98        10.26 o                         
  -6   2  13          8.78         10.99         8.79 o                         
  -5   2  13         26.98         24.91         9.71 o                         
  -4   2  13          3.20         -5.13         5.13 o                         
  -3   2  13          0.08         -1.78         4.85 o                         
  -2   2  13          7.57         12.64         5.70 o                         
  -1   2  13         11.00          6.41         7.33 o                         
   0   2  13         13.50         11.64         9.34 o                         
   1   2  13          4.51          5.60         5.10 o                         
   2   2  13          7.31          7.82         5.84 o                         
   3   2  13         24.94         26.48         8.33 o                         
   4   2  13          0.02         -9.30        12.00 o                         
  -8   3  13          1.04          1.28         8.79 o                         
  -7   3  13          2.46          8.61         8.61 o                         
  -6   3  13          0.01         -2.20         7.88 o                         
  -5   3  13          0.02         -1.28         7.33 o                         
  -4   3  13         14.58         18.32         8.97 o                         
  -3   3  13          2.80          8.07         5.68 o                         
  -2   3  13          4.41          4.47         5.19 o                         
  -1   3  13          5.57          7.29         5.50 o                         
   0   3  13          5.41          8.57         5.74 o                         
   1   3  13         26.02         20.24         5.53 o                         
   2   3  13          4.82         11.55         5.18 o                         
   3   3  13          1.79          1.61         4.88 o                         
  -7   4  13          5.61         16.85         9.71 o                         
  -6   4  13          0.06          5.68         8.24 o                         
  -5   4  13          0.90         -1.10         7.69 o                         
  -4   4  13         15.00          7.69         8.43 o                         
  -3   4  13          0.21          4.40         7.51 o                         
  -2   4  13         13.13          3.85         7.14 o                         
  -1   4  13         12.76          3.48         7.69 o                         
   0   4  13          9.98         19.81        10.18 o                         
   1   4  13         24.73         28.93         6.13 o                         
   2   4  13         23.09         25.23         6.23 o                         
  -6   5  13          6.11         -2.38         7.14 o                         
  -5   5  13          9.19         32.42        10.44 o                         
  -4   5  13         19.65         11.91         8.43 o                         
  -3   5  13          6.18          9.71         8.06 o                         
  -2   5  13          0.03          5.49         8.06 o                         
  -1   5  13         13.32         23.47         7.05 o                         
   0   5  13          0.73          3.09         5.41 o                         
  -5   6  13          0.22          3.85         6.82 o                         
  -4   6  13          4.87          7.10         9.07 o                         
  -3   6  13         12.02         18.96         7.49 o                         
  -2   6  13         10.40         12.55         5.64 o                         
   1  -7  14          0.01         -5.82         5.82 o                         
  -2  -6  14          8.77         15.75        10.99 o                         
  -1  -6  14          0.98          0.37         9.34 o                         
   0  -6  14          0.06         -0.75         5.63 o                         
   1  -6  14         30.01         26.91         7.12 o                         
   2  -6  14          4.89          8.93         6.87 o                         
   3  -6  14         28.35         23.74         6.99 o                         
  -4  -5  14          1.36          3.11        10.07 o                         
  -3  -5  14          9.98          0.92        10.26 o                         
  -2  -5  14          9.00         13.55        10.44 o                         
  -1  -5  14         24.42         22.35        10.07 o                         
   0  -5  14         19.15         11.17         9.89 o                         
   1  -5  14         58.51         57.50         8.65 o                         
   2  -5  14         10.32         18.11         6.53 o                         
   3  -5  14          0.25          4.31         6.20 o                         
   4  -5  14          0.01         -3.88         5.50 o                         
  -5  -4  14          0.04          2.93         9.89 o                         
  -4  -4  14         34.38         41.39        12.82 o                         
  -3  -4  14          2.99         30.22        11.36 o                         
  -2  -4  14         13.58          8.24         9.89 o                         
  -1  -4  14          1.76          4.76         8.97 o                         
   0  -4  14          0.01         -3.66         8.06 o                         
   1  -4  14          4.25         -2.01         8.43 o                         
   2  -4  14          0.00          5.11         5.90 o                         
   3  -4  14          9.42         21.16         6.46 o                         
   4  -4  14          8.90          4.18         5.58 o                         
  -6  -3  14         10.33         10.65         7.44 o                         
  -5  -3  14          8.28         -3.06         5.88 o                         
  -4  -3  14         27.90         25.20        11.45 o                         
  -3  -3  14          3.94          0.55         8.24 o                         
  -2  -3  14          1.48         -2.01         8.06 o                         
  -1  -3  14          0.04         -3.66         8.79 o                         
   0  -3  14         21.07         23.99        10.07 o                         
   1  -3  14          0.10         -1.28         8.43 o                         
   2  -3  14          0.06          1.65         8.79 o                         
   3  -3  14          1.56         -1.15         5.01 o                         
   4  -3  14         18.30         14.90         6.29 o                         
  -6  -2  14          9.21          8.82         6.59 o                         
  -5  -2  14          0.75         -4.90         5.76 o                         
  -4  -2  14          6.54          5.99         5.94 o                         
  -3  -2  14          0.98          3.33         5.84 o                         
  -2  -2  14          9.63          4.36         5.74 o                         
  -1  -2  14          2.42          3.48         9.34 o                         
   0  -2  14         13.58         15.20        10.26 o                         
   1  -2  14          8.34         16.12         9.71 o                         
   2  -2  14         37.49         36.82        11.36 o                         
   3  -2  14          7.17         11.42         5.45 o                         
   4  -2  14          3.90         -8.06         8.24 o                         
  -6  -1  14          1.11          9.44        12.36 o                         
  -5  -1  14          2.86         -2.18         5.56 o                         
  -4  -1  14          1.80          5.05         5.63 o                         
  -3  -1  14          3.13         -3.67         5.10 o                         
  -2  -1  14          4.42         -4.65         5.28 o                         
  -1  -1  14          4.15          9.73         5.32 o                         
   0  -1  14          1.34          9.71         8.79 o                         
   1  -1  14          2.78          9.34         8.61 o                         
   2  -1  14         18.89         14.29         9.71 o                         
   3  -1  14         12.70         -5.68         8.79 o                         
   4  -1  14          0.94         -6.59         8.43 o                         
  -7   0  14          0.22         -6.78         6.78 o                         
  -6   0  14         15.63         21.43        10.07 o                         
  -5   0  14          0.12         -0.07         5.37 o                         
  -4   0  14          2.31          7.12         6.41 o                         
  -3   0  14         15.55         16.50         6.68 o                         
  -2   0  14          5.64          4.58         5.55 o                         
  -1   0  14          0.12         -0.25         7.69 o                         
   0   0  14          3.33          2.98         5.19 o                         
   1   0  14          0.95         15.94         9.71 o                         
   2   0  14         16.89         21.61        10.26 o                         
   3   0  14          0.22          8.79         9.89 o                         
   4   0  14          8.63         24.18        11.54 o                         
  -7   1  14          2.52          4.21         9.16 o                         
  -6   1  14          2.46          9.34         8.79 o                         
  -5   1  14          4.91          8.97         8.79 o                         
  -4   1  14          4.53          4.21         5.71 o                         
  -3   1  14          0.05          1.91         5.62 o                         
  -2   1  14          6.05          6.59         5.40 o                         
  -1   1  14         40.93         46.61         7.77 o                         
   0   1  14          0.41         -2.63         4.71 o                         
   1   1  14          6.92          7.13         5.92 o                         
   2   1  14          0.01         -1.65         8.79 o                         
   3   1  14          3.37         -4.21         8.61 o                         
  -7   2  14          1.96          2.01         9.16 o                         
  -6   2  14          0.09         -3.66         8.06 o                         
  -5   2  14          0.41          5.86         8.61 o                         
  -4   2  14          7.03         12.46         8.24 o                         
  -3   2  14         35.64         32.46        15.29 o                         
  -2   2  14          5.27          1.72         5.50 o                         
  -1   2  14         10.47          8.74         5.79 o                         
   0   2  14         10.06         25.53        13.19 o                         
   1   2  14          1.10          4.58         5.63 o                         
   2   2  14          5.85         10.62         8.97 o                         
  -6   3  14          2.88         10.07         9.34 o                         
  -5   3  14          6.18         15.02         9.16 o                         
  -4   3  14         19.28         26.01        10.44 o                         
  -3   3  14          2.08          2.01         7.33 o                         
  -2   3  14          5.12          1.19         5.70 o                         
  -1   3  14          9.48          9.03         5.63 o                         
   0   3  14          0.09          2.26         5.89 o                         
   1   3  14          1.13          5.82         6.12 o                         
  -5   4  14          1.09         -6.23         6.23 o                         
  -4   4  14          1.85         -0.37         7.88 o                         
  -3   4  14          2.59         -6.96         7.33 o                         
  -2   4  14          8.61         -5.31         7.51 o                         
  -1   4  14         11.14         13.55         9.34 o                         
   0   4  14          0.21         -2.01         7.69 o                         
  -3   5  14          0.83         11.17         8.97 o                         
  -2  -5  15          0.56         -8.43         8.43 o                         
  -1  -5  15          4.97          3.11         9.71 o                         
   0  -5  15          0.03          0.55         9.16 o                         
   1  -5  15          1.41         -5.53         5.53 o                         
  -3  -4  15          2.37          6.41        10.44 o                         
  -2  -4  15          6.64          1.10         9.89 o                         
  -1  -4  15          0.59         -8.79         8.79 o                         
   0  -4  15          0.03         15.39        11.17 o                         
   1  -4  15         76.09         67.59        13.92 o                         
   2  -4  15          3.06          8.04         6.10 o                         
  -4  -3  15         10.58          8.06        10.26 o                         
  -3  -3  15          0.45         -0.37         8.24 o                         
  -2  -3  15         51.12         50.92        13.37 o                         
  -1  -3  15          0.22          5.49         9.71 o                         
   0  -3  15          3.79         20.88        11.17 o                         
   1  -3  15          0.16         -2.93         9.52 o                         
   2  -3  15         10.60         15.92         6.42 o                         
  -5  -2  15          5.81          6.83         9.62 o                         
  -4  -2  15         48.76         52.52         9.23 o                         
  -3  -2  15          0.74         -3.30         9.52 o                         
  -2  -2  15          4.99          7.14         9.34 o                         
  -1  -2  15         22.65         30.77        12.27 o                         
   0  -2  15          2.94         -8.61         8.61 o                         
   1  -2  15          0.03         17.58        10.07 o                         
   2  -2  15         12.77         19.42        11.17 o                         
   3  -2  15          2.34         11.36         9.34 o                         
  -5  -1  15          7.21          3.80         6.27 o                         
  -4  -1  15         11.22          8.45         6.44 o                         
  -3  -1  15          0.17         -4.15         5.63 o                         
  -2  -1  15          0.06         -2.40         5.37 o                         
  -1  -1  15          0.66         -8.24         8.24 o                         
   0  -1  15         10.05          7.69         9.52 o                         
   1  -1  15          2.49          9.16        10.07 o                         
   2  -1  15         13.19         10.26         9.89 o                         
  -5   0  15          0.05          8.39         6.60 o                         
  -4   0  15          1.56          2.75        10.35 o                         
  -3   0  15         11.48         17.16         7.04 o                         
  -2   0  15          0.30          1.03         9.62 o                         
  -1   0  15          2.95          0.10        10.99 o                         
   0   0  15          1.16         -2.75         8.43 o                         
   1   0  15          4.73          2.56         8.97 o                         
   2   0  15         29.58         35.35        11.54 o                         
  -5   1  15          0.36         -8.06         8.06 o                         
  -4   1  15          3.81          7.28         6.29 o                         
  -3   1  15          4.58         12.27        12.00 o                         
  -2   1  15          2.14         -4.68         5.63 o                         
  -1   1  15          3.80          4.78         6.20 o                         
   0   1  15         12.43         13.89         6.39 o                         
   1   1  15          6.78         14.47        10.07 o                         
  -5   2  15          7.34         11.72         9.71 o                         
  -4   2  15          0.11          4.95         8.61 o                         
  -3   2  15         27.46         44.51        12.09 o                         
  -2   2  15          5.32          2.81         5.85 o                         
  -1   2  15          0.67          3.81         5.56 o                         
   0   2  15          0.40          5.80         6.32 o                         
  -4   3  15         17.20         20.15         9.89 o                         
  -3   3  15         25.33          9.34         9.52 o                         
  -2   3  15          0.12         -5.31         6.59 o                         
  -1   3  15          2.87          2.93         8.24 o                         
  -2  -2  16          0.02         -8.61        10.26 o                         
  -1  -2  16         12.12         28.94        12.27 o                         
  -2  -1  16          1.50         -5.31         9.89 o                         
  -1  -1  16          4.26         10.99        11.54 o                         
  -2   0  16          7.28         19.22         7.34 o                         
                                                                                
